# Supplementary material for: The QseB response regulator imparts tolerance to positively charged antibiotics by controlling metabolism and minor changes to LPS
Source: mSphere. 2023 Sep 7;8(5):e00059-23. doi: 10.1128/msphere.00059-23 (PMC10597456; doi:10.1128/msphere.00059-23)
Supplement: Supplemental File S1 — Data sets analyzing RNASeq within strain comparisons across time. [file msphere.00059-23-s0002.xlsx]

## Sheet: DataSet Legend andColor key
Supplementary File 1 contains the raw and analyzed data of RNAseq performed in strains befroe and after treatment with ferric iron.
Data Set 1 - Gene expression patterns significantly changed for strain UTI89 between 0, 15 and 60 minutes post treatment with ferric iron
Data Set 1a - Raw reads for the analysis of data set 1
Data Set 2 - Gene expression patterns significantly changed for DqseB strain between 0, 15 and 60 minutes post treatment with ferric iron
Data Set 2a - Raw reads for the analysis of data set 2
Data Set 3 - Gene expression patterns significantly changed for DpmrA strain between 0, 15 and 60 minutes post treatment with ferric iron
Data Set 3a - Raw reads for the analysis of data set 3
Data Set 4 - Gene expression patterns significantly changed for DpmrADqseB strain between 0, 15 and 60 minutes post treatment with ferric iron
Data Set 4a - Raw reads for the analysis of data set 4
Data Set 5 - sequences bound by QseB protein in ChIP on chip analyses
Color key indicates the functional classification of genes whose transcriptional changes were significant under the conditions tested.
Iron Acquisition/utilization
Flagellar motility/chemotaxis
Non-coding RNA
Hypothetical
tRNA and tRNA-associated
Cell Envelope/LPS biogenesis and modification
Metabolism

## Sheet: DataSet 1UTI89 log2 fold change
Name	Synonym	Product	log2 fold change 15_min vs 0_min	log2 fold change 60_min vs 15_min	log2 fold change 60_min vs 0_min	qValue 0_min vs 15_min	qValue 15_min vs 60_min	qValue 0_min vs 60_min
fig|364106.8.peg.3962	UTI89_C4049/gadA	Glutamate decarboxylase (EC 4.1.1.15)	1.41504	5.42291	6.83794	1	0	0
fig|364106.8.peg.1751	UTI89_C1707/gadB	Glutamate decarboxylase (EC 4.1.1.15)	1.45943	5.2417	6.70113	1	0	0
fig|364106.8.peg.4069	UTI89_C4160/yibD	Uncharacterized glycosyltransferase YibD	6.8427	-0.293236	6.54946	0	1	0
fig|364106.8.peg.1750	UTI89_C1706/xasA	Probable glutamate/gamma-aminobutyrate antiporter	1.44746	4.97269	6.42015	1	0	0
fig|364106.8.peg.3925	UTI89_C4010/yhiM	Inner membrane protein YhiM	0.584963	5.55459	6.13955	1	0	0
-	predicted RNA	-	6.05347	-0.0876891	5.96578	0	0.871853	0
fig|364106.8.peg.2383	UTI89_C2355/yegP	UPF0339 protein YegP	2.45418	3.49769	5.95187	7.28386e-237	3.1115e-57	0
fig|364106.8.peg.621	UTI89_C0516/ybaS	Glutaminase (EC 3.5.1.2)	1.52356	4.34988	5.87344	1	5.757526124626E-312	0
fig|364106.8.peg.622	UTI89_C0517/ybaT	Inner membrane transport protein YbaT	1.77761	3.88671	5.66432	1	2.80563e-122	0
fig|364106.8.peg.1732	UTI89_C1687/narU	Nitrate/nitrite transporter NarU	3.08746	2.46713	5.55459	1	3.95493e-14	0
fig|364106.8.peg.1567	UTI89_C1528/yciG	Uncharacterized protein YmdF	3.90689	1.48543	5.39232	1	0.000106107	0
fig|364106.8.peg.1436	UTI89_C1382/ymgE	UPF0410 protein YmgE	2.5025	2.79518	5.29768	1	2.98997e-41	0
fig|364106.8.peg.2400	UTI89_C2371/	Fructose-bisphosphate aldolase class I (EC 4.1.2.13)	1.97575	3.16584	5.1416	2.19019e-84	9.50494e-27	0
fig|364106.8.peg.1682	UTI89_C1638/	NAD-dependent glyceraldehyde-3-phosphate dehydrogenase (EC 1.2.1.12)	2.27302	2.84938	5.1224	1	1.06068e-20	0
-	predicted RNA	antisense: fig|364106.8.peg.2399	1.8413	3.27417	5.11548	1	6.54024e-103	0
fig|364106.8.peg.5010	UTI89_C5145/osmY	Osmotically inducible protein OsmY	3.01253	2.04804	5.06057	0	0.000468607	0
fig|364106.8.peg.1729	UTI89_C1684/narW	Respiratory nitrate reductase delta chain (EC 1.7.99.4)	2.08746	2.95693	5.04439	1	8.46305e-43	0
fig|364106.8.peg.3953	UTI89_C4041/hdeA	Chaperone HdeA	0.732266	4.23211	4.96438	3.75634e-12	6.28919e-138	0
fig|364106.8.peg.3952	UTI89_C4040/hdeB	Chaperone HdeB	0.738657	4.2184	4.95706	2.32013e-12	1.20693e-136	0
fig|364106.8.peg.5011	UTI89_C5146/	UPF0391 membrane protein YtjA	2.59756	2.33939	4.93695	5.95245e-202	6.69035e-12	0
fig|364106.8.peg.1731	UTI89_C1686/narZ	Respiratory nitrate reductase alpha chain (EC 1.7.99.4)	2.5025	2.42033	4.92283	1	1.20982e-10	0
fig|364106.8.peg.4009	UTI89_C4095/yiaG	Antitoxin to RelE-like translational repressor toxin	2.25716	2.65325	4.91041	2.04023e-161	4.38633e-15	0
-	predicted RNA	-	-0.0962153	4.97174	4.87553	1	0	0
fig|364106.8.peg.1730	UTI89_C1685/narY	Respiratory nitrate reductase beta chain (EC 1.7.99.4)	2.1375	2.73039	4.8679	1	5.3295e-18	0
fig|364106.8.peg.4285	UTI89_C4393/metE	5-methyltetrahydropteroyltriglutamate--homocysteine methyltransferase (EC 2.1.1.14)	1.88136	2.96611	4.84747	3.13316e-66	1.81091e-18	0
fig|364106.8.peg.1140	/	Uncharacterized protein YmdF	2.20163	2.61471	4.81634	3.39483e-154	4.27167e-16	0
fig|364106.8.peg.1141	UTI89_C1068/	hypothetical protein	2.22607	2.58313	4.80919	5.61333e-118	4.1726e-21	0
fig|364106.8.peg.1429	UTI89_C1374/ycgB	FIG004684: SpoVR-like protein	2.40599	2.36219	4.76818	4.05871e-168	5.66338e-07	0
-	predicted RNA	antisense: fig|364106.8.peg.3952	0.273018	4.42047	4.69349	1	0	0
-	predicted RNA	-	2.04731	2.61566	4.66297	1	7.17356e-51	0
fig|364106.8.peg.4438	UTI89_C4550/argB	Acetylglutamate kinase (EC 2.7.2.8)	-0.449307	5.0956	4.64629	0.0754065	0	0
fig|364106.8.peg.2192	UTI89_C2155/yodD	Uncharacterized protein YodD	2.14684	2.42951	4.57635	1	5.6515e-23	0
fig|364106.8.peg.3417	UTI89_C3449/ygiW	Protein ygiW precursor	4.51545	0.0321954	4.54764	0	1	0
fig|364106.8.peg.1046	UTI89_C0970/ycaC	Nicotinamidase family protein YcaC	2.12338	2.40018	4.52356	1	3.68035e-10	0
fig|364106.8.peg.4661	UTI89_C4787/aidB	Alkylation response protein AidB, acyl-CoA dehydrogenase family	1.36257	3.08274	4.44531	1	8.20212e-30	0
fig|364106.8.peg.3940	UTI89_C4024/slp	Starvation lipoprotein Slp	0.838249	3.59309	4.43134	1	1.10719e-79	0
fig|364106.8.peg.1158	UTI89_C1083/phoH	Phosphate starvation-inducible protein PhoH, predicted ATPase	2.22239	2.19687	4.41926	7.63622e-122	3.29314e-05	0
fig|364106.8.peg.3954	UTI89_C4042/hdeD	Membrane transporter HdeD, H-NS repressed	0.364997	4.03459	4.39959	3.00743e-06	2.36756e-142	0
fig|364106.8.peg.4439	UTI89_C4551/argH	Argininosuccinate lyase (EC 4.3.2.1)	-0.447459	4.83059	4.38313	1	0	0
-	predicted RNA	antisense: fig|364106.8.peg.947	-0.847997	5.21981	4.37182	1	0	0
fig|364106.8.peg.3430	UTI89_C3463/	Putative iron compound receptor	2.80735	1.50007	4.30743	1	0.0199825	0
-	predicted RNA	antisense: fig|364106.8.peg.4284	0.954196	3.34501	4.29921	1	8.35282e-297	0
fig|364106.8.peg.960	UTI89_C0874/poxB	Pyruvate dehydrogenase (quinone) (EC 1.2.5.1)	2.61353	1.66148	4.27501	1.29206e-240	0.0425216	0
fig|364106.8.peg.2795	UTI89_C2789/tktB	Transketolase (EC 2.2.1.1)	2.06228	2.1901	4.25239	6.32731e-96	2.816e-05	0
fig|364106.8.peg.1742	UTI89_C1698/rpsV	Stationary-phase-induced ribosome-associated protein	1.52177	2.71855	4.24031	9.42569e-49	2.02402e-20	0
fig|364106.8.peg.3941	UTI89_C4026/yhiF	Transcriptional regulator DctR, LuxR family	1.11548	3.08092	4.1964	1	3.0269e-51	0
fig|364106.8.peg.3928	UTI89_C4013/uspB	Universal stress protein B	1.88753	2.29039	4.17792	1	1.97013e-13	0
fig|364106.8.peg.1903	UTI89_C1860/ydhS	Uncharacterized protein YdhS	2	2.12928	4.12928	1	2.07863e-06	0
fig|364106.8.peg.2794	UTI89_C2788/talA	Transaldolase (EC 2.2.1.2)	2.10236	1.94973	4.05209	6.43505e-134	4.29679e-05	0
fig|364106.8.peg.3003	UTI89_C3016/gabD	Succinate-semialdehyde dehydrogenase [NAD(P)+] (EC 1.2.1.16)	1.6845	2.35364	4.03814	1	7.35834e-10	0
fig|364106.8.peg.3004	UTI89_C3017/gabT	Gamma-aminobutyrate:alpha-ketoglutarate aminotransferase (EC 2.6.1.19)	1.51457	2.52356	4.03814	1	1.47793e-11	0
fig|364106.8.peg.3007	UTI89_C3020/ygaU	Uncharacterized LysM domain protein YgaU	1.73697	2.28392	4.02089	8.36855e-67	2.80666e-08	0
fig|364106.8.peg.3477	UTI89_C3511/ygjG	Putrescine aminotransferase (EC 2.6.1.82)	1.48543	2.51457	4	1	5.66541e-12	0
fig|364106.8.peg.4673	UTI89_C4799/yjfY	Uncharacterized protein YjfY	1.848	2.152	4	1	1.26262e-15	0
fig|364106.8.peg.948	UTI89_C0863/artJ	Arginine ABC transporter, substrate-binding protein ArtJ	-1.48027	5.46956	3.9893	0.234115	0	0
fig|364106.8.peg.3014	UTI89_C3029/ygaM	Uncharacterized protein YgaM	1.66297	2.29742	3.96039	1.54176e-61	1.24613e-09	0
fig|364106.8.peg.4626	UTI89_C4749/blc	Lipocalin Blc	1.80735	2.152	3.95936	1	3.85837e-07	0
fig|364106.8.peg.1852	UTI89_C1807/hdhA	7-alpha-hydroxysteroid dehydrogenase (EC 1.1.1.159)	2.25239	1.69907	3.95146	6.50929e-162	0.0029279	0
fig|364106.8.peg.2863	UTI89_C2861/yphA	Inner membrane protein YphA	1.75002	2.09433	3.84435	1	6.85484e-09	0
fig|364106.8.peg.1919	UTI89_C1876/sufA	Iron-sulfur cluster assembly iron binding protein SufA	1.19794	2.63941	3.83735	1	3.66959e-24	0
fig|364106.8.peg.4001	UTI89_C4088/yhjY	Uncharacterized protein YhjY	1.91254	1.92481	3.83735	1	0.00015267	0
fig|364106.8.peg.3194	UTI89_C3219/argA	N-acetylglutamate synthase (EC 2.3.1.1)	-0.857981	4.68299	3.82501	1	0	0
fig|364106.8.peg.2203	/	hypothetical protein	2.22239	1.56768	3.79008	1	8.00204e-05	0
fig|364106.8.peg.1139	UTI89_C1067/wrbA	NAD(P)H dehydrogenase (quinone), Type IV (EC 1.6.5.2)	2.03279	1.73615	3.76894	2.99579e-100	0.016478	0
fig|364106.8.peg.470	UTI89_C0362/yahO	hypothetical protein	1.42717	2.32627	3.75344	1.19445e-43	1.28287e-08	0
fig|364106.8.peg.3416	UTI89_C3448/ygiV	Transcriptional regulator YgiV, AraC family	4.28255	-0.531782	3.75077	0	0.272633	0
fig|364106.8.peg.1138	UTI89_C1066/yccJ	Uncharacterized protein YccJ	2.05974	1.68489	3.74464	6.43967e-100	0.0141195	0
fig|364106.8.peg.3957	UTI89_C4045/yhiU	Multidrug efflux system MdtEF-TolC, membrane fusion component MdtE	0.584963	3.1565	3.74147	1	9.43804e-62	0
fig|364106.8.peg.3960	/	hypothetical protein	2.09115	1.64268	3.73383	2.37105e-81	0.00016931	0
fig|364106.8.peg.3625	UTI89_C3670/yhcO	Barstar, ribonuclease (Barnase) inhibitor	1.58496	2.11548	3.70044	1.21199e-55	7.41626e-08	0
fig|364106.8.peg.1782	UTI89_C1738/tam	Trans-aconitate 2-methyltransferase (EC 2.1.1.144)	1.73697	1.94486	3.68182	1	5.66338e-07	0
fig|364106.8.peg.893	UTI89_C0809/ybiM	Uncharacterized periplasmic protein McbA	1.24793	2.41028	3.65821	1	2.15074e-24	0
fig|364106.8.peg.3782	UTI89_C3862/argD	Acetylornithine aminotransferase (EC 2.6.1.11) @ N-succinyl-L,L-diaminopimelate aminotransferase (EC 2.6.1.17)	-0.945552	4.57603	3.63048	1	0	0
fig|364106.8.peg.3955	UTI89_C4043/yhiE	Transcriptional activator GadE	0.854802	2.77548	3.63029	3.84965e-15	3.42725e-19	0
fig|364106.8.peg.1918	UTI89_C1875/sufB	Iron-sulfur cluster assembly protein SufB	1	2.61471	3.61471	1	7.71076e-14	0
fig|364106.8.peg.4437	UTI89_C4549/argC	N-acetyl-gamma-glutamyl-phosphate reductase (EC 1.2.1.38)	-0.736966	4.3443	3.60733	0.495857	4.00112e-243	0
fig|364106.8.peg.4000	UTI89_C4087/yhjX	Putative resistance protein	2.183	1.39999	3.58299	3.05852e-107	0.429829	0
fig|364106.8.peg.4420	UTI89_C4531/metF	5,10-methylenetetrahydrofolate reductase (EC 1.5.1.20)	0.584963	2.974	3.55897	1	1.08679e-32	0
fig|364106.8.peg.2430	UTI89_C2399/yehV	HTH-type transcriptional regulator MlrA	1.75489	1.73697	3.49185	1	0.000392865	0
fig|364106.8.peg.838	UTI89_C0750/	putative secreted protein	1.72792	1.7559	3.48382	1	0.000316091	0
fig|364106.8.peg.2908	UTI89_C2910/kgtP	Alpha-ketoglutarate permease	2.62936	0.854459	3.48382	2.56165e-285	1	0
fig|364106.8.peg.3958	UTI89_C4046/yhiV	Multidrug efflux system MdtEF-TolC, inner-membrane proton/drug antiporter MdtF (RND type)	0.36257	3.1062	3.46877	1	1.89646e-29	0
fig|364106.8.peg.1917	UTI89_C1874/sufC	Iron-sulfur cluster assembly ATPase protein SufC	0.815575	2.64386	3.45943	1	1.41051e-16	0
fig|364106.8.peg.1474	UTI89_C1421/narG	Respiratory nitrate reductase alpha chain (EC 1.7.99.4)	0.706269	2.74624	3.45251	1	1.13271e-13	0
fig|364106.8.peg.1916	UTI89_C1873/sufD	Iron-sulfur cluster assembly protein SufD	0.900464	2.54137	3.44184	1	1.23269e-12	0
fig|364106.8.peg.2193	UTI89_C2156/	Putative mannosyl-3-phosphoglycerate phosphatase (EC 3.1.3.70)	1.58496	1.85561	3.44057	1	2.10443e-05	0
fig|364106.8.peg.1913	UTI89_C1870/ynhG	L,D-transpeptidase => YnhG	1.41504	2.01792	3.43296	1	2.78782e-05	0
fig|364106.8.peg.2135	UTI89_C2097/otsA	Alpha,alpha-trehalose-phosphate synthase [UDP-forming] (EC 2.4.1.15)	1.64386	1.78241	3.42626	1	0.000672051	0
fig|364106.8.peg.684	UTI89_C0581/ybdK	Glutamate--cysteine ligase-like protein YbdK	1.6477	1.76734	3.41504	1	0.00240744	0
fig|364106.8.peg.2136	UTI89_C2098/otsB	Trehalose-6-phosphate phosphatase (EC 3.1.3.12)	1.70044	1.7146	3.41504	1	0.00117743	0
fig|364106.8.peg.3565	UTI89_C3604/argG	Argininosuccinate synthase (EC 6.3.4.5)	-0.743986	4.08953	3.34555	0.775252	1.35349e-115	0
fig|364106.8.peg.436	UTI89_C0327/ykgC	Putative Dihydrolipoamide dehydrogenase (EC 1.8.1.4); Mercuric ion reductase (EC 1.16.1.1); PF00070 family, FAD-dependent NAD(P)-disulphide oxidoreductase	1.36257	1.97982	3.34239	1	6.69019e-06	0
fig|364106.8.peg.3961	UTI89_C4048/yhiX	Transcriptional regulator GadX, AraC family	1.46884	1.86801	3.33685	6.71413e-40	0.0113719	0
fig|364106.8.peg.4133	UTI89_C4227/ilvB	Acetolactate synthase large subunit (EC 2.2.1.6)	-0.152003	3.45943	3.30743	1	1.29591e-66	0
fig|364106.8.peg.2033	UTI89_C1992/yeaQ	UPF0410 protein YeaQ	1.1587	2.12722	3.28592	7.88852e-17	0.0134596	0
fig|364106.8.peg.899	UTI89_C0816/dps	DNA protection during starvation protein	1.87239	1.41243	3.28481	3.29476e-81	0.186429	0
fig|364106.8.peg.1430	UTI89_C1375/dadA	D-amino acid dehydrogenase (EC 1.4.99.6)	2.26127	0.964155	3.22542	4.13255e-130	0.679131	0
fig|364106.8.peg.2578	UTI89_C2550/elaB	ElaB protein	1.22987	1.98454	3.21441	1.24052e-24	2.65914e-05	0
fig|364106.8.peg.586	UTI89_C0481/ybaY	Uncharacterized lipoprotein YbaY	2.08746	1.08246	3.16993	1	0.26477	0
fig|364106.8.peg.1968	UTI89_C1925/katE	Catalase KatE-intracellular protease (EC 1.11.1.6)	1	2.16993	3.16993	1	2.23919e-06	0
fig|364106.8.peg.3874	UTI89_C3955/yhhA	Uncharacterized protein YhhA	1.44057	1.714	3.15458	2.71983e-44	0.00352994	0
fig|364106.8.peg.3784	UTI89_C3864/fic	Cell filamentation protein Fic	1.07039	2.08342	3.15381	1	4.80105e-07	0
fig|364106.8.peg.3160	UTI89_C3182/	Uncharacterized lipoprotein YgdI	1.51937	1.62902	3.14839	1	0.000251083	0
fig|364106.8.peg.2435	UTI89_C2404/yehZ	Osmoprotectant ABC transporter binding protein YehZ	1.77259	1.37037	3.14296	1	0.0662762	0
-	predicted RNA	-	1.77864	1.3549	3.13354	2.65712e-68	0.0209184	0
fig|364106.8.peg.1745	UTI89_C1701/osmC	Peroxiredoxin OsmC (EC 1.11.1.15)	1.20014	1.9311	3.13124	3.47142e-23	9.85304e-05	0
fig|364106.8.peg.954	UTI89_C0868/ybjP	Uncharacterized lipoprotein YbjP	1.59946	1.53107	3.13053	1.9686e-57	0.0220085	0
fig|364106.8.peg.2165	UTI89_C2128/amyA	Cytoplasmic alpha-amylase (EC 3.2.1.1)	1.58496	1.54057	3.12553	4.7466e-48	0.105713	0
fig|364106.8.peg.4132	UTI89_C4226/ilvN	Acetolactate synthase small subunit (EC 2.2.1.6)	0	3.09686	3.09686	1	4.64722e-51	0
fig|364106.8.peg.4221	UTI89_C4324/ilvG	Acetolactate synthase large subunit (EC 2.2.1.6)	-0.0703893	3.15381	3.08342	1	4.43385e-37	0
fig|364106.8.peg.1151	UTI89_C1077/putA	Transcriptional repressor of PutA and PutP / Proline dehydrogenase (EC 1.5.5.2) / Delta-1-pyrroline-5-carboxylate dehydrogenase (EC 1.2.1.88)	2.32193	0.748461	3.07039	7.79263e-170	1	0
fig|364106.8.peg.1431	UTI89_C1376/dadX	Alanine racemase (EC 5.1.1.1)	2.33744	0.719892	3.05733	5.64639e-146	1	0
fig|364106.8.peg.748	UTI89_C0646/ybeL	Uncharacterized protein YbeL	1.38272	1.66885	3.05157	2.79367e-31	0.00640538	0
fig|364106.8.peg.3622	UTI89_C3667/mdh	Malate dehydrogenase (EC 1.1.1.37)	2.0571	0.993526	3.05063	7.4586e-86	0.783139	0
fig|364106.8.peg.3959	UTI89_C4047/yhiW	Transcriptional regulator GadW, AraC family	1.58496	1.46467	3.04963	4.13422e-56	0.0417438	0
fig|364106.8.peg.2074	UTI89_C2038/yebW	Putative secreted protein YebW	1.22239	1.82597	3.04836	2.25537e-29	5.18297e-06	0
fig|364106.8.peg.3401	UTI89_C3432/dkgA	Methylglyoxal reductase, dihydroxyacetone producing @ 2,5-didehydrogluconate reductase (2-dehydro-D-gluconate-forming) (EC 1.1.1.274)	1.39232	1.62449	3.01681	5.76881e-36	0.00552893	0
-	predicted RNA	-	1.50057	1.51573	3.0163	8.50224e-34	0.000271701	0
fig|364106.8.peg.3723	UTI89_C3791/bfr	Bacterioferritin (EC 1.16.3.1)	0.591447	2.41827	3.00972	1.12788e-08	4.81463e-07	0
fig|364106.8.peg.4222	UTI89_C4325/ilvM	Acetolactate synthase small subunit (EC 2.2.1.6)	0.560088	2.4166	2.97669	2.75049e-10	7.00574e-12	0
fig|364106.8.peg.2021	UTI89_C1980/yeaH	UPF0229 protein YeaH	0.979822	1.99491	2.97473	2.08535e-16	4.99595e-05	0
fig|364106.8.peg.3873	UTI89_C3954/ggt	Gamma-glutamyltranspeptidase (EC 2.3.2.2) @ Glutathione hydrolase (EC 3.4.19.13)	1.39855	1.56828	2.96683	1	0.0222281	0
fig|364106.8.peg.1915	UTI89_C1872/sufS	Cysteine desulfurase (EC 2.8.1.7) => SufS	0.632268	2.33121	2.96347	1	8.59926e-09	0
fig|364106.8.peg.2020	UTI89_C1979/yeaG	Uncharacterized protein YeaG	0.663717	2.28725	2.95097	2.33265e-08	9.92718e-05	0
fig|364106.8.peg.1134	UTI89_C1063/yccD	Chaperone-modulator protein CbpM	1.28824	1.65877	2.94702	5.94211e-35	0.00437002	0
fig|364106.8.peg.212	UTI89_C0080/leuB	3-isopropylmalate dehydrogenase (EC 1.1.1.85)	1	1.92125	2.92125	4.41565e-17	0.000172541	0
fig|364106.8.peg.3501	UTI89_C3536/yqjD	Uncharacterized membrane protein YqjD	1.06904	1.8485	2.91754	7.23746e-20	0.000741019	0
fig|364106.8.peg.4453	UTI89_C4572/metA	Homoserine O-succinyltransferase (EC 2.3.1.46)	1.16046	1.75207	2.91254	1	0.00124762	0
fig|364106.8.peg.3502	UTI89_C3537/yqjE	Inner membrane protein YqjE	1.07682	1.818	2.89482	2.20765e-21	0.00106658	0
fig|364106.8.peg.4158	UTI89_C4248/yidB	Uncharacterized protein YidB	1.35908	1.53521	2.89429	1	0.00828441	0
fig|364106.8.peg.3503	UTI89_C3538/yqjK	Inner membrane protein YqjK	1.16993	1.7176	2.88753	1	2.36098e-05	0
fig|364106.8.peg.2073	UTI89_C2037/yebV	Putative cytoplasmic protein YebV	0.658963	2.21205	2.87101	1	1.81107e-16	0
fig|364106.8.peg.1135	UTI89_C1064/cbpA	DnaJ-class molecular chaperone CbpA	1.25087	1.61596	2.86682	1.59811e-27	0.0650139	0
fig|364106.8.peg.623	UTI89_C0518/cueR	Copper resistance transcriptional regulator CueR (MerR family)	0.870717	1.98584	2.85656	1.12424e-14	8.15842e-05	0
fig|364106.8.peg.811	UTI89_C0715/gltA	Citrate synthase (si) (EC 2.3.3.1)	2.23522	0.616533	2.85175	3.28475e-135	1	0
fig|364106.8.peg.211	UTI89_C0079/leuC	3-isopropylmalate dehydratase large subunit (EC 4.2.1.33)	1.026	1.822	2.848	2.5001e-21	0.00472054	0
fig|364106.8.peg.1473	UTI89_C1420/narK	Nitrate/nitrite transporter NarK	-0.152003	3	2.848	1	3.90885e-42	0
fig|364106.8.peg.4301	UTI89_C4410/	Dienelactone hydrolase family protein	0.963474	1.86434	2.82782	1	0.000115883	0
fig|364106.8.peg.5018	UTI89_C5153/deoA	Thymidine phosphorylase (EC 2.4.2.4)	1.32193	1.5035	2.82543	1.97787e-28	0.0407791	0
fig|364106.8.peg.210	UTI89_C0078/leuD	3-isopropylmalate dehydratase small subunit (EC 4.2.1.33)	0.971986	1.85114	2.82312	5.05036e-17	0.000413987	0
fig|364106.8.peg.1568	UTI89_C1529/trpA	Tryptophan synthase alpha chain (EC 4.2.1.20)	2.3826	0.438519	2.82112	1.01284e-176	1	0
fig|364106.8.peg.1739	UTI89_C1696/adhP	Alcohol dehydrogenase (EC 1.1.1.1)	0.530515	2.28824	2.81876	1.96364e-09	1.83176e-07	0
fig|364106.8.peg.4051	UTI89_C4140/	Uncharacterized protein YibT	1.19265	1.62449	2.81714	2.97574e-28	0.00199883	0
fig|364106.8.peg.1961	UTI89_C1918/ydiZ	Uncharacterized protein YdiZ	1.30919	1.47993	2.78912	2.55899e-31	0.0663955	0
fig|364106.8.peg.3951	UTI89_C4039/yhiD	Putative magnesium transporter YhiD	-0.164387	2.94937	2.78499	0.0124902	2.71395e-27	0
fig|364106.8.peg.548	UTI89_C0442/yajO	NADPH dependent aldo-keto reductase => YajO	1.05733	1.7219	2.77923	1.81437e-18	0.00159035	0
fig|364106.8.peg.4715	UTI89_C4840/cybC	Soluble cytochrome b562	1.47841	1.29247	2.77088	3.41288e-36	0.151778	1.60806e-303
fig|364106.8.peg.4602	UTI89_C4721/yjdJ	Uncharacterized protein YjdJ, possible GNAT acetyltransferase	1.0964	1.64232	2.73872	6.6514e-20	0.00403864	8.15781e-297
fig|364106.8.peg.3606	UTI89_C3650/gltD	Glutamate synthase [NADPH] small chain (EC 1.4.1.13)	1.18392	1.54352	2.72744	6.75936e-20	0.114306	1.06768e-251
fig|364106.8.peg.1975	UTI89_C1933/osmE	Osmotically-inducible lipoprotein E	1.02647	1.69437	2.72085	1	0.000611116	0
fig|364106.8.peg.4624	UTI89_C4747/ecnB	Entericidin B	1.06711	1.64909	2.71621	1	7.79831e-07	2.71216e-254
-	predicted RNA	-	1.14775	1.56784	2.71559	2.763e-17	0.00067685	1.66906e-228
fig|364106.8.peg.1914	UTI89_C1871/sufE	Sulfur acceptor protein => iron-sulfur cluster assembly SufE	0.750022	1.96047	2.71049	1	2.50965e-07	0
fig|364106.8.peg.2894	/	hypothetical protein	1.80735	0.893085	2.70044	1	0.30354	1.01654e-225
fig|364106.8.peg.1596	UTI89_C1558/yciR	c-di-GMP phosphodiesterase (EC 3.1.4.52) => PdeR	1.3356	1.35954	2.69515	1	0.0875682	2.27063e-273
fig|364106.8.peg.835	UTI89_C0747/nadA	Quinolinate synthetase (EC 2.5.1.72)	1.73205	0.950267	2.68231	8.01579e-43	0.977912	7.71966e-207
fig|364106.8.peg.1253	UTI89_C1176/msyB	Acidic protein msyB	1.2003	1.48113	2.68143	2.73888e-23	0.0266714	3.42359e-266
fig|364106.8.peg.1879	UTI89_C1837/sodC	Superoxide dismutase [Cu-Zn] precursor (EC 1.15.1.1)	0.874469	1.8011	2.67557	1	6.39468e-05	4.63232e-296
fig|364106.8.peg.4497	UTI89_C4619/qor	Quinone oxidoreductase (EC 1.6.5.5)	1.06559	1.6009	2.66649	8.97291e-19	0.010076	1.1171e-262
fig|364106.8.peg.2923	UTI89_C2935/yfiL	Uncharacterized protein YfiL	1.21501	1.44524	2.66025	1	0.0172985	1.39094e-304
fig|364106.8.peg.1569	UTI89_C1530/trpB	Tryptophan synthase beta chain (EC 4.2.1.20)	2.17886	0.479619	2.65848	5.35214e-90	1	5.27702e-200
fig|364106.8.peg.1687	UTI89_C1644/ydcJ	Uncharacterized protein YdcJ	2.34395	0.313158	2.65711	1	1	9.22589e-305
fig|364106.8.peg.4735	UTI89_C4860/argI	Ornithine carbamoyltransferase (EC 2.1.3.3)	-1.02774	3.65224	2.62449	1	4.68875e-68	3.27074e-188
fig|364106.8.peg.510	UTI89_C0403/psiF	Phosphate starvation-inducible protein PsiF	1.34792	1.27302	2.62094	1.12112e-35	0.100495	6.11733e-285
fig|364106.8.peg.1466	UTI89_C1413/chaB	Cation transport regulator chaB	1.21658	1.3919	2.60848	1.18589e-30	0.0557306	4.13813e-303
fig|364106.8.peg.566	UTI89_C0460/bolA	Cell division protein BolA	0.957215	1.64328	2.60049	7.70519e-17	0.00762663	1.10326e-250
fig|364106.8.peg.4283	UTI89_C4392/metR	Transcriptional activator MetR	0.63743	1.96083	2.59826	1	7.31032e-06	0
fig|364106.8.peg.836	UTI89_C0748/pnuC	Ribosyl nicotinamide transporter, PnuC-like	1.63702	0.959254	2.59628	2.10151e-40	0.837799	1.98412e-197
fig|364106.8.peg.213	UTI89_C0081/leuA	2-isopropylmalate synthase (EC 2.3.3.13)	0.59309	1.99187	2.58496	1.32413e-10	0.000636979	4.50248e-266
fig|364106.8.peg.4471	UTI89_C4592/lysC	Aspartokinase (EC 2.7.2.4)	0.795859	1.7891	2.58496	6.98455e-14	0.00790566	2.62054e-254
fig|364106.8.peg.2391	UTI89_C2362/	Lipid kinase YegS	1.48543	1.08342	2.56884	1	0.397405	2.96644e-246
fig|364106.8.peg.3428	UTI89_C3462/	Iron compound ABC transporter, ATP-binding protein	1.29546	1.25634	2.5518	1	0.14468	3.32501e-271
fig|364106.8.peg.1819	UTI89_C1773/ynfD	Uncharacterized protein YnfE	1.30485	1.23704	2.54189	1	0.0323036	6.97028e-236
fig|364106.8.peg.150	UTI89_C0022/nhaA	Na+/H+ antiporter NhaA type	1.23816	1.30299	2.54115	7.18586e-25	0.134389	1.63082e-212
fig|364106.8.peg.3136	UTI89_C3157/gudD	Glucarate dehydratase (EC 4.2.1.40)	2.02237	0.516791	2.53916	1.60596e-88	1	5.44876e-206
-	predicted RNA	-	1.19465	1.33587	2.53051	5.22991e-23	0.0996692	3.80077e-207
fig|364106.8.peg.1122	UTI89_C1048/yccB	Cytochrome d ubiquinol oxidase subunit X (EC 1.10.3.-)	0.70044	1.82312	2.52356	1	6.0355e-07	5.61675e-161
fig|364106.8.peg.3033	UTI89_C3049/luxS	S-ribosylhomocysteine lyase (EC 4.4.1.21) @ Autoinducer-2 production protein LuxS	1.05504	1.46293	2.51798	8.87188e-22	0.0863804	2.22316e-241
fig|364106.8.peg.705	UTI89_C0601/ybdD	Uncharacterized proteins YbdD and YjiX	1	1.51245	2.51245	1	2.52495e-05	1.03421e-186
fig|364106.8.peg.1898	UTI89_C1852/cfa	Cyclopropane-fatty-acyl-phospholipid synthase (EC 2.1.1.79)	1.32342	1.1676	2.49102	2.309e-21	0.641346	7.59986e-146
fig|364106.8.peg.1585	UTI89_C1547/acnA	Aconitate hydratase (EC 4.2.1.3) @ 2-methylisocitrate dehydratase (EC 4.2.1.99)	1.38247	1.1048	2.48727	2.19614e-37	0.409403	3.48004e-232
fig|364106.8.peg.1962	UTI89_C1919/yniA	Ribulosamine/erythrulosamine 3-kinase potentially involved in protein deglycation	1.2115	1.26849	2.47999	1	0.148138	5.69137e-243
fig|364106.8.peg.945	UTI89_C0860/potI	Putrescine transport system permease protein PotI (TC 3.A.1.11.2)	1.22239	1.25154	2.47393	1	0.148138	1.34754e-219
fig|364106.8.peg.730	UTI89_C0629/ybeM	Putative amidase	1	1.46949	2.46949	1	0.0135677	1.42543e-200
fig|364106.8.peg.4795	UTI89_C4928/	hypothetical protein	0.878212	1.58745	2.46566	6.60453e-16	0.0111839	4.06566e-214
fig|364106.8.peg.4601	UTI89_C4720/yjdI	Uncharacterized protein YjdI	0.973365	1.47965	2.45302	3.43769e-21	0.0264626	2.41439e-240
fig|364106.8.peg.3605	UTI89_C3649/gltB	Glutamate synthase [NADPH] large chain (EC 1.4.1.13)	1.01838	1.43318	2.45156	1.16362e-14	0.251148	7.43778e-152
fig|364106.8.peg.928	UTI89_C0844/ybjG	Undecaprenyl-diphosphatase BcrC (EC 3.6.1.27)	2.69277	-0.242408	2.45036	6.47887e-270	0.670953	1.39773e-180
fig|364106.8.peg.3155	UTI89_C3176/fucU	L-fucose mutarotase (EC 5.1.3.29)	0.878694	1.56799	2.44668	1	0.00414167	4.42654e-210
fig|364106.8.peg.820	UTI89_C0724/sucD	Succinyl-CoA ligase [ADP-forming] alpha chain (EC 6.2.1.5)	2.37309	0.0734978	2.44659	1.12583e-115	1	1.87931e-131
fig|364106.8.peg.3214	UTI89_C3242/lysA	Diaminopimelate decarboxylase (EC 4.1.1.20)	0.514573	1.9222	2.43677	1.27721e-09	0.00100693	3.7712e-219
fig|364106.8.peg.3012	UTI89_C3027/ygaW	L-alanine exporter AlaE	0.242857	2.1901	2.43296	1.13731e-05	8.96604e-08	8.80647e-198
fig|364106.8.peg.2290	UTI89_C2261/	hypothetical protein	1.12928	1.29698	2.42626	1	0.125939	1.3056e-230
fig|364106.8.peg.819	UTI89_C0723/sucC	Succinyl-CoA ligase [ADP-forming] beta chain (EC 6.2.1.5)	2.28758	0.134868	2.42244	2.262e-109	1	3.45397e-137
fig|364106.8.peg.817	UTI89_C0721/sucA	2-oxoglutarate dehydrogenase E1 component (EC 1.2.4.2)	2.32757	0.0848084	2.41238	1.34643e-123	1	3.93083e-143
fig|364106.8.peg.2566	UTI89_C2537/yfbG	UDP-4-amino-4-deoxy-L-arabinose formyltransferase (EC 2.1.2.13) / UDP-glucuronic acid oxidase (UDP-4-keto-hexauronic acid decarboxylating) (EC 1.1.1.305)	2.47017	-0.0675389	2.40263	1.25965e-145	1	5.66278e-131
fig|364106.8.peg.3969	UTI89_C4056/yhjG	Uncharacterized protein YhjG	1.24793	1.14439	2.39232	1	0.244441	9.84616e-163
fig|364106.8.peg.4490	UTI89_C4612/dgkA	Diacylglycerol kinase (EC 2.7.1.107)	2.83551	-0.445559	2.38995	0	0.395465	1.07228e-198
fig|364106.8.peg.1639	UTI89_C1599/	Dienelactone hydrolase and related enzymes	1	1.38827	2.38827	1	0.0390297	9.78329e-209
fig|364106.8.peg.2564	UTI89_C2535/yfbE	UDP-4-amino-4-deoxy-L-arabinose--oxoglutarate aminotransferase (EC 2.6.1.87)	2.60295	-0.215811	2.38714	2.31825e-178	1	1.53794e-125
fig|364106.8.peg.862	UTI89_C0775/bioC	Malonyl-[acyl-carrier protein] O-methyltransferase (EC 2.1.1.197)	2.88264	-0.507604	2.37504	0	0.287341	8.05517e-191
fig|364106.8.peg.2570	UTI89_C2541/yfbJ	Undecaprenyl phosphate-aminoarabinose flippase subunit ArnF	2.87254	-0.50057	2.37197	0	0.291719	6.02974e-197
fig|364106.8.peg.3500	UTI89_C3535/yqjC	Periplasmic protein YqjC	1.09436	1.25509	2.34945	4.55155e-16	0.394135	1.24094e-125
fig|364106.8.peg.942	UTI89_C0857/potF	Putrescine ABC transporter putrescine-binding protein PotF (TC 3.A.1.11.2)	1.0259	1.30437	2.33027	1.17831e-15	0.31171	1.40821e-131
fig|364106.8.peg.3787	UTI89_C3869/nirB	Nitrite reductase [NAD(P)H] large subunit (EC 1.7.1.4)	1.25716	1.06007	2.31723	1.86113e-20	0.772657	2.31479e-117
fig|364106.8.peg.4227	UTI89_C4330/ilvC	Ketol-acid reductoisomerase (NADP(+)) (EC 1.1.1.86)	0.297681	2.0061	2.30378	1	5.02383e-05	2.09036e-168
fig|364106.8.peg.1266	UTI89_C1189/grxB	Glutaredoxin 2	0.722466	1.5801	2.30256	8.82795e-11	0.0103271	6.55314e-141
fig|364106.8.peg.1845	UTI89_C1800/fumA	Fumarate hydratase class I, aerobic (EC 4.2.1.2)	1.84327	0.459124	2.3024	4.72622e-55	1	5.94501e-118
fig|364106.8.peg.890	UTI89_C0806/	Uncharacterized zinc-finger containing protein YbiI	1.04103	1.25853	2.29956	2.74082e-22	0.114095	8.63563e-175
fig|364106.8.peg.2329	UTI89_C2301/ugd	UDP-glucose 6-dehydrogenase (EC 1.1.1.22)	2.76037	-0.465664	2.29471	0	0.61971	5.96564e-154
fig|364106.8.peg.2257	UTI89_C2228/erfK	L,D-transpeptidase => ErfK	1.12338	1.16729	2.29068	1	0.268162	2.32586e-154
fig|364106.8.peg.4436	UTI89_C4548/argE	Acetylornithine deacetylase (EC 3.5.1.16)	-0.0715533	2.35098	2.27942	1	4.96155e-10	1.68021e-158
fig|364106.8.peg.943	UTI89_C0858/potG	Putrescine transport ATP-binding protein PotG (TC 3.A.1.11.2)	1.1481	1.12626	2.27436	3.54377e-21	0.336067	5.95617e-133
fig|364106.8.peg.2569	UTI89_C2540/	Undecaprenyl phosphate-aminoarabinose flippase subunit ArnE	2.70044	-0.441705	2.25873	0	0.385663	8.28696e-173
fig|364106.8.peg.3772	UTI89_C3852/yheV	Cytoplasmic protein, probably associated with glutathione-regulated potassium-efflux	2.03973	0.207044	2.24677	2.74537e-91	1	6.56086e-129
fig|364106.8.peg.1094	UTI89_C1018/rmf	Ribosome modulation factor	-0.160465	2.39904	2.23857	1	2.18412e-19	1.05058e-151
fig|364106.8.peg.818	UTI89_C0722/sucB	Dihydrolipoamide succinyltransferase component (E2) of 2-oxoglutarate dehydrogenase complex (EC 2.3.1.61)	2.17366	0.0474353	2.2211	8.56378e-91	1	8.95321e-99
fig|364106.8.peg.816	UTI89_C0720/sdhB	Succinate dehydrogenase iron-sulfur protein (EC 1.3.5.1)	1.78311	0.431536	2.21464	5.29929e-75	1	2.48556e-153
fig|364106.8.peg.707	UTI89_C0603/ybdL	Glutamine-dependent 2-keto-4-methylthiobutyrate transaminase	0.70044	1.50901	2.20945	1	0.0164241	4.05585e-153
fig|364106.8.peg.3360	UTI89_C3392/glcB	Malate synthase G (EC 2.3.3.9)	1.08246	1.11548	2.19794	1	0.321766	3.01189e-113
fig|364106.8.peg.3361	UTI89_C3393/glcG	Hypothetical protein GlcG in glycolate utilization operon	1.02554	1.16711	2.19265	1	0.170663	1.16845e-142
fig|364106.8.peg.1111	UTI89_C1035/	Acylphosphate phosphohydrolase (EC 3.6.1.7)	0.784271	1.40336	2.18763	1	0.0196308	9.34308e-145
fig|364106.8.peg.426	UTI89_C0316/ycjY	hypothetical protein	1.38557	0.781212	2.16678	1.70093e-26	1	3.78931e-96
fig|364106.8.peg.3876	UTI89_C3957/ugpC	Glycerol-3-phosphate ABC transporter, ATP-binding protein UgpC (TC 3.A.1.1.3)	0.884523	1.28129	2.16581	9.9763e-14	0.113468	3.59102e-111
fig|364106.8.peg.1664	UTI89_C1621/	Uncharacterized protein YdbJ	0.321928	1.83072	2.15265	1.85358e-06	4.79915e-07	1.00877e-141
fig|364106.8.peg.3964	UTI89_C4051/treF	Trehalase (EC 3.2.1.28) @ Cytoplasmic trehalase (EC 3.2.1.28)	0.467126	1.68382	2.15094	1	0.00355986	4.89228e-121
fig|364106.8.peg.801	UTI89_C0705/ybgA	FIG143828: Hypothetical protein YbgA	0.815575	1.33498	2.15056	1	0.0511186	9.24607e-134
fig|364106.8.peg.2565	UTI89_C2536/	Undecaprenyl-phosphate 4-deoxy-4-formamido-L-arabinose transferase (EC 2.4.2.53)	2.4551	-0.304685	2.15042	1.81482e-224	0.718762	3.35346e-136
fig|364106.8.peg.4493	UTI89_C4615/yjbJ	UPF0337 protein YjbJ	0.89503	1.25507	2.1501	1.08656e-16	0.0934474	9.89704e-132
fig|364106.8.peg.3246	UTI89_C3274/	Isopentenyl-diphosphate Delta-isomerase (EC 5.3.3.2)	0.882643	1.2671	2.14975	1	0.125605	1.21675e-138
fig|364106.8.peg.468	UTI89_C0359/yahK	Cinnamyl alcohol dehydrogenase/reductase (EC 1.1.1.195) @ Alcohol dehydrogenase (EC 1.1.1.1)	0.906891	1.24286	2.14975	1	0.143009	5.60269e-106
fig|364106.8.peg.1638	UTI89_C1598/	Putative oxidoreductase	0.943416	1.18903	2.13245	1	0.204045	4.43132e-136
fig|364106.8.peg.867	UTI89_C0781/moaB	Molybdenum cofactor biosynthesis protein MoaB	1.16559	0.964811	2.1304	2.74217e-22	0.561412	6.19136e-108
fig|364106.8.peg.4699	UTI89_C4825/ytfK	Uncharacterized protein YtfK	1.70992	0.394416	2.10434	1.01992e-67	1	3.57508e-128
fig|364106.8.peg.863	UTI89_C0776/bioD	Dethiobiotin synthase BioD (EC 6.3.3.3)	2.64386	-0.542318	2.10154	1.168115601E-314	0.243968	1.95171e-129
-	predicted RNA	-	2.08746	-0.00654285	2.08092	1.48934e-128	1	1.24535e-126
fig|364106.8.peg.1960	UTI89_C1916/pfkB	6-phosphofructokinase class II (EC 2.7.1.11)	1.13916	0.940761	2.07992	7.8887e-25	0.71381	1.90494e-116
fig|364106.8.peg.2475	UTI89_C2444/	PTS system, fructose-specific IIA component (EC 2.7.1.202) / Fructose-specific phosphocarrier protein HPr	0.552541	1.51785	2.07039	1	0.0174757	7.69161e-107
fig|364106.8.peg.5017	UTI89_C5152/deoC	Deoxyribose-phosphate aldolase (EC 4.1.2.4)	0.724366	1.34453	2.0689	6.45594e-11	0.0824083	1.43637e-97
fig|364106.8.peg.888	UTI89_C0804/ybiC	Hydroxycarboxylate dehydrogenase (NADP+) HcxB	0.941897	1.12306	2.06496	4.02579e-15	0.267603	2.05183e-95
fig|364106.8.peg.342	UTI89_C0215/metN	Methionine ABC transporter ATP-binding protein	0.956057	1.10745	2.0635	1.64351e-17	0.381465	9.23156e-107
fig|364106.8.peg.3279	UTI89_C3307/yggB	Protein involved in stability of MscS mechanosensitive channel	0.798166	1.2588	2.05697	5.06423e-11	0.330419	2.86478e-84
fig|364106.8.peg.1683	UTI89_C1639/cybB	Cytochrome b561	2.22668	-0.182286	2.04439	1.83519e-124	0.812516	7.97575e-92
fig|364106.8.peg.3008	UTI89_C3022/yqaE	UPF0057 membrane protein YqaE	0.970854	1.05772	2.02857	1	0.0966068	2.06917e-92
fig|364106.8.peg.1529	UTI89_C1489/	hypothetical protein	0.721284	1.27872	2	1	0.0256533	3.69588e-108
fig|364106.8.peg.860	UTI89_C0773/bioB	Biotin synthase (EC 2.8.1.6)	2.83583	-0.83583	2	0	0.104127	3.69186e-89
fig|364106.8.peg.3424	UTI89_C3458/	hypothetical phosphosugar isomerases	0.938599	1.04629	1.98489	1	0.410788	8.2616e-103
fig|364106.8.peg.5019	UTI89_C5154/deoB	Phosphopentomutase (EC 5.4.2.7)	0.764112	1.19086	1.95498	5.18339e-09	0.446451	4.99199e-61
fig|364106.8.peg.2145	UTI89_C2106/ftnA	Ferritin-like protein 2	2.36404	-0.415812	1.94823	3.11235e-122	0.928119	5.37935e-62
fig|364106.8.peg.803	UTI89_C0707/ybgH	Dipeptide/H+ symporter DtpD	-1	2.93289	1.93289	1	8.31368e-29	4.65749e-80
fig|364106.8.peg.4144	UTI89_C4237/ibpB	16 kDa heat shock protein B	2.87447	-0.944858	1.92961	0	0.0119052	7.3243e-89
fig|364106.8.peg.868	UTI89_C0783/moaC	Cyclic pyranopterin monophosphate synthase accessory protein	1.152	0.770829	1.92283	6.78941e-22	0.946491	7.10508e-77
fig|364106.8.peg.1601	UTI89_C1562/	Transcriptional regulator, AcrR family	2.35614	-0.437758	1.91839	2.41449e-163	0.379892	8.38935e-80
fig|364106.8.peg.5020	UTI89_C5155/deoD	Purine nucleoside phosphorylase (EC 2.4.2.1)	0.459432	1.45346	1.91289	1.53171e-08	0.0761547	1.36822e-88
fig|364106.8.peg.4397	UTI89_C4507/yiiT	Universal stress protein D	0.892324	1.01851	1.91084	2.60847e-16	0.613568	4.86056e-85
fig|364106.8.peg.3788	UTI89_C3870/nirD	Nitrite reductase [NAD(P)H] small subunit (EC 1.7.1.4)	1.18286	0.726624	1.90949	4.01742e-27	1	2.03435e-89
fig|364106.8.peg.923	UTI89_C0839/bssR	Biofilm regulator BssR	0.216227	1.6921	1.90833	0.000112588	0.0190265	1.48142e-66
fig|364106.8.peg.1418	UTI89_C1364/ycgK	Inhibitor of vertebrate g-type lysozyme, periplasmic => PliG	0.61471	1.29218	1.90689	1	0.0681719	7.99636e-87
fig|364106.8.peg.3304	UTI89_C3331/metK	S-adenosylmethionine synthetase (EC 2.5.1.6)	0.823122	1.08345	1.90657	2.68738e-10	0.708307	2.55773e-59
fig|364106.8.peg.970	UTI89_C0885/cspD	Cold shock protein of CSP family => CspD (naming convention as in E.coli)	0.785261	1.11958	1.90484	4.58318e-14	0.20491	1.15937e-88
fig|364106.8.peg.2311	UTI89_C2284/sbmC	DNA gyrase inhibitory protein	0.891066	1.00705	1.89812	5.94052e-16	0.530904	2.48939e-82
fig|364106.8.peg.815	UTI89_C0719/sdhA	Succinate dehydrogenase flavoprotein subunit (EC 1.3.5.1)	1.66946	0.227321	1.89678	9.47978e-43	1	9.12929e-63
fig|364106.8.peg.4519	UTI89_C4643/yjbR	Uncharacterized protein YjbR	0.379848	1.51658	1.89642	1.36515e-06	0.019028	6.17972e-77
fig|364106.8.peg.926	UTI89_C0842/dacC	D-alanyl-D-alanine carboxypeptidase (EC 3.4.16.4)	0.459432	1.42321	1.88264	2.22362e-08	0.0924959	1.7948e-83
fig|364106.8.peg.4796	UTI89_C4929/	COG2041: Sulfite oxidase and related enzymes	0.910733	0.968973	1.87971	1	0.646866	6.81458e-92
fig|364106.8.peg.767	UTI89_C0672/nagB	Glucosamine-6-phosphate deaminase (EC 3.5.99.6)	0.721284	1.15673	1.87801	1	0.304065	1.74953e-71
-	predicted RNA	-	0.96721	0.910203	1.87741	9.92459e-12	0.176358	1.02294e-54
fig|364106.8.peg.2085	UTI89_C2050/yebF	Small secreted protein YebF	0.68741	1.18536	1.87276	4.42418e-11	0.217618	2.81417e-77
fig|364106.8.peg.2568	UTI89_C2539/arnT	Undecaprenyl phosphate-alpha-4-amino-4-deoxy-L-arabinose arabinosyl transferase (EC 2.4.2.43) @ Melittin resistance protein PqaB @ Polymyxin resistance protein PmrK	2.57432	-0.701776	1.87254	1.63953e-239	0.378208	2.95745e-76
fig|364106.8.peg.2567	UTI89_C2538/yfbH	4-deoxy-4-formamido-L-arabinose-phosphoundecaprenol deformylase ArnD (EC 3.5.1.n3)	2.42525	-0.553762	1.87149	1.14074e-191	0.506908	1.67634e-77
fig|364106.8.peg.1979	UTI89_C1938/spy	Spheroplast protein Y	2.28067	-0.419841	1.86083	6.1328e-103	0.623154	4.83012e-52
fig|364106.8.peg.3277	UTI89_C3305/yggE	Protein of unknown function DUF541	1.1481	0.712122	1.86022	1.70093e-26	1	5.37271e-85
fig|364106.8.peg.4049	UTI89_C4138/mtlD	Mannitol-1-phosphate 5-dehydrogenase (EC 1.1.1.17)	1.02647	0.83335	1.85982	1	0.8209	4.85778e-67
fig|364106.8.peg.4701	UTI89_C4827/msrA	Peptide-methionine (S)-S-oxide reductase MsrA (EC 1.8.4.11)	0.670295	1.18286	1.85316	2.15932e-11	0.263868	3.79105e-77
fig|364106.8.peg.3473	UTI89_C3506/ygjF	G/U mismatch-specific uracil DNA glycosylase (EC 3.2.2.28)	0.584963	1.26112	1.84609	1	0.121755	6.117e-82
fig|364106.8.peg.955	UTI89_C0869/ybjQ	UPF0145 protein YbjQ	0.561558	1.2809	1.84246	1.32965e-08	0.0959462	8.39908e-70
fig|364106.8.peg.1892	UTI89_C1847/sodB	Superoxide dismutase [Fe] (EC 1.15.1.1)	0.969528	0.871235	1.84076	7.59836e-14	1	5.57153e-57
fig|364106.8.peg.3746	UTI89_C3824/yjaE	Regulator of sigma D	1.29278	0.541795	1.83458	5.7749e-29	1	2.46309e-70
fig|364106.8.peg.858	UTI89_C0771/ybhB	UPF0098 protein ybhB	1.46395	0.364572	1.82852	2.08713e-43	1	5.9006e-78
fig|364106.8.peg.952	UTI89_C0866/artI	Arginine ABC transporter, substrate-binding protein ArtI	0.216209	1.60954	1.82575	1.57304e-05	0.0295616	4.44053e-71
fig|364106.8.peg.4223	UTI89_C4326/ilvE	Branched-chain amino acid aminotransferase (EC 2.6.1.42)	0.324129	1.50043	1.82456	1.77105e-06	0.0643011	3.77603e-70
fig|364106.8.peg.4479	UTI89_C4601/yjbA	PsiE protein	0.440573	1.38143	1.822	3.21747e-08	0.0446308	2.18489e-78
fig|364106.8.peg.1788	UTI89_C1744/yneI	Succinate-semialdehyde dehydrogenase [NAD] (EC 1.2.1.24); Succinate-semialdehyde dehydrogenase [NADP+] (EC 1.2.1.79)	2.09761	-0.282035	1.81558	3.67129e-100	0.620269	1.0526e-62
fig|364106.8.peg.3773	UTI89_C3853/kefB	Glutathione-regulated potassium-efflux system protein KefB	1.78338	0.0318841	1.81526	2.05954e-71	1	1.36956e-75
fig|364106.8.peg.3381	UTI89_C3411/yghU	Uncharacterized GST-like protein yghU associated with glutathionylspermidine synthetase/amidase	0.736966	1.07724	1.81421	4.29445e-12	0.385663	2.02008e-69
fig|364106.8.peg.3858	UTI89_C3939/glgC	Glucose-1-phosphate adenylyltransferase (EC 2.7.7.27)	0.795859	1.01721	1.81307	1.21189e-14	0.561412	8.42921e-76
fig|364106.8.peg.869	UTI89_C0784/moaD	Molybdopterin synthase sulfur carrier subunit	1.05658	0.748021	1.8046	1.81517e-24	1	2.08711e-83
fig|364106.8.peg.3452	UTI89_C3485/glgS	Glycogen synthesis protein GlgS	0.55849	1.24511	1.8036	5.58329e-10	0.133777	2.34996e-76
fig|364106.8.peg.4396	UTI89_C4506/yiiS	UPF0381 protein YiiS	0.873348	0.925173	1.79852	2.4632e-15	0.761863	1.03964e-68
fig|364106.8.peg.1072	UTI89_C0997/ycbB	L,D-transpeptidase YcbB	0.699341	1.09778	1.79712	4.35102e-09	0.63485	2.42198e-52
fig|364106.8.peg.1570	UTI89_C1531/trpC	Indole-3-glycerol phosphate synthase (EC 4.1.1.48) / Phosphoribosylanthranilate isomerase (EC 5.3.1.24)	1.19178	0.60035	1.79213	7.47443e-18	1	4.65073e-48
fig|364106.8.peg.806	UTI89_C0710/ybgK	Allophanate hydrolase 2 subunit 2 (EC 3.5.1.54)	0.67611	1.11321	1.78932	1.68957e-12	0.410888	2.26938e-75
fig|364106.8.peg.4610	UTI89_C4732/yjdC	Transcriptional regulator YjdC, AcrR family	0.716207	1.0614	1.77761	3.93542e-13	0.506096	3.61491e-73
-	predicted RNA	-	1.02122	0.750591	1.77181	9.15875e-21	0.973372	2.93468e-71
fig|364106.8.peg.870	UTI89_C0785/moaE	Molybdopterin synthase catalytic subunit MoaE (EC 2.8.1.12)	1.11346	0.652077	1.76553	4.0936e-22	1	6.01135e-64
fig|364106.8.peg.3857	UTI89_C3938/glgA	Glycogen synthase, ADP-glucose transglucosylase (EC 2.4.1.21)	0.59368	1.16412	1.7578	1.04741e-10	0.329062	6.87527e-70
fig|364106.8.peg.1137	UTI89_C1065/agp	Glucose-1-phosphatase (EC 3.1.3.10)	0.655352	1.09954	1.75489	1	0.317775	2.00608e-60
fig|364106.8.peg.1694	UTI89_C1651/	Uncharacterized membrane lipoprotein clustered with tellurite resistance proteins TehA/TehB	0.404066	1.34162	1.74568	1.87088e-07	0.0942803	2.30203e-65
fig|364106.8.peg.378	UTI89_C0260/ykfE	Inhibitor of vertebrate c-type lysozyme, periplasmic => Ivy	1.08406	0.660958	1.74502	5.08416e-22	1	2.4765e-64
fig|364106.8.peg.3856	UTI89_C3937/glgP	Glycogen phosphorylase (EC 2.4.1.1)	0.479743	1.23589	1.71563	5.42779e-06	0.379612	6.19497e-41
fig|364106.8.peg.4518	UTI89_C4642/yjbQ	UPF0047 protein YjbQ	0.347222	1.36599	1.71322	9.42124e-07	0.0626842	6.74947e-62
fig|364106.8.peg.4588	UTI89_C4707/basR	Two-component transcriptional regulatory protein BasR (activated by BasS)	2.61908	-0.920351	1.69873	3.27563e-248	0.206869	7.28575e-55
fig|364106.8.peg.134	UTI89_C0004/thrC	Threonine synthase (EC 4.2.3.1)	0.811238	0.887106	1.69834	1.06944e-14	0.975716	3.36494e-60
fig|364106.8.peg.4225	UTI89_C4328/ilvA	Threonine dehydratase biosynthetic (EC 4.3.1.19)	0.530515	1.16746	1.69797	1	0.299133	1.11301e-60
fig|364106.8.peg.1405	UTI89_C1352/	Inner membrane protein YmgF	0.584963	1.10893	1.6939	1	0.13121	1.15591e-63
fig|364106.8.peg.3094	UTI89_C3111/rpoS	RNA polymerase sigma factor RpoS	0.693792	1	1.69379	6.7689e-08	0.958696	2.16594e-38
fig|364106.8.peg.450	UTI89_C0342/betI	Transcriptional regulator BetI, TetR family	1.43063	0.255257	1.68589	1	1	4.05293e-60
fig|364106.8.peg.5007	UTI89_C5143/	hypothetical protein	0.693897	0.986825	1.68072	2.41448e-13	0.452217	4.44133e-67
fig|364106.8.peg.331	UTI89_C0204/rof	Rho-specific inhibitor of transcription termination (YaeO)	0.757799	0.920273	1.67807	5.00948e-14	0.586529	3.30034e-62
fig|364106.8.peg.3506	UTI89_C3541/yhaH	Inner membrane protein YhaH	0.587772	1.08449	1.67226	7.24918e-10	0.394135	2.44422e-57
fig|364106.8.peg.3875	UTI89_C3956/ugpQ	Glycerophosphoryl diester phosphodiesterase (EC 3.1.4.46)	0.615336	1.04924	1.66458	2.50555e-09	0.475648	5.32669e-50
fig|364106.8.peg.4697	UTI89_C4823/cysQ	3'(2'),5'-bisphosphate nucleotidase (EC 3.1.3.7)	0.568284	1.08944	1.65772	1.50859e-08	0.354828	2.12044e-49
fig|364106.8.peg.341	UTI89_C0214/metI	Methionine ABC transporter permease protein	0.635236	1.01638	1.65161	2.77211e-11	0.586455	5.94743e-58
fig|364106.8.peg.449	UTI89_C0341/betB	Betaine aldehyde dehydrogenase (EC 1.2.1.8)	1.37346	0.275634	1.64909	1	1	4.62149e-50
fig|364106.8.peg.267	UTI89_C0139/yadF	Carbonic anhydrase, beta class (EC 4.2.1.1)	1.2573	0.388206	1.6455	1.30083e-24	1	7.75322e-47
fig|364106.8.peg.2563	UTI89_C2534/ais	Lipopolysaccharide core heptose(II)-phosphate phosphatase @ Polymyxin resistance protein PmrG	3.18046	-1.5487	1.63176	0	0.000205322	3.22503e-53
fig|364106.8.peg.4745	UTI89_C4870/yjgR	Uncharacterized protein YjgR	0.685891	0.940294	1.62619	1	0.71381	1.10646e-46
fig|364106.8.peg.1661	UTI89_C1617/ynaF	Universal stress protein F	1.10692	0.514573	1.62149	9.58192e-24	1	1.96169e-54
fig|364106.8.peg.3298	UTI89_C3324/yggG	Putative metalloprotease yggG (EC 3.4.24.-)	1.38187	0.239071	1.62094	2.21298e-34	1	1.98965e-50
fig|364106.8.peg.805	UTI89_C0709/ybgJ	Allophanate hydrolase 2 subunit 1 (EC 3.5.1.54)	0.380031	1.2375	1.61753	1.07581e-06	0.144784	2.85241e-49
fig|364106.8.peg.3992	UTI89_C4078/dppF	Dipeptide transport ATP-binding protein DppF (TC 3.A.1.5.2)	0.640458	0.972519	1.61298	3.88796e-11	0.692488	9.4169e-53
fig|364106.8.peg.332	UTI89_C0205/yaeP	UPF0253 protein YaeP	0.694374	0.916584	1.61096	1.56612e-12	0.724177	2.46298e-55
fig|364106.8.peg.804	UTI89_C0708/ybgI	GTP cyclohydrolase 1 type 2 homolog YbgI	0.207442	1.38247	1.58991	1.2754e-05	0.0654367	1.039e-51
fig|364106.8.peg.1654	UTI89_C1613/zntB	Zinc transport protein ZntB	0.545968	1.03899	1.58496	7.12278e-09	0.367509	3.59983e-47
fig|364106.8.peg.925	UTI89_C0841/yliJ	Uncharacterized glutathione S-transferase-like protein	0.249028	1.32193	1.57096	3.54466e-05	0.112741	1.23582e-42
fig|364106.8.peg.2629	UTI89_C2604/usg	Semialdehyde dehydrogenase, USG-1 protein	1.41213	0.15724	1.56937	2.92855e-37	1	2.38267e-48
fig|364106.8.peg.2846	UTI89_C2843/sseA	3-mercaptopyruvate sulfurtransferase (EC 2.8.1.2)	0.477322	1.08866	1.56598	2.58178e-07	0.332714	8.37332e-43
fig|364106.8.peg.3864	UTI89_C3945/gntK	Gluconokinase (EC 2.7.1.12)	0.510962	1.04975	1.56071	1	0.347579	1.37273e-53
fig|364106.8.peg.4778	UTI89_C4910/	hypothetical protein	0.726435	0.832055	1.55849	2.37686e-12	0.959087	1.22593e-47
fig|364106.8.peg.807	UTI89_C0711/ybgL	Lactam utilization protein LamB	0.708537	0.8468	1.55534	5.84931e-12	0.870456	1.48556e-47
fig|364106.8.peg.3859	UTI89_C3940/glgX	Limit dextrin alpha-1,6-maltotetraose-hydrolase (EC 3.2.1.196)	0.924449	0.630766	1.55522	1.04117e-16	1	1.81179e-46
fig|364106.8.peg.953	UTI89_C0867/artP	Arginine ABC transporter, ATP-binding protein ArtP	0.196756	1.3368	1.53355	0.000164969	0.161762	1.17691e-35
fig|364106.8.peg.1593	UTI89_C1555/osmB	Osmotically-inducible lipoprotein OsmB	1.24894	0.283953	1.53289	3.40426e-23	1	3.56388e-37
fig|364106.8.peg.3844	UTI89_C3926/glpD	Aerobic glycerol-3-phosphate dehydrogenase (EC 1.1.5.3)	1.24511	0.285402	1.53051	1	1	7.25135e-38
fig|364106.8.peg.161	UTI89_C0034/dapB	4-hydroxy-tetrahydrodipicolinate reductase (EC 1.17.1.8)	0	1.51255	1.51255	0.000524484	0.0446308	1.29241e-42
fig|364106.8.peg.1053	UTI89_C0977/ycaP	Putative inner membrane protein	0.888969	0.62293	1.5119	1	1	2.20613e-49
fig|364106.8.peg.2656	UTI89_C2631/	hypothetical protein	0.680823	0.828786	1.50961	3.10664e-12	0.924157	2.94227e-47
fig|364106.8.peg.3620	UTI89_C3665/degQ	Outer membrane stress sensor protease DegQ, serine protease	0.793549	0.708951	1.5025	1	1	1.16881e-36
fig|364106.8.peg.340	UTI89_C0213/metQ	Methionine ABC transporter substrate-binding protein	0.561281	0.937069	1.49835	4.0339e-07	1	4.08745e-31
fig|364106.8.peg.133	UTI89_C0003/thrB	Homoserine kinase (EC 2.7.1.39)	0.67925	0.781038	1.46029	1.0322e-09	1	1.61155e-33
fig|364106.8.peg.4224	UTI89_C4327/ilvD	Dihydroxy-acid dehydratase (EC 4.2.1.9)	0.488286	0.96384	1.45213	7.87167e-08	0.692488	1.06725e-35
fig|364106.8.peg.3993	UTI89_C4079/dppD	Dipeptide transport ATP-binding protein DppD (TC 3.A.1.5.2)	0.736966	0.70955	1.44652	5.86212e-12	1	9.22187e-38
fig|364106.8.peg.889	UTI89_C0805/ybiJ	Uncharacterized periplasmic protein YbiJ	0.884523	0.557995	1.44252	1.94382e-16	1	2.42121e-40
fig|364106.8.peg.3380	UTI89_C3410/gsp	Glutathionylspermidine synthase (EC 6.3.1.8) / Glutathionylspermidine amidohydrolase (EC 3.5.1.78)	0.723988	0.717718	1.44171	9.26781e-09	1	1.4339e-27
fig|364106.8.peg.956	UTI89_C0870/ybjR	N-acetylmuramoyl-L-alanine amidase (EC 3.5.1.28) @ 1,6-anhydro-N-acetylmuramyl-L-alanine amidase	0.532221	0.896622	1.42884	6.80844e-09	0.636758	5.40489e-38
fig|364106.8.peg.151	UTI89_C0023/nhaR	Transcriptional activator NhaR	0.982722	0.44514	1.42786	1.92154e-16	1	2.24264e-33
fig|364106.8.peg.3601	UTI89_C3645/yhbL	Enhancing lycopene biosynthesis protein 2	0.945138	0.480626	1.42576	1.53735e-15	1	2.60106e-33
fig|364106.8.peg.972	UTI89_C0888/clpA	ATP-dependent Clp protease ATP-binding subunit ClpA	0.494576	0.921191	1.41577	9.80315e-07	0.897874	1.8782e-28
fig|364106.8.peg.1847	UTI89_C1802/ydgA	Putative GTP-binding protein YdgA	0.450536	0.963859	1.4144	7.10401e-06	0.821723	3.87465e-26
fig|364106.8.peg.3860	UTI89_C3941/glgB	1,4-alpha-glucan (glycogen) branching enzyme, GH-13-type (EC 2.4.1.18)	0.911773	0.500205	1.41198	1.55086e-15	1	7.66473e-35
fig|364106.8.peg.3887	UTI89_C3969/livJ	Branched-chain amino acid ABC transporter, substrate-binding protein LivJ (TC 3.A.1.4.1)	0.544996	0.864117	1.40911	2.2896e-09	0.828732	6.97502e-38
fig|364106.8.peg.1315	UTI89_C1240/ycfR	Multiple stress resistance protein BhsA	1.14202	0.266787	1.40881	1	1	1.75565e-38
fig|364106.8.peg.2619	UTI89_C2593/hisJ	Histidine ABC transporter, histidine-binding periplasmic protein precursor HisJ (TC 3.A.1.3.1)	-0.353637	1.75785	1.40422	0.0565568	0.00407369	1.94719e-30
fig|364106.8.peg.1726	UTI89_C1681/nhoA	N-hydroxyarylamine O-acetyltransferase (EC 2.3.1.118)	0.584963	0.817136	1.4021	1	1	4.09749e-36
-	predicted RNA	antisense: fig|364106.8.peg.2562	3.24327	-1.84675	1.39652	0	2.48182e-18	1.05245e-20
fig|364106.8.peg.3209	UTI89_C3237/ygdR	Uncharacterized lipoprotein YgdR	0.446402	0.94667	1.39307	7.97743e-09	0.526255	1.82567e-41
fig|364106.8.peg.2975	UTI89_C2988/	hypothetical protein	0.561116	0.830075	1.39119	6.14796e-10	0.783139	2.37298e-38
fig|364106.8.peg.871	UTI89_C0786/ybhL	Inner membrane protein YbhL	0.270089	1.11818	1.38827	2.17911e-05	0.336067	5.88007e-32
fig|364106.8.peg.2793	UTI89_C2787/maeB	NADP-dependent malic enzyme (EC 1.1.1.40)	0.712718	0.671946	1.38466	1	1	8.09178e-38
fig|364106.8.peg.4589	UTI89_C4708/yjdB	Phosphoethanolamine transferase EptA	3.20902	-1.82677	1.38225	0	6.06845e-05	2.09232e-29
fig|364106.8.peg.4014	UTI89_C4101/	Uncharacterized lipoprotein YsaB precursor	1.01668	0.364411	1.38109	3.67562e-21	1	3.28737e-38
fig|364106.8.peg.2722	UTI89_C2709/yfdY	Uncharacterized protein YfdY	0.226276	1.15433	1.3806	1	0.112132	5.52255e-38
fig|364106.8.peg.881	UTI89_C0796/ybhG	ABC-type efflux pump membrane fusion component YbhG	0.75336	0.625152	1.37851	1	1	2.48564e-31
fig|364106.8.peg.2327	UTI89_C2299/hisI	Phosphoribosyl-AMP cyclohydrolase (EC 3.5.4.19) / Phosphoribosyl-ATP pyrophosphatase (EC 3.6.1.31)	0.381429	0.985353	1.36678	1.68101e-06	0.513454	1.54375e-31
fig|364106.8.peg.1447	UTI89_C1392/ycgS	Phosphoenolpyruvate-dihydroxyacetone phosphotransferase (EC 2.7.1.121), ADP-binding subunit DhaL	0.686746	0.67758	1.36433	6.86284e-10	1	1.01262e-28
fig|364106.8.peg.1448	UTI89_C1393/ycgT	Phosphoenolpyruvate-dihydroxyacetone phosphotransferase (EC 2.7.1.121), dihydroxyacetone binding subunit DhaK	0.505235	0.852155	1.35739	4.64882e-06	1	3.02126e-22
fig|364106.8.peg.1172	UTI89_C1098/	Predicted exported alpha-N-acetylgalactosaminidase (EC 3.2.1.49)	0.530515	0.823122	1.35364	1	0.810902	6.06261e-31
fig|364106.8.peg.2474	UTI89_C2443/fruK	1-phosphofructokinase (EC 2.7.1.56)	0.165586	1.1872	1.35279	3.78446e-05	0.194578	2.07772e-34
fig|364106.8.peg.1645	UTI89_C1604/ydaA	Universal stress protein E	0.734761	0.611194	1.34596	7.45026e-09	1	1.42024e-23
-	predicted RNA	-	0.397004	0.948037	1.34504	1.38184e-05	1	8.63881e-24
fig|364106.8.peg.397	UTI89_C0281/crl	Curlin genes transcriptional activator	0.957831	0.386484	1.34431	3.98491e-18	1	1.28185e-33
fig|364106.8.peg.3013	UTI89_C3028/ygaC	Uncharacterized protein YgaC	0.949374	0.38247	1.33184	1	1	2.90978e-35
fig|364106.8.peg.526	UTI89_C0420/phoB	Phosphate regulon transcriptional regulatory protein PhoB (SphR)	0.456378	0.872244	1.32862	1	0.845043	7.8375e-30
-	predicted RNA	-	0.601659	0.726667	1.32833	5.02724e-08	0.520486	9.80474e-28
fig|364106.8.peg.2316	UTI89_C2288/yeeY	LysR-family transcriptional regulator YeeY	0.693897	0.628031	1.32193	1	1	3.58765e-29
fig|364106.8.peg.5031	UTI89_C5165/slt	Soluble lytic murein transglycosylase (EC 4.2.2.n1)	0.574694	0.741082	1.31578	4.40465e-10	1	1.61394e-32
fig|364106.8.peg.4275	UTI89_C4383/yigI	Uncharacterized protein YigI	2.01707	-0.708951	1.30812	1.10856e-112	0.105463	1.37084e-34
fig|364106.8.peg.4524	UTI89_C4648/soxS	DNA-binding transcriptional dual regulator SoxS	0.896164	0.409644	1.30581	1	1	2.20355e-31
fig|364106.8.peg.845	UTI89_C0757/modF	Putative molybdenum transport ATP-binding protein modF	0.736966	0.562595	1.29956	1	1	4.8687e-31
fig|364106.8.peg.852	UTI89_C0765/ybhE	6-phosphogluconolactonase (EC 3.1.1.31)	0.371448	0.927396	1.29884	7.85268e-07	0.744904	1.79343e-29
fig|364106.8.peg.2895	UTI89_C2896/nadB	L-aspartate oxidase (EC 1.4.3.16)	0.910822	0.378684	1.28951	1.60237e-12	1	2.27945e-23
fig|364106.8.peg.2919	UTI89_C2931/	Ribosome-associated inhibitor A	1.22484	0.0636224	1.28846	5.21036e-18	1	1.49099e-20
fig|364106.8.peg.866	UTI89_C0780/moaA	Cyclic pyranopterin phosphate synthase (MoaA) (EC 4.1.99.18)	0.715271	0.567368	1.28264	5.42404e-11	1	9.21384e-27
fig|364106.8.peg.2519	UTI89_C2490/mqo	Malate:quinone oxidoreductase (EC 1.1.5.4)	1.9016	-0.621488	1.28011	1.4114e-66	0.424228	2.19034e-24
fig|364106.8.peg.2912	UTI89_C2915/	Putative transposase InsK for insertion sequence element IS150	0.565597	0.70941	1.27501	2.45932e-08	1	2.99669e-25
fig|364106.8.peg.2459	UTI89_C2427/folE	GTP cyclohydrolase I (EC 3.5.4.16) type 1	0.646573	0.624621	1.27119	2.96506e-10	1	1.35204e-27
fig|364106.8.peg.2326	UTI89_C2298/hisF	Imidazole glycerol phosphate synthase cyclase subunit	0.321928	0.948601	1.27053	2.14076e-06	0.517516	1.54668e-29
fig|364106.8.peg.1108	UTI89_C1031/	Succinyl-CoA synthetase, alpha subunit-related enzymes	0.285402	0.981384	1.26679	2.03934e-05	0.575925	1.37479e-25
fig|364106.8.peg.2628	UTI89_C2603/truA	tRNA pseudouridine(38-40) synthase (EC 5.4.99.12)	1.43195	-0.171187	1.26076	1.92235e-33	0.915406	3.98721e-25
fig|364106.8.peg.403	UTI89_C0288/	Putative DNA helicase	0.861924	0.394416	1.25634	4.40465e-10	1	7.775e-19
fig|364106.8.peg.3997	UTI89_C4082/dppA	Dipeptide-binding ABC transporter, periplasmic substrate-binding component (TC 3.A.1.5.2) @ Dipeptide chemoreceptor	0.496889	0.757576	1.25447	1.84268e-06	1	1.5141e-20
fig|364106.8.peg.3624	UTI89_C3669/yhcN	probable exported protein YPO3518	1.30996	-0.0563912	1.25356	4.92059e-32	1	5.85806e-29
fig|364106.8.peg.2611	UTI89_C2585/yfcF	Probable glutathione S-transferase (EC 2.5.1.18), YfcF homolog	0.0291463	1.21412	1.24327	1	0.182839	5.37335e-25
fig|364106.8.peg.3678	UTI89_C3735/mscL	Large-conductance mechanosensitive channel	0.273268	0.960472	1.23374	5.41862e-05	0.689215	1.15411e-21
fig|364106.8.peg.3994	UTI89_C4080/dppC	Dipeptide transport system permease protein DppC (TC 3.A.1.5.2)	0.689071	0.541709	1.23078	3.52466e-10	1	2.27444e-24
fig|364106.8.peg.2381	UTI89_C2353/baeS	Sensory histidine kinase BaeS	1.37037	-0.142958	1.22741	1.08347e-35	0.963439	4.45272e-28
fig|364106.8.peg.2014	UTI89_C1973/yeaC	Uncharacterized protein YeaC	0.761061	0.463499	1.22456	5.78402e-13	1	4.08532e-27
-	predicted RNA	-	0.602853	0.615124	1.21798	1.32584e-08	0.7905	1.13621e-24
fig|364106.8.peg.1618	UTI89_C1577/pspD	Phage shock protein D	0.878009	0.338802	1.21681	1.55666e-17	1	9.59695e-30
fig|364106.8.peg.2903	UTI89_C2905/trxC	Thioredoxin 2	1.0217	0.181838	1.20353	1	1	5.38587e-27
fig|364106.8.peg.4070	UTI89_C4162/tdh	L-threonine 3-dehydrogenase (EC 1.1.1.103)	0.769619	0.428989	1.19861	2.25934e-10	1	2.07994e-20
fig|364106.8.peg.1417	UTI89_C1363/ycgJ	Uncharacterized protein YcgJ	0.482152	0.710493	1.19265	1.74325e-08	1	1.60057e-26
fig|364106.8.peg.1880	UTI89_C1838/ydhF	Oxidoreductase YdhF	0.455679	0.736966	1.19265	1	1	3.77926e-24
fig|364106.8.peg.1902	UTI89_C1859/	Putative monooxygenase YdhR	0.491612	0.701033	1.19265	1.82129e-07	1	1.0501e-22
fig|364106.8.peg.3257	UTI89_C3284/ygfZ	tRNA-modifying protein YgfZ	0.477702	0.711569	1.18927	2.64315e-08	1	2.84626e-25
fig|364106.8.peg.712	UTI89_C0608/ahpC	Alkyl hydroperoxide reductase protein C (EC 1.11.1.15)	0.699852	0.486098	1.18595	2.20016e-08	1	2.81185e-18
fig|364106.8.peg.4356	UTI89_C4470/rbn	Inner membrane protein YihY, formerly thought to be RNase BN	0.72514	0.454566	1.17971	8.61066e-11	1	1.96097e-22
fig|364106.8.peg.433	UTI89_C0323/	Oxidoreductase, aldo/keto reductase family	0.275634	0.902703	1.17834	1	0.760077	2.63483e-21
fig|364106.8.peg.1339	UTI89_C1266/icdA	Isocitrate dehydrogenase [NADP] (EC 1.1.1.42)	1.10795	0.0694395	1.17739	7.70698e-11	1	1.20597e-12
fig|364106.8.peg.1584	UTI89_C1546/	hypothetical protein	0.77871	0.383843	1.16255	1.64859e-15	1	2.26109e-28
fig|364106.8.peg.1830	UTI89_C1784/	Acid shock protein precursor	0.971987	0.187846	1.15983	1.42766e-10	1	2.25941e-15
fig|364106.8.peg.1583	UTI89_C1545/	hypothetical protein	0.614527	0.544404	1.15893	5.4356e-09	1	1.83707e-21
fig|364106.8.peg.3929	UTI89_C4014/uspA	Universal stress protein A	0.538237	0.616281	1.15452	7.60041e-07	1	1.17868e-17
fig|364106.8.peg.2613	UTI89_C2587/folX	D-erythro-7,8-dihydroneopterin triphosphate epimerase	0.760911	0.393504	1.15442	2.99257e-14	1	3.16749e-26
fig|364106.8.peg.487	UTI89_C0377/yaiN	FrmR: Negative transcriptional regulator of formaldehyde detoxification operon	0.420706	0.73016	1.15087	9.80315e-07	1	3.49737e-21
fig|364106.8.peg.1289	UTI89_C1212/yceF	Maf-like protein YceF	0.47961	0.665264	1.14487	1.9483e-07	1	4.63576e-21
-	predicted RNA	-	0.82397	0.319724	1.14369	2.34581e-15	1	3.95818e-25
-	predicted RNA	-	-0.0178113	1.16094	1.14312	0.000692618	0.174004	1.44314e-25
fig|364106.8.peg.1482	UTI89_C1431/rssB	Regulator of RpoS	0.468387	0.672705	1.14109	1.3643e-08	1	7.88204e-25
fig|364106.8.peg.404	UTI89_C0289/	hypothetical protein	0.86529	0.268141	1.13343	1.07254e-10	1	1.79908e-16
fig|364106.8.peg.2015	UTI89_C1974/msrB	Peptide-methionine (R)-S-oxide reductase MsrB (EC 1.8.4.12)	0.855052	0.276654	1.13171	1.7312e-14	1	9.37177e-22
fig|364106.8.peg.1467	UTI89_C1414/chaC	Cation transport protein ChaC	0	1.13058	1.13058	0.000611428	0.234109	8.63881e-24
fig|364106.8.peg.2211	UTI89_C2175/	Protein MtfA	0.490986	0.63941	1.1304	1	1	1.17249e-20
fig|364106.8.peg.4326	UTI89_C4443/mobB	Molybdopterin-guanine dinucleotide biosynthesis protein MobB	0.604862	0.524421	1.12928	4.42248e-10	1	1.31901e-23
fig|364106.8.peg.3423	UTI89_C3457/ygiN	YgiN protei involved in menadione metabolism	0.290611	0.837196	1.12781	2.07469e-06	0.969496	2.53227e-19
fig|364106.8.peg.1491	UTI89_C1441/oppA	Oligopeptide ABC transporter, periplasmic oligopeptide-binding protein OppA (TC 3.A.1.5.1)	0.332309	0.795485	1.12779	0.000141836	1	6.89002e-15
fig|364106.8.peg.3322	UTI89_C3349/yggL	FIG002060: uncharacterized protein YggL	0.465026	0.655186	1.12021	8.24289e-06	1	2.01743e-15
fig|364106.8.peg.3861	UTI89_C3942/asd	Aspartate-semialdehyde dehydrogenase (EC 1.2.1.11)	0.14123	0.976916	1.11815	0.000363933	0.825694	1.76601e-17
-	predicted RNA	antisense: fig|364106.8.peg.1830	0.864721	0.25281	1.11753	7.22266e-17	1	7.32802e-25
fig|364106.8.peg.132	UTI89_C0002/thrA	Aspartokinase (EC 2.7.2.4) / Homoserine dehydrogenase (EC 1.1.1.3)	0.402098	0.713379	1.11548	5.29159e-06	1	1.06398e-17
fig|364106.8.peg.389	UTI89_C0272/yafN	Antitoxin YafN	0.479993	0.629632	1.10962	1	1	4.57639e-22
fig|364106.8.peg.306	UTI89_C0179/yaeH	UPF0325 protein YaeH	0.261358	0.847531	1.10889	6.49222e-06	1	8.43731e-22
fig|364106.8.peg.299	UTI89_C0172/yadR	Iron-sulfur cluster insertion protein ErpA	1.14458	-0.0357121	1.10886	1.68249e-24	1	1.14338e-22
fig|364106.8.peg.3980	UTI89_C4066/yhjQ	Cellulose biosynthesis protein BcsQ	0.838938	0.268703	1.10764	1.109e-14	1	2.59859e-22
fig|364106.8.peg.915	UTI89_C0831/ybiK	Isoaspartyl aminopeptidase (EC 3.4.19.5) @ Asp-X dipeptidase	0.621488	0.485427	1.10692	1.71879e-10	1	2.19058e-22
fig|364106.8.peg.1470	UTI89_C1417/narL	Nitrate/nitrite response regulator protein NarL	0.378512	0.725825	1.10434	4.1529e-07	1	1.569e-22
fig|364106.8.peg.2324	UTI89_C2296/hisH	Imidazole glycerol phosphate synthase amidotransferase subunit HisH	0.367371	0.736966	1.10434	8.03786e-07	0.999962	2.52736e-22
fig|364106.8.peg.2191	UTI89_C2152/dsrB	DsrB protein	0.607683	0.491853	1.09954	1.69669e-10	1	6.91773e-23
fig|364106.8.peg.2322	UTI89_C2294/hisC	Histidinol-phosphate aminotransferase (EC 2.6.1.9)	0.311944	0.784271	1.09622	2.75893e-06	0.914129	1.12977e-21
fig|364106.8.peg.504	UTI89_C0395/yaiY	Inner membrane protein YaiY	0.445411	0.643856	1.08927	1	1	2.48731e-23
fig|364106.8.peg.2616	UTI89_C2590/hisP	Histidine ABC transporter, ATP-binding protein HisP (TC 3.A.1.3.1)	-0.547488	1.63346	1.08597	1	0.00405978	1.45463e-19
fig|364106.8.peg.2323	UTI89_C2295/hisB	Histidinol-phosphatase (EC 3.1.3.15) / Imidazoleglycerol-phosphate dehydratase (EC 4.2.1.19)	0.380604	0.705257	1.08586	4.31993e-07	1	5.28468e-21
fig|364106.8.peg.2733	UTI89_C2720/glk	Glucokinase (EC 2.7.1.2)	0.584963	0.498454	1.08342	1	1	2.95908e-18
fig|364106.8.peg.4173	UTI89_C4266/yieF	Chromate reductase (EC 1.6.5.2)	0.549557	0.533269	1.08283	2.02256e-09	1	9.11891e-22
-	predicted RNA	-	0.294208	0.781475	1.07568	2.12125e-06	0.852916	8.2301e-23
fig|364106.8.peg.3901	UTI89_C3983/yhhN	Uncharacterized membrane protein YhhN	0.283307	0.789673	1.07298	4.16884e-06	0.899822	2.11287e-21
fig|364106.8.peg.287	UTI89_C0159/dksA	RNA polymerase-binding transcription factor DksA	0.441576	0.621596	1.06317	6.68562e-06	1	3.43864e-15
fig|364106.8.peg.3751	UTI89_C3829/thiG	Thiazole synthase (EC 2.8.1.10)	0.46421	0.597629	1.06184	4.34613e-08	1	2.57085e-20
fig|364106.8.peg.1269	UTI89_C1192/yceH	Protein of unknown function YceH	0.641865	0.419017	1.06088	2.6319e-11	1	8.52837e-22
fig|364106.8.peg.3835	UTI89_C3918/malP	Maltodextrin phosphorylase (EC 2.4.1.1)	-0.018859	1.074	1.05514	0.00260667	0.486337	6.24815e-16
fig|364106.8.peg.864	UTI89_C0777/uvrB	Excinuclease ABC subunit B	0.650416	0.403356	1.05377	9.12252e-09	1	5.4532e-16
fig|364106.8.peg.2579	UTI89_C2551/elaA	N-acetyltransferase ElaA	0.295456	0.758182	1.05364	8.43145e-06	1	6.8883e-19
fig|364106.8.peg.2325	UTI89_C2297/hisA	Phosphoribosylformimino-5-aminoimidazole carboxamide ribotide isomerase (EC 5.3.1.16)	0.199309	0.853159	1.05247	1	0.852916	1.28868e-17
fig|364106.8.peg.951	UTI89_C0865/artQ	Arginine ABC transporter, permease protein ArtQ	0.0614005	0.989946	1.05135	0.000325475	0.609754	2.61476e-19
fig|364106.8.peg.3978	UTI89_C4064/yhjN	Cyclic di-GMP-binding protein BcsB	0.716207	0.334419	1.05063	1.0997e-08	1	1.35023e-14
fig|364106.8.peg.2618	UTI89_C2592/hisQ	Histidine ABC transporter, permease protein HisQ (TC 3.A.1.3.1)	-0.625604	1.67162	1.04601	0.236273	0.0050647	1.97908e-21
fig|364106.8.peg.3270	UTI89_C3299/serA	D-3-phosphoglycerate dehydrogenase (EC 1.1.1.95)	-0.0393487	1.0808	1.04145	0.00200227	0.718762	6.13787e-16
fig|364106.8.peg.3095	UTI89_C3112/nlpD	Murein hydrolase activator NlpD	0.486878	0.548251	1.03513	8.61747e-07	1	1.44516e-15
fig|364106.8.peg.1901	UTI89_C1855/ydhQ	Uncharacterized protein YdhQ	0.307182	0.717066	1.02425	1.70755e-05	1	2.92864e-16
fig|364106.8.peg.1874	UTI89_C1832/slyB	Outer membrane lipoprotein pcp precursor	0.394836	0.62635	1.02119	1.8773e-05	1	9.09819e-14
-	predicted RNA	antisense: fig|364106.8.peg.1098	0.15056	0.863796	1.01436	5.82654e-05	0.743485	1.95164e-19
fig|364106.8.peg.887	UTI89_C0803/ybiB	Anthranilate phosphoribosyltransferase-like protein	0.210218	0.803857	1.01408	1	0.99603	1.69521e-18
fig|364106.8.peg.3748	UTI89_C3826/thiE	Thiamin-phosphate pyrophosphorylase (EC 2.5.1.3)	0.400962	0.612977	1.01394	1.65843e-07	1	1.0168e-19
fig|364106.8.peg.3666	UTI89_C3713/yhdZ	L-amino acid ABC transporter (Glu/Asp/His/...), ATP-binding protein AapP	-0.63743	1.65025	1.01282	1	0.00194613	1.37406e-16
fig|364106.8.peg.3932	UTI89_C4017/prlC	Oligopeptidase A (EC 3.4.24.70)	0.534336	0.473931	1.00827	3.72488e-07	1	1.37721e-14
fig|364106.8.peg.848	UTI89_C0761/modA	Molybdenum ABC transporter, substrate-binding protein ModA	0.0658879	0.940838	1.00673	8.67684e-05	0.632708	7.37038e-21
fig|364106.8.peg.3749	UTI89_C3827/thiF	Sulfur carrier protein ThiS adenylyltransferase (EC 2.7.7.73)	0.476215	0.527352	1.00357	6.2558e-07	1	2.21075e-15
fig|364106.8.peg.1617	UTI89_C1576/pspC	Phage shock protein C	0.61193	0.38807	1	9.05526e-12	1	2.16417e-21
fig|364106.8.peg.4327	UTI89_C4444/mobA	Molybdenum cofactor guanylyltransferase (EC 2.7.7.77)	0.201634	0.798366	1	1	0.849058	2.12817e-19
fig|364106.8.peg.808	UTI89_C0712/nei	Endonuclease VIII	0.547488	0.452512	1	1	1	3.76593e-17
fig|364106.8.peg.4926	UTI89_C5056/	Uncharacterized proteins YbdD and YjiX	-0.255257	-0.784271	-1.03953	0.0238054	1	0.0239145
fig|364106.8.peg.1369	/	hypothetical protein	-1.54889	0.49304	-1.05585	0.0114612	1	0.0195284
-	predicted RNA	antisense: fig|364106.8.peg.4878	-0.96173	-0.117997	-1.07973	1	0.842204	0.04683
-	predicted RNA	-	-0.236892	-0.892391	-1.12928	0.016066	0.000734698	0.00909729
-	predicted RNA	-	-0.322579	-0.831161	-1.15374	0.129626	0.0029643	0.00352812
fig|364106.8.rna.39	/	tRNA-Ser-CGA	-0.42064	-0.738838	-1.15948	0.143767	0.0147448	0.0152357
fig|364106.8.peg.3311	UTI89_C3338/	Putative pre-16S rRNA nuclease Yqg	-0.0374747	-1.13245	-1.16993	0.00146074	0.000225473	0.0399315
fig|364106.8.peg.1112	UTI89_C1036/yccK	tRNA 2-thiouridine synthesis protein TusE	-0.357552	-0.830075	-1.18763	0.0774205	0.00896222	0.0199397
fig|364106.8.peg.734	UTI89_C0632/lipB	Octanoate-[acyl-carrier-protein]-protein-N-octanoyltransferase (EC 2.3.1.181)	-0.466568	-0.736966	-1.20353	0.140532	1	0.0258252
-	predicted RNA	-	-0.203241	-1.00742	-1.21066	0.0312658	0.000215908	0.00165048
-	predicted RNA	-	-0.413497	-0.797764	-1.21126	0.0644541	0.0180011	0.0375334
fig|364106.8.peg.4650	UTI89_C4776/	Putative inner membrane protein YjeT (clustered with HflC)	-0.332575	-0.896907	-1.22948	0.0571782	1	7.66648e-05
fig|364106.8.peg.338	UTI89_C0211/yaeB	tRNA (adenine(37)-N6)-methyltransferase	-0.133267	-1.09622	-1.22948	0.00472947	1	0.0264707
fig|364106.8.rna.106	/	tRNA-Gly-GCC	-0.0471952	-1.20988	-1.25708	0.00318762	1.22835e-05	0.00214862
-	predicted RNA	-	-0.272358	-1.00549	-1.27784	0.0408431	0.000503888	0.00189179
fig|364106.8.peg.2032	/	hypothetical protein	-0.347923	-0.932185	-1.28011	0.0659424	0.000772918	0.000694437
fig|364106.8.peg.1885	UTI89_C1843/rnt	Ribonuclease T	-0.235628	-1.04731	-1.28293	0.0160123	1	0.00711234
-	predicted RNA	-	-0.865629	-0.428405	-1.29403	1	0.286879	0.0327527
-	predicted RNA	-	0.483038	-1.7856	-1.30256	1.91655e-09	1.46419e-18	0.000123647
-	predicted RNA	antisense: fig|364106.8.peg.3700	-0.743739	-0.559725	-1.30346	0.845013	0.0934474	0.00389135
fig|364106.8.peg.3299	UTI89_C3325/speB	Agmatinase (EC 3.5.3.11)	-0.719372	-0.584963	-1.30433	0.746443	0.198034	0.0472726
fig|364106.8.rna.107	/	tRNA-Gly-GCC	0	-1.30767	-1.30767	0.00142298	8.80409e-09	1.9115e-05
fig|364106.8.peg.1273	UTI89_C1196/flgM	Negative regulator of flagellin synthesis FlgM (anti-sigma28)	-0.161281	-1.14684	-1.30812	0.0115987	4.51167e-05	0.000851682
-	predicted RNA	antisense: fig|364106.8.peg.4598	0.048363	-1.35805	-1.30968	0.000788619	3.83545e-08	0.000546851
-	predicted RNA	antisense: fig|364106.8.peg.3696	-0.917946	-0.405819	-1.32376	1	0.252852	0.00516016
-	predicted RNA	-	-0.333737	-0.99671	-1.33045	0.0284495	0.00200413	0.00514526
fig|364106.8.peg.3560	UTI89_C3596/truB	tRNA pseudouridine(55) synthase (EC 5.4.99.25)	-0.925453	-0.418501	-1.34395	1	0.391667	0.0475116
fig|364106.8.rna.76	/	tRNA-Gly-TCC	0.333044	-1.68024	-1.3472	6.13937e-07	3.88774e-08	0.0265617
-	predicted RNA	antisense: fig|364106.8.peg.1058	-0.443028	-0.916446	-1.35947	0.11922	0.0239002	0.0225979
fig|364106.8.peg.3026	UTI89_C3042/ygaZ	Inner membrane protein YgaZ	-0.47592	-0.888355	-1.36427	0.0764046	0.0192565	0.0184634
fig|364106.8.rna.91	/	tRNA-Arg-CCG	0.570758	-1.93526	-1.3645	1.88705e-09	2.8982e-11	0.029475
fig|364106.8.rna.89	/	tRNA-Asp-GTC	-0.590356	-0.775294	-1.36565	1	0.00787792	1.53298e-05
fig|364106.8.peg.741	UTI89_C0638/ybeA	23S rRNA (pseudouridine(1915)-N(3))-methyltransferase (EC 2.1.1.177)	0.0619277	-1.43539	-1.37346	0.00023303	2.97593e-07	0.00141747
fig|364106.8.peg.3572	UTI89_C3613/yhbY	RNA-binding protein YhbY	-0.54247	-0.831344	-1.37381	0.256065	0.044651	0.0170374
fig|364106.8.peg.786	UTI89_C0690/ybfE	Uncharacterized protein YbfE	0.250407	-1.62515	-1.37474	2.61711e-05	2.11387e-10	0.000431221
-	predicted RNA	antisense: fig|364106.8.peg.3762	-0.855265	-0.523972	-1.37924	1	0.0844834	9.8e-05
fig|364106.8.peg.603	UTI89_C0496/apt	Adenine phosphoribosyltransferase (EC 2.4.2.7)	-0.531851	-0.851477	-1.38333	0.153638	0.0160773	0.00453108
fig|364106.8.rna.22	/	tRNA-Val-TAC	-0.109662	-1.27572	-1.38538	0.00204488	0.000116966	0.00754235
fig|364106.8.peg.4628	UTI89_C4751/frdD	Fumarate reductase subunit D	-0.592761	-0.792767	-1.38553	0.293407	0.0604327	0.018922
fig|364106.8.peg.2497	UTI89_C2465/yejL	UPF0352 protein YejL	-0.434801	-0.95109	-1.38589	0.131433	0.00202843	0.000414058
fig|364106.8.rna.21	/	tRNA-Lys-TTT	-0.00995508	-1.37904	-1.38899	0.00422569	0.000475726	0.0240941
fig|364106.8.peg.1869	UTI89_C1827/pdxY	Pyridoxal kinase (EC 2.7.1.35)	-0.049753	-1.34104	-1.39079	0.00126065	0.000155909	0.0177756
fig|364106.8.peg.4204	UTI89_C4297/mioC	Flavoprotein MioC	0.450594	-1.84638	-1.39578	1.12844e-05	5.87902e-08	0.025126
fig|364106.8.rna.67	/	tRNA-Leu-GAG	0.292409	-1.6893	-1.39689	6.32541e-06	1.01972e-13	3.09301e-05
-	predicted RNA	-	-1.05918	-0.338906	-1.39808	0.60818	0.230731	3.35573e-07
fig|364106.8.peg.4276	UTI89_C4384/pldA	Phospholipase A1 (EC 3.1.1.32) (EC 3.1.1.4) @ Outer membrane phospholipase A	-0.31034	-1.08927	-1.39961	0.0260286	0.00472665	0.016388
fig|364106.8.peg.315	UTI89_C0189/uppS	Undecaprenyl diphosphate synthase (EC 2.5.1.31)	-0.402354	-1.0095	-1.41186	0.0608474	0.0411694	0.0491361
fig|364106.8.peg.4947	UTI89_C5081/holD	DNA polymerase III psi subunit (EC 2.7.7.7)	0.126448	-1.54516	-1.41871	8.41703e-05	1.34199e-08	0.000598594
fig|364106.8.peg.2168	UTI89_C2131/yedF	UPF0033 protein YedF	-0.554056	-0.864773	-1.41883	0.182836	0.00777359	0.0007695
fig|364106.8.peg.1044	UTI89_C0968/dmsB	Anaerobic dimethyl sulfoxide reductase chain B (EC 1.8.5.3), iron-sulfur binding subunit	0.132755	-1.5536	-1.42084	0.000103999	7.61691e-09	0.000358668
fig|364106.8.peg.2889	UTI89_C2891/lepA	Translation elongation factor LepA	-0.416813	-1.00712	-1.42394	0.0595477	0.0421527	0.0459264
fig|364106.8.peg.191	UTI89_C0059/pdxA	4-hydroxythreonine-4-phosphate dehydrogenase (EC 1.1.1.262)	-0.44698	-0.978626	-1.42561	0.127328	0.0172985	0.0105166
fig|364106.8.peg.828	UTI89_C0732/ybgC	Tol-Pal system-associated acyl-CoA thioesterase	-0.074547	-1.35323	-1.42778	0.0049625	0.000239478	0.00832962
fig|364106.8.peg.2621	UTI89_C2595/ubiX	Flavin prenyltransferase UbiX	-0.190103	-1.24286	-1.43296	0.0115924	3.03018e-05	0.000273759
fig|364106.8.peg.4068	UTI89_C4159/yibQ	Putative periplasmic protein YibQ, distant homology with nucleoside diphosphatase and polysaccharide deacetylase	-0.457207	-0.975752	-1.43296	0.0668741	1	0.00362709
fig|364106.8.peg.1272	UTI89_C1195/flgN	Flagellar biosynthesis protein FlgN	0	-1.43376	-1.43376	0.000444575	6.23899e-06	0.00385792
fig|364106.8.peg.4921	UTI89_C5050/hsdS	Type-1 restriction enzyme EcoKI specificity protein	-0.415037	-1.01937	-1.4344	0.0758727	0.0109722	0.0117009
fig|364106.8.peg.4315	UTI89_C4425/tatC	Twin-arginine translocation protein TatC	-0.258312	-1.18057	-1.43888	0.0107783	0.00102707	0.00730648
fig|364106.8.peg.1288	UTI89_C1211/yceC	Ribosomal large subunit pseudouridine synthase C (EC 5.4.99.24)	-0.0326047	-1.40682	-1.43942	0.00302239	0.000115883	0.00825612
fig|364106.8.peg.740	UTI89_C0637/mrdA	Peptidoglycan D,D-transpeptidase MrdA (EC 3.4.16.4)	0.237499	-1.67807	-1.44057	0.000115982	3.55106e-07	0.00569449
fig|364106.8.rna.93	/	tRNA-Leu-CAG	0.869268	-2.31369	-1.44443	2.97854e-15	2.009e-21	0.00773218
fig|364106.8.peg.1061	UTI89_C0985/msbA	Lipid A export permease/ATP-binding protein MsbA	-0.224123	-1.22239	-1.44652	0.0357376	0.00390556	0.0115484
fig|364106.8.peg.4200	UTI89_C4294/atpI	ATP synthase protein I	-0.233846	-1.21313	-1.44698	0.00988613	0.000991884	0.00788374
fig|364106.8.peg.2484	UTI89_C2452/spr	Murein DD-endopeptidase MepS @ Murein LD-carboxypeptidase (EC 3.4.17.13)	-0.0322895	-1.41702	-1.44931	0.00487699	0.000470588	0.0145664
fig|364106.8.peg.4230	UTI89_C4333/gppA	Guanosine-5'-triphosphate,3'-diphosphate pyrophosphatase (EC 3.6.1.40) @ Exopolyphosphatase (EC 3.6.1.11)	-0.320689	-1.13627	-1.45695	0.03779	0.0194192	0.0341929
fig|364106.8.peg.2576	UTI89_C2548/menD	2-succinyl-5-enolpyruvyl-6-hydroxy-3-cyclohexene-1-carboxylic-acid synthase (EC 2.2.1.9)	-1.1375	-0.321928	-1.45943	1	1	0.00703972
fig|364106.8.peg.4517	UTI89_C4641/aphA	NMN phosphatase (EC 3.1.3.5); Class B acid phosphatase precursor (EC 3.1.3.2)	-0.439285	-1.02466	-1.46395	0.0728818	1	0.000315979
fig|364106.8.rna.94	/	tRNA-Pro-TGG	0.729265	-2.19833	-1.46906	6.46156e-14	9.98659e-37	5.35782e-07
fig|364106.8.peg.2842	UTI89_C2838/yfgB	23S rRNA (adenine(2503)-C(2))-methyltransferase @ tRNA (adenine(37)-C(2))-methyltransferase (EC 2.1.1.192)	-0.469485	-1	-1.46949	0.178145	0.0181413	0.00617766
fig|364106.8.peg.4202	UTI89_C4295/gidB	16S rRNA (guanine(527)-N(7))-methyltransferase (EC 2.1.1.170)	-0.045324	-1.42531	-1.47063	0.0011373	5.00375e-07	0.000157131
fig|364106.8.peg.1337	UTI89_C1263/ymfB	Nudix-like NDP and NTP phosphohydrolase NudJ	-0.519374	-0.952694	-1.47207	0.341502	1	2.24267e-05
fig|364106.8.peg.2543	UTI89_C2515/nrdA	Ribonucleotide reductase of class Ia (aerobic), alpha subunit (EC 1.17.4.1)	-0.893085	-0.579549	-1.47263	0.789333	0.26027	0.0310706
fig|364106.8.peg.3545	UTI89_C3578/yraQ	Uncharacterized membrane protein, YraQ family	-0.568843	-0.906891	-1.47573	0.186859	1	0.00227974
fig|364106.8.peg.4629	UTI89_C4752/frdC	Fumarate reductase subunit C	-0.595975	-0.880701	-1.47668	0.365429	0.0405182	0.00554261
fig|364106.8.peg.3458	UTI89_C3491/ygiM	Arylsulfatase (EC 3.1.6.1)	-0.336827	-1.1415	-1.47833	0.0795083	0.00704901	0.00618325
-	predicted RNA	antisense: fig|364106.8.peg.3682	-0.996334	-0.4825	-1.47883	1	0.182839	1.00354e-05
fig|364106.8.rna.92	/	tRNA-His-GTG	0.717129	-2.19621	-1.47908	2.58785e-10	5.27296e-17	0.00357104
fig|364106.8.peg.4087	UTI89_C4180/rpmG	LSU ribosomal protein L33p @ LSU ribosomal protein L33p, zinc-independent	-0.600229	-0.884523	-1.48475	0.350939	0.0540557	0.00901335
fig|364106.8.peg.163	/	hypothetical protein	0.137504	-1.62293	-1.48543	0.000110276	9.11604e-13	1.11061e-06
fig|364106.8.peg.301	UTI89_C0174/yadT	Vitamin B12 ABC transporter, substrate-binding protein BtuF	-0.428843	-1.05658	-1.48543	0.0627939	1	0.000158524
fig|364106.8.peg.1057	UTI89_C0981/cmk	Cytidylate kinase (EC 2.7.4.25)	-0.318658	-1.16721	-1.48586	0.0351271	0.0145978	0.0218304
fig|364106.8.peg.2888	UTI89_C2890/lepB	Signal peptidase I (EC 3.4.21.89)	-0.738586	-0.747813	-1.4864	0.698645	0.114095	0.00961524
-	predicted RNA	-	-0.533715	-0.954721	-1.48844	0.166483	0.0601331	0.0200703
fig|364106.8.rna.23	/	tRNA-Lys-TTT	-0.210279	-1.28293	-1.49321	0.00709966	4.6887e-05	0.000412507
fig|364106.8.peg.1096	UTI89_C1020/	Lon protease homolog YcbZ	-0.544522	-0.95156	-1.49608	0.12528	0.0601331	0.0213588
fig|364106.8.peg.3740	UTI89_C3818/yjaH	Uncharacterized protein YjaH	-0.11832	-1.37851	-1.49683	0.00186078	2.3667e-05	0.00149655
fig|364106.8.peg.1336	UTI89_C1262/mnmA	tRNA-specific 2-thiouridylase MnmA (EC 2.8.1.13)	-0.157044	-1.34008	-1.49712	0.0205393	0.00122684	0.00693838
fig|364106.8.peg.3336	UTI89_C3366/kpsC	Capsular polysaccharide export system protein KpsC	-0.402669	-1.09452	-1.49719	0.0375421	0.0262286	0.0237296
fig|364106.8.peg.3734	UTI89_C3815/purD	Phosphoribosylamine--glycine ligase (EC 6.3.4.13)	-0.363638	-1.14136	-1.50499	0.0278297	0.0390297	0.0434306
-	predicted RNA	antisense: fig|364106.8.peg.4880	-0.992695	-0.516193	-1.50889	1	0.162456	0.000392403
fig|364106.8.peg.395	UTI89_C0278/gpt	Xanthine-guanine phosphoribosyltransferase (EC 2.4.2.22)	-0.45807	-1.05598	-1.51405	0.130493	0.00735531	0.00182472
fig|364106.8.peg.2315	UTI89_C2286/yeeF	Low-affinity putrescine importer PlaP	0.0780025	-1.59258	-1.51457	0.00239488	2.5826e-05	0.00465908
fig|364106.8.peg.3027	UTI89_C3043/ygaH	Uncharacterized protein YgaH	-0.386355	-1.1307	-1.51706	0.0506916	0.000225473	4.90335e-05
fig|364106.8.peg.3317	UTI89_C3344/yggW	Radical SAM family enzyme, similar to coproporphyrinogen III oxidase, oxygen-independent, clustered with nucleoside-triphosphatase RdgB	-0.338802	-1.18057	-1.51937	0.0436126	0.00155189	0.00169719
-	predicted RNA	-	-0.635803	-0.886594	-1.5224	0.405915	0.0307519	0.00178132
fig|364106.8.peg.2900	UTI89_C2901/yfiD	Autonomous glycyl radical cofactor	-1.94511	0.419432	-1.52568	0.282957	1	0.0363568
fig|364106.8.peg.3338	UTI89_C3368/neuS	hypothetical protein	-0.230708	-1.29508	-1.52578	0.012504	0.00480915	0.0141707
fig|364106.8.peg.2929	UTI89_C2941/rimM	16S rRNA processing protein RimM	-0.724349	-0.806384	-1.53073	0.618682	0.268162	0.0341929
fig|364106.8.peg.236	UTI89_C0106/secM	Secretion monitor SecM	-0.61728	-0.913911	-1.53119	0.397631	0.045346	0.00446243
fig|364106.8.peg.2890	UTI89_C2892/rseC	Sigma factor RpoE regulatory protein RseC	-0.326956	-1.20451	-1.53147	0.0775123	0.0041877	0.00299908
fig|364106.8.rna.24	/	tRNA-Lys-TTT	-0.172344	-1.35946	-1.5318	0.01136	7.39492e-08	3.75586e-07
fig|364106.8.peg.2167	UTI89_C2130/yedE	UPF0394 inner membrane protein YedE	-0.577976	-0.958777	-1.53675	0.379854	0.0357718	0.00395091
fig|364106.8.peg.4627	UTI89_C4750/ampC	Class C beta-lactamase (EC 3.5.2.6) => BlaEC family	-0.545968	-1	-1.54597	0.124085	1	0.000226011
fig|364106.8.peg.3676	UTI89_C3733/sun	16S rRNA (cytosine(967)-C(5))-methyltransferase (EC 2.1.1.176)	-0.482393	-1.0651	-1.54749	0.214874	0.0147836	0.00243563
-	predicted RNA	antisense: fig|364106.8.peg.3683	-0.933197	-0.617978	-1.55117	1	0.0724235	3.29112e-07
fig|364106.8.peg.1110	UTI89_C1034/yccW	23S rRNA (cytosine(1962)-C(5))-methyltransferase (EC 2.1.1.191)	-0.396517	-1.15528	-1.5518	0.0829331	0.00224238	0.00079389
fig|364106.8.peg.2087	UTI89_C2052/purT	Formate-dependent phosphoribosylglycinamide formyltransferase	-0.507795	-1.0458	-1.5536	0.233195	0.0106373	0.00105401
fig|364106.8.peg.2725	UTI89_C2712/ypdA	Sensor histidine kinase YpdA	-1.23266	-0.321928	-1.55459	1	1	0.00117443
fig|364106.8.peg.2388	UTI89_C2360/yegQ	Uncharacterized protease YegQ	-0.276331	-1.2824	-1.55873	0.0253915	0.000715931	0.00147116
fig|364106.8.peg.4199	UTI89_C4293/atpB	ATP synthase F0 sector subunit a (EC 3.6.3.14)	-0.648156	-0.910811	-1.55897	0.150188	0.182861	0.0431254
fig|364106.8.peg.95	UTI89_P106/traA	IncF plasmid conjugative transfer pilin protein TraA	-1.06817	-0.494765	-1.56294	1	1	5.81634e-08
fig|364106.8.peg.3698	UTI89_C3761/rpsQ	SSU ribosomal protein S17p (S11e)	-0.786819	-0.778549	-1.56537	0.365973	0.30354	0.0370959
fig|364106.8.rna.84	UTI89_C4211/selC	tRNA-SeC(p)-TCA	-0.294905	-1.27798	-1.57289	0.0600173	3.68667e-07	2.62643e-08
-	predicted RNA	-	-0.499274	-1.08139	-1.58066	0.555438	5.93399e-07	9.55419e-13
fig|364106.8.peg.4316	UTI89_C4426/tatD	Deoxyribonuclease TatD	-0.274622	-1.31034	-1.58496	0.0153753	1	1.68898e-05
fig|364106.8.peg.4118	UTI89_C4212/rhuM	Uncharacterized protein clustered with Type I restriction-modification system	-0.040642	-1.54432	-1.58496	0.00102882	1.28454e-07	4.34914e-05
fig|364106.8.peg.638	UTI89_C0532/ybbB	Selenophosphate-dependent tRNA 2-selenouridine synthase	-0.249359	-1.3356	-1.58496	0.00976821	1	8.74961e-05
fig|364106.8.peg.325	UTI89_C0198/rnhB	Ribonuclease HII (EC 3.1.26.4)	-0.0692627	-1.5157	-1.58496	0.00146692	2.92641e-06	0.00031144
fig|364106.8.peg.1459	UTI89_C1405/prfA	Peptide chain release factor 1	-0.85532	-0.729642	-1.58496	1	0.124276	0.00160786
fig|364106.8.peg.3567	UTI89_C3607/secG	Protein translocase membrane subunit SecG	0.216597	-1.80369	-1.5871	0.000209211	2.15916e-06	0.00649938
fig|364106.8.peg.3334	UTI89_C3364/kpsD	Capsular polysaccharide export system periplasmic protein KpsD	-0.39079	-1.20645	-1.59724	0.0652451	0.00876035	0.00320531
fig|364106.8.peg.980	UTI89_C0899/infA	Translation initiation factor 1	-0.49744	-1.10076	-1.5982	0.067956	0.0247115	0.00464883
fig|364106.8.peg.2843	UTI89_C2840/ndk	Nucleoside diphosphate kinase (EC 2.7.4.6)	0.6496	-2.25414	-1.60454	8.78143e-09	2.23176e-18	0.000296419
fig|364106.8.peg.2509	UTI89_C2479/ccmA	ABC transporter involved in cytochrome c biogenesis, ATPase component CcmA	-0.939458	-0.666263	-1.60572	1	0.0672334	5.53229e-05
-	predicted RNA	-	-0.241744	-1.37183	-1.61357	0.0125848	1.03872e-10	1.24695e-11
fig|364106.8.peg.2606	UTI89_C2579/	Acetate kinase (EC 2.7.2.1)	-0.926804	-0.689331	-1.61614	0.669453	0.370276	0.0204004
fig|364106.8.peg.1987	UTI89_C1946/ydjX	DedA family inner membrane protein YdjX	-0.702614	-0.917538	-1.62015	0.467899	1	8.26343e-06
fig|364106.8.peg.1335	UTI89_C1261/ycfC	High frequency lysogenization protein HflD	-0.360089	-1.26006	-1.62015	0.0636923	0.000741019	0.000195785
fig|364106.8.peg.316	/	hypothetical protein	-0.765535	-0.862496	-1.62803	1	1	5.7863e-11
-	predicted RNA	-	-0.396295	-1.23467	-1.63096	0.0882645	0.00377593	0.000843065
fig|364106.8.peg.3387	UTI89_C3417/hybB	Ni/Fe-hydrogenase 2 b-type cytochrome subunit HybB	-0.492598	-1.14086	-1.63346	0.172695	0.00250295	0.000121681
-	predicted RNA	-	0.185576	-1.82061	-1.63503	3.89e-05	1.26764e-18	7.11884e-10
fig|364106.8.peg.2723	UTI89_C2710/ddg	Lipid A biosynthesis palmitoleoyltransferase (EC 2.3.1.242)	-0.765878	-0.871552	-1.63743	0.328534	0.223933	0.0155649
fig|364106.8.peg.3927	UTI89_C4012/pitA	Low-affinity inorganic phosphate transporter	-0.774624	-0.874469	-1.64909	0.749888	0.0589437	0.000686923
fig|364106.8.peg.2897	UTI89_C2898/	ATP-dependent RNA helicase SrmB	-0.852959	-0.801774	-1.65473	1	0.0875096	0.000661737
fig|364106.8.peg.2830	UTI89_C2826/guaB	Inosine-5'-monophosphate dehydrogenase (EC 1.1.1.205) / CBS domain	-0.625352	-1.03221	-1.65757	0.119644	0.052972	0.00287739
fig|364106.8.peg.4449	UTI89_C4561/btuB	Outer membrane vitamin B12 receptor BtuB	-0.948553	-0.709658	-1.65821	1	0.175416	0.00201316
fig|364106.8.peg.3708	UTI89_C3776/rpsJ	SSU ribosomal protein S10p (S20e)	-0.824457	-0.836849	-1.66131	0.61875	0.294341	0.0112894
fig|364106.8.peg.2043	UTI89_C2001/yeaZ	tRNA threonylcarbamoyladenosine biosynthesis protein TsaB	-0.199309	-1.46211	-1.66141	0.00741743	7.65508e-06	4.43782e-05
fig|364106.8.peg.4094	UTI89_C4187/rph	Ribonuclease PH (EC 2.7.7.56)	-0.354283	-1.31451	-1.66879	0.0284952	4.34907e-05	8.21513e-06
fig|364106.8.peg.1465	UTI89_C1411/chaA	Calcium/proton antiporter	-0.843881	-0.825971	-1.66985	0.777771	1	2.56525e-06
fig|364106.8.peg.760	/	hypothetical protein	-0.245112	-1.43296	-1.67807	0.0750752	1	5.63498e-09
fig|364106.8.peg.4632	UTI89_C4755/yjeA	Translation elongation factor P Lys34--(R)-beta-lysine ligase	-0.707218	-0.970854	-1.67807	0.358353	1	6.02378e-06
fig|364106.8.peg.4726	UTI89_C4850/pyrI	Aspartate carbamoyltransferase regulatory chain (PyrI)	-0.171368	-1.50901	-1.68038	0.00501886	2.15843e-08	1.15136e-07
fig|364106.8.peg.553	UTI89_C0446/yajK	tRNA 4-thiouridine synthase (EC 2.8.1.4) / Rhodanese-like domain required for thiamine synthesis	-0.39822	-1.28421	-1.68243	0.0926434	0.00224238	0.000311861
fig|364106.8.peg.237	UTI89_C0107/secA	Protein translocase subunit SecA	-1.16497	-0.522768	-1.68774	1	0.535909	0.00773218
fig|364106.8.peg.4882	UTI89_C5014/fimD	Outer membrane usher protein FimD	-1.39402	-0.294372	-1.68839	1	0.742511	0.00603663
fig|364106.8.peg.2095	UTI89_C2060/yebA	Murein DD-endopeptidase MepM	-0.38443	-1.3055	-1.68993	0.115324	0.000752774	5.09673e-05
fig|364106.8.peg.3634	UTI89_C3679/mreD	Rod shape-determining protein MreD	-0.329766	-1.36177	-1.69153	0.0471192	0.000169643	3.59907e-05
fig|364106.8.peg.1338	UTI89_C1264/rluE	Ribosomal large subunit pseudouridine synthase E (EC 5.4.99.20)	-0.406817	-1.28951	-1.69632	0.0627939	0.000171027	1.27468e-05
fig|364106.8.peg.3786	UTI89_C3867/yhfC	Selenite- and tellurite-inducible protein TsgA	0.434403	-2.13289	-1.69849	9.99179e-06	1.35173e-14	2.94836e-05
fig|364106.8.peg.2037	UTI89_C1996/yeaS	Leucine efflux protein	-0.232977	-1.47063	-1.70361	0.00933894	5.73533e-07	7.09684e-07
fig|364106.8.peg.1398	UTI89_C1341/	hypothetical protein	-0.718229	-0.990722	-1.70895	0.671073	0.0124315	2.08937e-05
fig|364106.8.peg.3469	UTI89_C3502/rpsU	SSU ribosomal protein S21p	-0.430716	-1.28335	-1.71407	0.109116	0.000471511	1.53298e-05
fig|364106.8.peg.1833	UTI89_C1788/ydgF	Spermidine export protein MdtJ	-0.108524	-1.60768	-1.71621	0.00336233	1.74983e-10	4.57088e-09
-	predicted RNA	-	-0.369045	-1.34845	-1.7175	0.177114	2.80429e-09	1.21305e-13
fig|364106.8.peg.2623	UTI89_C2597/cvpA	Colicin V production protein	-0.3301	-1.39151	-1.72161	0.0422937	0.00105721	0.000250229
fig|364106.8.peg.2498	UTI89_C2466/yejM	Inner membrane protein YejM, alkaline phosphatase superfamily	-0.222392	-1.5025	-1.72489	0.0246742	1.74013e-05	1.37216e-05
-	predicted RNA	-	-0.310236	-1.42586	-1.7361	0.0291901	8.3765e-08	2.09296e-09
fig|364106.8.peg.2126	/	Methyl-accepting chemotaxis protein IV (dipeptide chemoreceptor protein)	0.302563	-2.03953	-1.73697	4.16884e-06	8.74543e-25	3.01607e-11
fig|364106.8.peg.2125	/	Methyl-accepting chemotaxis protein IV (dipeptide chemoreceptor protein)	0.236067	-1.97303	-1.73697	1.72123e-05	1.17671e-21	8.30126e-11
fig|364106.8.peg.4086	UTI89_C4178/mutM	Formamidopyrimidine-DNA glycosylase (EC 3.2.2.23)	-0.168123	-1.56884	-1.73697	0.00357965	9.18475e-08	8.84697e-07
fig|364106.8.peg.3386	UTI89_C3416/hybC	Ni/Fe-hydrogenase 2 large subunit HybC (EC 1.12.99.6)	-0.774933	-0.968291	-1.74322	0.8321	1	1.25633e-05
fig|364106.8.peg.611	UTI89_C0505/gsk	Inosine-guanosine kinase (EC 2.7.1.73)	-0.600069	-1.14359	-1.74366	0.329709	0.00272239	8.49527e-06
fig|364106.8.peg.4345	UTI89_C4460/typA	GTP-binding protein TypA/BipA	-0.813933	-0.931427	-1.74536	0.717492	0.186429	0.00205057
fig|364106.8.peg.1501	UTI89_C1453/yciA	Acyl-CoA thioesterase YciA, involved in membrane biogenesis	-0.334984	-1.41504	-1.75002	0.0687773	8.80409e-09	9.89844e-12
fig|364106.8.peg.4235	UTI89_C4340/rfe	Undecaprenyl-phosphate alpha-N-acetylglucosaminyl 1-phosphate transferase (EC 2.7.8.33)	-0.576192	-1.1765	-1.75269	0.339294	0.00493256	2.80051e-05
fig|364106.8.peg.1988	UTI89_C1947/ydjY	Hypothetical protein YdjY	-0.736966	-1.01668	-1.75364	0.53681	0.00436812	1.09935e-06
fig|364106.8.rna.38	/	tRNA-Gly-GCC	-0.254634	-1.50355	-1.75818	0.0114886	2.47108e-08	5.25931e-09
fig|364106.8.rna.48	/	tRNA-Val-TAC	0.544996	-2.30581	-1.76081	1.05489e-09	8.46305e-43	3.21287e-13
fig|364106.8.peg.1832	UTI89_C1787/ydgE	Spermidine export protein MdtI	-0.332575	-1.43296	-1.76553	0.0480865	1	8.78922e-15
fig|364106.8.peg.3557	UTI89_C3592/nlpI	Lipoprotein NlpI	-1.0904	-0.684305	-1.77471	1	0.389585	0.00180785
fig|364106.8.peg.552	/	hypothetical protein	-0.280108	-1.5119	-1.79201	0.0257566	6.93541e-13	4.28393e-16
fig|364106.8.rna.31	/	tRNA-Tyr-GTA	-0.133267	-1.66879	-1.80206	0.00836819	3.55604e-13	1.01026e-12
fig|364106.8.peg.3827	UTI89_C3911/yhgG	Ferrous iron-sensisng transcriptional regulator FeoC	-2.0603	0.257158	-1.80314	6.12771e-07	1	2.12174e-12
fig|364106.8.peg.3029	UTI89_C3045/emrA	Multidrug efflux system EmrAB-OMF, membrane fusion component EmrA	-0.559872	-1.24327	-1.80314	0.275524	0.000893222	1.16925e-06
fig|364106.8.peg.1657	UTI89_C1615/ydaO	tRNA-(cytosine32)-2-thiocytidine synthetase TtcA	-0.564498	-1.24286	-1.80735	0.197857	0.000306418	3.54239e-07
fig|364106.8.peg.4164	UTI89_C4254/rpmH	LSU ribosomal protein L34p	-0.60875	-1.20451	-1.81327	0.38306	0.00120052	7.36053e-07
fig|364106.8.rna.43	/	tRNA-Asn-GTT	-0.301656	-1.51937	-1.82103	0.131303	1.67735e-09	1.04438e-12
fig|364106.8.peg.4717	UTI89_C4842/nrdD	Ribonucleotide reductase of class III (anaerobic), large subunit (EC 1.17.4.2)	-1.99247	0.169925	-1.82254	0.00293948	1	1.72589e-05
fig|364106.8.peg.1394	UTI89_C1336/sitD	Manganese ABC transporter, inner membrane permease protein SitD	-2.06413	0.241008	-1.82312	3.38409e-05	1	1.58791e-08
fig|364106.8.peg.1207	UTI89_C1125/	hypothetical protein	-0.823749	-1	-1.82375	0.791514	0.00200413	3.38734e-09
fig|364106.8.peg.2714	UTI89_C2701/evgA	Positive transcription regulator EvgA	-0.68741	-1.1375	-1.82491	0.340208	0.000169643	9.5494e-10
fig|364106.8.peg.4597	UTI89_C4716/dcuB	Anaerobic C4-dicarboxylate transporter DcuB	-0.27208	-1.558	-1.83007	0.0115987	1	4.63995e-09
fig|364106.8.peg.4495	UTI89_C4617/yjbN	tRNA-dihydrouridine(20/20a) synthase (EC 1.3.1.91)	-0.476438	-1.35364	-1.83007	0.0856858	1	5.7833e-09
fig|364106.8.peg.1454	UTI89_C1400/ychM	Putative sulfate permease	-0.642448	-1.18763	-1.83007	0.350274	1	5.11506e-07
fig|364106.8.peg.3404	UTI89_C3435/	UPF0313 [4Fe-4S] protein YgiQ	-0.59309	-1.23879	-1.83188	0.324728	1	3.13184e-07
fig|364106.8.peg.1286	UTI89_C1208/flgL	Flagellar hook-associated protein FlgL	-0.40439	-1.44361	-1.848	0.0405562	1	1.0601e-08
fig|364106.8.peg.1156	UTI89_C1081/ycdO	Ferrous iron transport periplasmic protein EfeO, contains peptidase-M75 domain and (frequently) cupredoxin-like domain	-3.11548	1.25939	-1.85609	9.38172e-31	0.144843	5.83166e-06
fig|364106.8.peg.1155	UTI89_C1080/	Ferrous iron transport permease EfeU	-3.12102	1.26303	-1.85798	5.9752e-39	1	7.56668e-08
fig|364106.8.rna.49	/	tRNA-Val-TAC	0.496915	-2.35973	-1.86282	8.24676e-08	8.95284e-44	1.59697e-15
fig|364106.8.peg.3382	UTI89_C3412/hybG	[NiFe] hydrogenase metallocenter assembly protein HybG	-0.925999	-0.943416	-1.86942	1	1	6.35845e-18
fig|364106.8.peg.1994	UTI89_C1953/	Thiosulfate sulfurtransferase, rhodanese (EC 2.8.1.1)	-0.990414	-0.880853	-1.87127	1	0.0632021	5.14734e-06
fig|364106.8.peg.922	UTI89_C0838/yliG	Ribosomal protein S12p Asp88 (E. coli) methylthiotransferase (EC 2.8.4.4)	-0.704544	-1.16993	-1.87447	0.692315	0.00240744	1.07552e-07
fig|364106.8.peg.4727	UTI89_C4851/pyrB	Aspartate carbamoyltransferase (EC 2.1.3.2)	-0.241008	-1.6384	-1.87941	0.0233203	6.37641e-07	9.36694e-08
fig|364106.8.peg.1095	UTI89_C1019/fabA	3-hydroxyacyl-[acyl-carrier-protein] dehydratase, FabA form (EC 4.2.1.59) @ Trans-2-decenoyl-[acyl-carrier-protein] isomerase (EC 5.3.3.14)	-0.693669	-1.18728	-1.88095	0.600664	0.00171456	8.90444e-08
fig|364106.8.rna.78	/	tRNA-Thr-TGT	-0.0760542	-1.82597	-1.90202	0.00343602	2.19908e-19	6.46186e-18
fig|364106.8.rna.3	/	tRNA-Ala-TGC	-0.305503	-1.59864	-1.90414	0.0829331	2.93486e-11	6.48787e-15
fig|364106.8.peg.2809	/	hypothetical protein	-0.474602	-1.43531	-1.90991	0.113304	9.95314e-06	3.94197e-09
fig|364106.8.peg.3635	UTI89_C3680/mreC	Rod shape-determining protein MreC	-0.31166	-1.61599	-1.92765	0.043779	1.07136e-06	1.66548e-08
fig|364106.8.rna.37	/	tRNA-Cys-GCA	-0.218096	-1.71432	-1.93242	0.00911504	9.4742e-10	1.77217e-10
fig|364106.8.peg.2829	UTI89_C2825/guaA	GMP synthase [glutamine-hydrolyzing], amidotransferase subunit (EC 6.3.5.2) / GMP synthase [glutamine-hydrolyzing], ATP pyrophosphatase subunit (EC 6.3.5.2)	-0.975179	-0.966554	-1.94173	0.883682	0.162596	6.39755e-05
-	predicted RNA	antisense: fig|364106.8.peg.3708	-1.12928	-0.816778	-1.94606	1	0.00333812	1.04746e-17
fig|364106.8.peg.3575	UTI89_C3616/obgE	GTP-binding protein Obg	-1.34034	-0.618437	-1.95878	1	0.194489	1.4716e-07
fig|364106.8.rna.36	/	tRNA-Leu-TAA	-0.197857	-1.76618	-1.96403	0.0137204	3.40686e-15	3.15882e-17
fig|364106.8.rna.110	/	tRNA-Leu-CAG	-0.30189	-1.66816	-1.97005	0.0368026	5.80256e-17	1.42472e-23
fig|364106.8.rna.77	/	tRNA-Tyr-GTA	0.128276	-2.10236	-1.97409	8.2031e-05	3.95406e-18	2.34582e-11
fig|364106.8.peg.3385	UTI89_C3415/hybD	Hydrogenase maturation protease HybD	-0.903038	-1.08927	-1.99231	1	0.000513435	2.31661e-13
fig|364106.8.peg.656	UTI89_C0550/purK	N5-carboxyaminoimidazole ribonucleotide synthase (EC 6.3.4.18)	-0.305708	-1.68706	-1.99277	0.0552217	1.81011e-07	5.47131e-10
fig|364106.8.peg.1051	UTI89_C0975/focA	Formate efflux transporter FocA	-1.70285	-0.294743	-1.99759	0.799976	0.783139	4.97877e-05
fig|364106.8.peg.3733	UTI89_C3814/purH	IMP cyclohydrolase (EC 3.5.4.10) / Phosphoribosylaminoimidazolecarboxamide formyltransferase (EC 2.1.2.3)	-0.319402	-1.6806	-2	0.0196449	2.04379e-05	3.74329e-07
fig|364106.8.peg.3333	UTI89_C3363/kpsE	Capsular polysaccharide export system inner membrane protein KpsE	0.410155	-2.42321	-2.01306	2.17725e-05	2.58162e-23	7.31991e-10
fig|364106.8.peg.152	UTI89_C0025/rpsT	SSU ribosomal protein S20p	-0.61759	-1.39845	-2.01604	0.118227	0.00153286	1.84518e-07
fig|364106.8.rna.97	/	tRNA-Ala-TGC	-0.145851	-1.88216	-2.02801	0.00660442	5.07543e-21	1.84228e-22
fig|364106.8.peg.3826	UTI89_C3910/feoB	Ferrous iron transport protein B	-2.51694	0.479993	-2.03695	4.88554e-07	1	3.7635e-07
fig|364106.8.peg.1460	UTI89_C1406/hemK	Peptide chain release factor N(5)-glutamine methyltransferase (EC 2.1.1.297)	-0.891294	-1.14684	-2.03814	0.962552	1	6.10435e-14
fig|364106.8.peg.1461	UTI89_C1407/sirB2	FIG002082: Protein SirB2	-0.933911	-1.11189	-2.0458	1	1	7.17274e-18
fig|364106.8.peg.534	UTI89_C0427/queA	S-adenosylmethionine:tRNA ribosyltransferase-isomerase (EC 2.4.99.17)	-0.234465	-1.82443	-2.05889	0.0118027	2.40525e-11	2.73013e-13
fig|364106.8.peg.3552	UTI89_C3585/yhbU	Uncharacterized protease YhbU	-1.4441	-0.61891	-2.06301	0.525643	1	1.39638e-13
fig|364106.8.peg.3576	UTI89_C3617/yhbE	Uncharacterized inner membrane transporter YhbE	-0.819151	-1.25312	-2.07227	0.949953	0.00125389	9.27937e-11
-	predicted RNA	-	-0.497172	-1.57712	-2.07429	0.451789	1.18192e-10	7.13826e-21
fig|364106.8.peg.4166	UTI89_C4258/yidC	Inner membrane protein translocase and chaperone YidC, long form	-0.51981	-1.55529	-2.0751	0.0779191	0.000244334	3.75832e-08
fig|364106.8.rna.72	/	tRNA-Ala-TGC	-0.164631	-1.92283	-2.08746	0.00853286	3.58744e-21	3.03021e-23
fig|364106.8.rna.109	/	tRNA-Leu-CAG	-0.462972	-1.62449	-2.08746	0.527351	7.63691e-12	2.13623e-22
fig|364106.8.peg.2163	UTI89_C2126/fliS	Flagellar biosynthesis protein FliS	-0.145198	-1.94996	-2.09516	0.0108591	8.11836e-20	1.53786e-21
fig|364106.8.peg.2882	UTI89_C2882/yfhL	Uncharacterized ferredoxin-like protein YfhL	-0.239951	-1.85626	-2.09622	0.0159927	1.0323e-22	3.18338e-29
fig|364106.8.rna.50	/	tRNA-Val-TAC	0.345329	-2.44876	-2.10343	9.80315e-07	9.0181e-47	4.83584e-22
fig|364106.8.peg.3383	UTI89_C3413/hybF	[NiFe] hydrogenase nickel incorporation protein HybF	-0.756331	-1.35147	-2.1078	1	2.78665e-07	7.82756e-22
fig|364106.8.peg.3384	UTI89_C3414/hybE	Hydrogenase-2 operon protein HybE	-0.852774	-1.25873	-2.11151	1	1	1.84551e-20
fig|364106.8.peg.478	UTI89_C0367/codB	Cytosine permease	-0.612977	-1.5025	-2.11548	0.272525	1	2.96367e-14
fig|364106.8.peg.3825	UTI89_C3909/feoA	Ferrous iron transport protein A	-2.78697	0.668379	-2.11859	4.37379e-16	1	1.008e-10
fig|364106.8.peg.2236	UTI89_C2204/	Integrase	-0.393145	-1.73118	-2.12433	0.0703474	1.00961e-08	2.03832e-13
fig|364106.8.peg.353	UTI89_C0236/yafT	Uncharacterized lipoprotein YafT	-0.371969	-1.76553	-2.1375	0.0309778	1.8512e-12	1.31723e-18
fig|364106.8.peg.2507	UTI89_C2477/ccmC	Cytochrome c-type biogenesis protein CcmC, putative heme lyase for CcmE	-1.46855	-0.671377	-2.13993	0.409944	1	5.7813e-18
fig|364106.8.peg.2821	UTI89_C2816/purN	Phosphoribosylglycinamide formyltransferase (EC 2.1.2.2)	-0.357777	-1.78598	-2.14376	0.0523675	3.05246e-07	7.3889e-11
fig|364106.8.peg.2510	UTI89_C2480/napC	Cytochrome c-type protein NapC	-1.11951	-1.02647	-2.14598	1	0.00537652	8.57464e-15
fig|364106.8.rna.111	/	tRNA-Leu-CAG	-0.466176	-1.69302	-2.1592	0.166009	8.52852e-18	3.89449e-34
fig|364106.8.peg.4596	UTI89_C4715/fumB	Fumarate hydratase class I, anaerobic (EC 4.2.1.2)	-0.445626	-1.71425	-2.15987	0.174729	1.92483e-07	3.32782e-13
fig|364106.8.rna.56	/	tRNA-Arg-ACG	-0.251062	-1.91886	-2.16993	0.0351204	1.3409e-18	3.38193e-24
fig|364106.8.peg.540	UTI89_C0433/tsx	Nucleoside-specific channel-forming protein Tsx precursor	-0.834222	-1.34104	-2.17526	1	0.000264696	7.56611e-14
fig|364106.8.peg.2132	UTI89_C2094/flhC	Flagellar transcriptional activator FlhC	-0.984893	-1.19265	-2.17754	1	1	2.61939e-24
fig|364106.8.rna.59	/	tRNA-Ser-GCT	-0.299054	-1.88477	-2.18383	0.02163	2.23967e-14	1.08393e-19
fig|364106.8.rna.16	/	tRNA-Gln-TTG	-0.0499252	-2.13628	-2.18621	0.00121826	1.60141e-20	1.15498e-18
fig|364106.8.peg.2133	UTI89_C2095/flhD	Flagellar transcriptional activator FlhD	-1.03709	-1.1587	-2.19579	1	4.80788e-05	5.30094e-23
fig|364106.8.rna.18	/	tRNA-Met-CAT	-0.0857049	-2.11202	-2.19772	0.00118698	1.21234e-21	7.13826e-21
fig|364106.8.peg.2508	UTI89_C2478/ccmB	ABC transporter involved in cytochrome c biogenesis, CcmB subunit	-1.24101	-0.956931	-2.19794	1	1	6.44274e-25
fig|364106.8.rna.15	/	tRNA-Gln-TTG	0.0281167	-2.22762	-2.19951	0.000400679	2.49957e-30	1.23477e-24
fig|364106.8.rna.30	/	tRNA-Tyr-GTA	-0.136204	-2.07325	-2.20945	0.0110154	3.49059e-25	1.57094e-27
fig|364106.8.peg.602	/	hypothetical protein	-1.37851	-0.836501	-2.21501	0.0207141	1	2.46627e-27
fig|364106.8.peg.3656	UTI89_C3703/fis	DNA-binding protein Fis	-0.800627	-1.42377	-2.22439	0.764745	0.000392236	1.46945e-12
fig|364106.8.rna.2	/	tRNA-Ile-GAT	0.119961	-2.34514	-2.22517	0.000121219	7.43754e-39	5.1219e-27
fig|364106.8.peg.4876	UTI89_C5009/fimB	Type 1 fimbriae regulatory protein FimB	-1.61813	-0.61891	-2.23704	0.0971359	1	1.09508e-23
fig|364106.8.peg.4174	UTI89_C4267/yieG	Adenine permease AdeP	-0.490212	-1.74819	-2.2384	0.125678	8.57528e-07	8.6298e-13
fig|364106.8.rna.58	/	tRNA-Arg-ACG	-0.310002	-1.93511	-2.24511	0.0175637	2.85902e-17	2.53726e-24
fig|364106.8.peg.4106	UTI89_C4199/yicE	Xanthine permease @ Xanthine:proton symporter XanP	-0.18124	-2.08179	-2.26303	0.0164266	6.00124e-15	2.03259e-17
fig|364106.8.peg.2160	UTI89_C2123/fliA	RNA polymerase sigma factor for flagellar operon	-0.661584	-1.61143	-2.27302	0.335484	1	2.40903e-29
fig|364106.8.rna.96	/	tRNA-Ile-GAT	0.238056	-2.51748	-2.27942	8.6755e-06	1.42188e-67	1.42153e-40
fig|364106.8.peg.4165	UTI89_C4255/rnpA	Ribonuclease P protein component (EC 3.1.26.5)	-0.605485	-1.6789	-2.28438	0.371251	3.50265e-08	4.99829e-19
fig|364106.8.peg.2162	UTI89_C2125/fliD	Flagellar cap protein FliD	-0.0565835	-2.22882	-2.2854	0.00136442	3.56901e-24	5.47074e-23
fig|364106.8.rna.57	/	tRNA-Arg-ACG	-0.26909	-2.02294	-2.29203	0.03297	5.21043e-32	5.76607e-45
fig|364106.8.rna.73	/	tRNA-Ile-GAT	0.234706	-2.53279	-2.29808	8.20625e-06	1.02567e-68	2.22418e-41
fig|364106.8.peg.2505	UTI89_C2475/ccmE	Cytochrome c-type biogenesis protein CcmE, heme chaperone	-1.57491	-0.726982	-2.30189	0.108181	1	2.22074e-27
fig|364106.8.peg.1157	UTI89_C1082/ycdB	Ferrous iron transport peroxidase EfeB	-3.43185	1.11548	-2.31637	1.32291e-55	1	3.74112e-17
fig|364106.8.peg.1285	UTI89_C1207/flgK	Flagellar hook-associated protein FlgK	-0.514573	-1.80735	-2.32193	0.143023	1	1.96097e-22
fig|364106.8.peg.3337	UTI89_C3367/kpsS	Capsular polysaccharide export system protein KpsS	-0.275634	-2.04629	-2.32193	0.0232176	3.3965e-16	3.58937e-22
fig|364106.8.peg.1658	UTI89_C1616/	Lambdoid phage Rac integrase	-0.746552	-1.58496	-2.33151	1	1.66259e-13	8.98859e-42
fig|364106.8.peg.2506	UTI89_C2476/ccmD	Cytochrome c-type biogenesis protein CcmD, interacts with CcmCE	-1.57075	-0.765535	-2.33628	0.00190315	1	1.37057e-39
fig|364106.8.peg.2502	UTI89_C2472/ccmH	Cytochrome c heme lyase subunit CcmL / Cytochrome c heme lyase subunit CcmH	-2.12338	-0.222392	-2.34577	2.5415e-05	1	3.89306e-23
fig|364106.8.peg.1052	UTI89_C0976/ycaO	Ribosomal protein S12p methylthiotransferase accessory factor YcaO	-1.01668	-1.3388	-2.35548	1	0.000264696	2.51071e-19
fig|364106.8.peg.2820	UTI89_C2815/purM	Phosphoribosylformylglycinamidine cyclo-ligase (EC 6.3.3.1)	-0.496919	-1.86706	-2.36398	0.0605156	3.05246e-07	2.5559e-14
fig|364106.8.rna.17	/	tRNA-Leu-TAG	-0.0809519	-2.29673	-2.37768	0.00395318	1.47952e-24	5.89341e-25
fig|364106.8.peg.2503	UTI89_C2473/ccmG	Cytochrome c-type biogenesis protein CcmG/DsbE, thiol:disulfide oxidoreductase	-2.24101	-0.137504	-2.37851	1.04839e-09	1	2.46203e-36
fig|364106.8.peg.2512	UTI89_C2482/napH	Polyferredoxin NapH (periplasmic nitrate reductase)	-1.15024	-1.22827	-2.37851	1	0.000468607	4.81646e-23
fig|364106.8.peg.4093	UTI89_C4186/pyrE	Orotate phosphoribosyltransferase (EC 2.4.2.10)	-0.353637	-2.03242	-2.38606	0.0244833	4.6101e-21	9.07218e-33
fig|364106.8.peg.1822	UTI89_C1776/ynfG	Anaerobic dimethyl sulfoxide reductase chain B (EC 1.8.5.3), iron-sulfur binding subunit	-0.878009	-1.50901	-2.38702	1	1	1.03402e-39
fig|364106.8.peg.2511	UTI89_C2481/napB	Nitrate reductase cytochrome c550-type subunit	-1.28141	-1.11548	-2.39689	1	1	6.50521e-33
fig|364106.8.peg.601	UTI89_C0495/ybaN	Inner membrane protein YbaN	-1.54862	-0.856636	-2.40526	0.145022	1	6.56375e-35
fig|364106.8.peg.1959	UTI89_C1915/ydiY	Putative outer membrane protein	-0.623123	-1.78229	-2.40541	0.194972	5.28953e-07	6.57869e-17
fig|364106.8.peg.678	UTI89_C0575/cusA	Copper/silver efflux RND transporter, transmembrane protein CusA	-2.41616	-0.0181473	-2.43431	0.00486932	1	4.98585e-11
fig|364106.8.rna.14	/	tRNA-Met-CAT	0.0181473	-2.45403	-2.43588	0.00116536	4.02248e-64	1.80135e-57
fig|364106.8.peg.1821	UTI89_C1775/ynfF	Anaerobic selenate reductase, molybdenum cofactor-containing periplasmic protein	-0.430634	-2.02106	-2.4517	0.136161	4.07641e-13	1.77081e-23
fig|364106.8.peg.3307	UTI89_C3334/endA	Endonuclease I precursor (EC 3.1.21.1) @ Extracellular deoxyribonuclease Dns (EC 3.1.21.-)	-1.24998	-1.20945	-2.45943	1	1	8.77177e-39
fig|364106.8.peg.1505	UTI89_C1456/ompW	Outer membrane protein W precursor	-1.58496	-0.884523	-2.46949	0.0225316	1	1.1517e-45
fig|364106.8.peg.1402	UTI89_C1346/ycgF	Blue light- and temperature-regulated antirepressor BluF	0.286881	-2.76081	-2.47393	3.4203e-06	1.89056e-55	2.33672e-30
fig|364106.8.peg.1197	UTI89_C1118/iroN	Outer Membrane Siderophore Receptor IroN	-1.80386	-0.67319	-2.47705	0.0828883	1	8.4127e-20
fig|364106.8.peg.2121	UTI89_C2085/cheZ	Chemotaxis response - phosphatase CheZ	-1.21997	-1.28011	-2.50007	1	4.19058e-05	1.96717e-33
fig|364106.8.peg.1715	UTI89_C1671/yncE	Uncharacterized protein YncE	-2.30986	-0.192645	-2.5025	2.12018e-08	1	2.18374e-31
fig|364106.8.peg.2122	UTI89_C2086/cheY	Chemotaxis regulator - transmits chemoreceptor signals to flagellar motor components CheY	-1.24691	-1.26303	-2.50995	1	0.000548259	2.15634e-26
fig|364106.8.peg.238	UTI89_C0108/mutT	Mutator MutT protein (7,8-dihydro-8-oxoguanine-triphosphatase) (EC 3.6.1.-)	-1.10434	-1.41504	-2.51937	1	1	5.6892e-59
fig|364106.8.peg.1396	UTI89_C1338/sitB	Manganese ABC transporter, ATP-binding protein SitB	-2.86942	0.29956	-2.56986	1.89984e-23	1	1.93918e-35
fig|364106.8.peg.3655	UTI89_C3702/yhdG	tRNA-dihydrouridine synthase DusB	-0.925175	-1.66297	-2.58814	1	0.00051931	1.08228e-16
fig|364106.8.peg.3553	UTI89_C3586/yhbV	Uncharacterized peptidase U32 family member YhbV	-1.78022	-0.823122	-2.60334	0.0091346	1	1.03957e-50
fig|364106.8.peg.2654	UTI89_C2629/fadL	Long-chain fatty acid transport protein	-2.05585	-0.547488	-2.60334	0.00023994	1	1.83058e-44
fig|364106.8.peg.4527	UTI89_C4651/yjcD	Guanine/hypoxanthine permease GhxP	-0.660251	-1.94937	-2.60962	0.545492	1.8512e-12	7.32165e-34
fig|364106.8.peg.2123	UTI89_C2087/cheB	Chemotaxis response regulator protein-glutamate methylesterase CheB (EC 3.1.1.61)	-0.946889	-1.6746	-2.62149	1	4.46444e-09	5.5508e-39
fig|364106.8.rna.40	/	tRNA-Asn-GTT	-0.829014	-1.82443	-2.65344	1	1.15064e-19	3.51566e-74
fig|364106.8.peg.657	UTI89_C0551/purE	N5-carboxyaminoimidazole ribonucleotide mutase (EC 5.4.99.18)	-0.271302	-2.39855	-2.66985	0.0126015	3.31826e-41	1.94522e-59
fig|364106.8.peg.1736	UTI89_C1692/fdnI	Formate dehydrogenase N gamma subunit (EC 1.2.1.2)	-2.32193	-0.369234	-2.69116	5.36185e-08	1	1.89724e-50
fig|364106.8.peg.1820	UTI89_C1774/ynfE	Anaerobic selenate reductase, molybdenum cofactor-containing periplasmic protein	0.0437214	-2.74416	-2.70044	0.0013274	1	6.0034e-40
fig|364106.8.peg.18	/	Glucose-1-phosphatase (EC 3.1.3.10)	-3.09803	0.392317	-2.70571	2.20004e-71	1	2.58883e-85
fig|364106.8.peg.1576	UTI89_C1537/yciL	Ribosomal large subunit pseudouridine synthase B (EC 5.4.99.22)	-1.55681	-1.15433	-2.71114	0.186631	0.000664557	2.97108e-45
-	predicted RNA	-	-0.621889	-2.12262	-2.74451	0.408023	3.6932e-19	4.99167e-50
fig|364106.8.rna.13	/	tRNA-Gln-CTG	-0.022139	-2.74193	-2.76407	0.00115819	6.60652e-79	2.90666e-76
fig|364106.8.rna.60	/	tRNA-Met-CAT	-0.814444	-1.95109	-2.76553	1	1	2.64768e-125
fig|364106.8.peg.4928	UTI89_C5058/tsr	Methyl-accepting chemotaxis protein I (serine chemoreceptor protein)	-0.71727	-2.07529	-2.79256	0.569231	6.58703e-14	2.26919e-42
-	predicted RNA	-	-1.04523	-1.77106	-2.81629	1	1.19208e-13	9.1451e-71
fig|364106.8.peg.4234	UTI89_C4339/	Putative phosphotransferase enzyme IIB component SgcB	-0.805229	-2.01495	-2.82018	1	9.17398e-32	4.73576e-114
fig|364106.8.peg.1086	UTI89_C1010/pyrD	Dihydroorotate dehydrogenase (quinone) (EC 1.3.5.2)	-0.776932	-2.04947	-2.8264	0.754324	1.37068e-13	1.0667e-45
fig|364106.8.peg.3396	UTI89_C3426/exbB	TonB-ExbBD energy transducing system, ExbB subunit	-2.98272	0.131245	-2.85148	2.33735e-23	1	1.82198e-47
fig|364106.8.peg.3724	UTI89_C3792/bfd	Bacterioferritin-associated ferredoxin	-4.14101	1.28011	-2.8609	0	1	1.81126e-110
-	predicted RNA	-	-1.66267	-1.20558	-2.86825	0.268013	0.00202843	8.9241e-46
fig|364106.8.peg.883	UTI89_C0798/rhlE	ATP-dependent RNA helicase RhlE (EC 3.6.4.13)	-1.23396	-1.65789	-2.89185	1	6.17316e-07	1.06821e-48
fig|364106.8.peg.17	/	Glucose-1-phosphatase (EC 3.1.3.10)	-3.26679	0.369234	-2.89755	2.39056e-65	1	7.63075e-79
fig|364106.8.peg.1362	UTI89_C1301/nmpC	Outer membrane porin OmpD	-2.63126	-0.275634	-2.90689	4.29445e-12	1	3.4247e-54
fig|364106.8.peg.1124	UTI89_C1050/cspH	Cold shock protein of CSP family => CspF/CspH (naming convention as in E.coli)	0.584963	-3.56682	-2.98185	7.66748e-09	0	6.67557e-130
fig|364106.8.rna.62	/	tRNA-Met-CAT	-0.56242	-2.42626	-2.98868	1	2.50087e-69	9.60501e-172
fig|364106.8.peg.1077	UTI89_C1001/ompF	Outer membrane porin OmpF	-3.06246	0.0685643	-2.9939	1.29001e-17	1	5.05236e-39
fig|364106.8.peg.2161	UTI89_C2124/fliC	Flagellin FliC	-1.40523	-1.60245	-3.00768	1	0.000765938	2.99157e-36
fig|364106.8.rna.61	/	tRNA-Met-CAT	-0.58218	-2.43463	-3.01681	0.472365	1.76562e-59	2.73132e-150
fig|364106.8.peg.3395	UTI89_C3425/exbD	TonB-ExbBD energy transducing system, ExbD subunit	-2.87447	-0.157541	-3.03201	6.56336e-21	0.848514	7.66281e-73
fig|364106.8.peg.1500	UTI89_C1451/tonB	TonB-ExbBD energy transducing system, TonB subunit	-2.91648	-0.152003	-3.06848	2.7278e-35	1	1.61092e-115
fig|364106.8.peg.3556	UTI89_C3590/deaD	DEAD-box ATP-dependent RNA helicase DeaD (= CshA) (EC 3.6.4.13)	-1.84542	-1.22803	-3.07344	0.437354	0.0259215	6.79376e-42
fig|364106.8.peg.2818	UTI89_C2813/uraA	Uracil permease @ Uracil:proton symporter UraA	-0.839535	-2.24793	-3.08746	0.718078	1	1.86114e-119
fig|364106.8.peg.4927	UTI89_C5057/yjiY	Inner membrane protein YjiY	-1.16115	-1.974	-3.13516	1	1	1.18281e-87
fig|364106.8.peg.1125	UTI89_C1051/cspG	Cold shock protein of CSP family => CspB/CspG/CspI (naming convention as in E.coli)	-0.819361	-2.45809	-3.27745	0.649819	3.04347e-19	7.71021e-73
fig|364106.8.peg.1397	UTI89_C1339/sitA	Manganese ABC transporter, periplasmic-binding protein SitA	-3.70487	0.400538	-3.30433	4.16848e-106	1	2.02195e-122
fig|364106.8.peg.2859	UTI89_C2855/suhB	Inositol-1-monophosphatase (EC 3.1.3.25)	-1.60257	-1.7885	-3.39107	0.367292	5.03687e-09	5.36391e-121
fig|364106.8.peg.679	UTI89_C0576/pheP	Phenylalanine-specific permease	-2.83458	-0.584963	-3.41954	1.84454e-17	1	1.39261e-137
fig|364106.8.peg.3948	UTI89_C4036/chuY	Flavin reductase (EC 1.5.1.30)	-3.37504	-0.192645	-3.56768	1.84004e-115	1	0
fig|364106.8.peg.4010	UTI89_C4097/cspA	Cold shock protein of CSP family => CspA (naming convention as in E.coli)	-1.74196	-1.84503	-3.58699	0.952878	9.50668e-05	4.90446e-80
fig|364106.8.peg.16	UTI89_P017/	hypothetical protein	-3.65992	0.0565835	-3.60334	6.49545e-134	1	1.56733e-279
-	predicted RNA	-	-1.73941	-1.9567	-3.69611	0.393222	2.76864e-09	3.13262e-160
fig|364106.8.peg.294	UTI89_C0167/fhuC	Ferric hydroxamate ABC transporter (TC 3.A.1.14.3), ATP-binding protein FhuC	-3.70966	0	-3.70966	1.19758e-125	1	0
fig|364106.8.peg.1735	UTI89_C1691/fdnH	Formate dehydrogenase N beta subunit (EC 1.2.1.2)	-2.848	-1	-3.848	1.32776e-36	1	0
fig|364106.8.peg.15	UTI89_P016/	Possible periplasmic thiredoxin	-4.20122	0.178337	-4.02288	6.33879e-242	1	0
fig|364106.8.peg.3947	UTI89_C4035/chuX	Putative heme iron utilization protein	-3.9649	-0.115477	-4.08037	1.70192e-293	1	0
fig|364106.8.peg.14	UTI89_P015/	Fe2+ ABC transporter, ATP-binding subunit	-4.09293	-0.0473057	-4.14023	5.54514e-198	1	0
fig|364106.8.peg.295	UTI89_C0168/fhuD	Ferric hydroxamate ABC transporter (TC 3.A.1.14.3), periplasmic substrate binding protein FhuD	-4.20945	0	-4.20945	0	1	0
fig|364106.8.peg.13	UTI89_P014/	Fe2+ ABC transporter, permease protein 2	-3.98489	-0.263034	-4.24793	1.65843e-165	1	0
fig|364106.8.peg.4943	UTI89_C5073/fhuF	Ferric reductase (1.6.99.14)	-4.10202	-0.157541	-4.25956	1.01099e-192	1	0
fig|364106.8.peg.1280	UTI89_C1202/flgF	Flagellar basal-body rod protein FlgF	-2.29278	-2	-4.29278	4.11277e-11	1	0
-	predicted RNA	-	-0.258533	-4.0785	-4.33703	0.0325364	0	0
fig|364106.8.peg.9	UTI89_P010/	High-affinity Fe2+/Pb2+ permease precursor	-4.09938	-0.241008	-4.34039	3.75211e-115	0.713118	0
fig|364106.8.peg.1279	UTI89_C1201/flgE	Flagellar hook protein FlgE	-2.58496	-1.76553	-4.3505	1.64777e-12	1	0
fig|364106.8.peg.12	UTI89_P013/	Fe2+ ABC transporter, permease protein 1	-4.03562	-0.321928	-4.35755	8.42782e-176	1	0
fig|364106.8.peg.1278	UTI89_C1200/flgD	Flagellar basal-body rod modification protein FlgD	-2.79256	-1.80735	-4.59991	8.05171e-30	1	0
fig|364106.8.peg.694	UTI89_C0590/fepC	Ferric enterobactin transport ATP-binding protein FepC (TC 3.A.1.14.2)	-5.05889	0.415037	-4.64386	0	1	0
fig|364106.8.peg.296	UTI89_C0169/fhuB	Ferric hydroxamate ABC transporter (TC 3.A.1.14.3), permease component FhuB	-4.30378	-0.415037	-4.71882	1.81278e-280	1	0
fig|364106.8.peg.10	UTI89_P011/	Periplasmic protein p19 involved in high-affinity Fe2+ transport	-3.56837	-1.24338	-4.81175	2.32594e-48	0.00106658	0
fig|364106.8.peg.688	UTI89_C0584/fepA	TonB-dependent receptor; Outer membrane receptor for ferric enterobactin and colicins B, D	-5.56986	0.584963	-4.98489	0	1	0
fig|364106.8.peg.11	UTI89_P012/	Fe2+ ABC transporter, substrate binding protein	-4.58812	-0.440573	-5.0287	0	1	0
fig|364106.8.peg.1277	UTI89_C1199/flgC	Flagellar basal-body rod protein FlgC	-3	-2.16993	-5.16993	1.77223e-46	1	0
fig|364106.8.peg.3946	UTI89_C4034/chuW	Radical SAM family protein HutW, similar to coproporphyrinogen III oxidase, oxygen-independent, associated with heme uptake	-4.66297	-0.584963	-5.24793	0	1	0
fig|364106.8.peg.293	UTI89_C0166/fhuA	Ferric hydroxamate outer membrane receptor FhuA	-5.25016	0	-5.25016	0	1	0
fig|364106.8.peg.3945	UTI89_C4033/chuT	Periplasmic hemin-binding protein	-4.68182	-0.584963	-5.26679	0	1	0
-	predicted RNA	-	-5.14522	-0.169925	-5.31515	0	1	0
fig|364106.8.peg.691	UTI89_C0587/	MbtH-like NRPS chaperone => YbdZ	-6.42626	1	-5.42626	0	1	0
fig|364106.8.peg.690	UTI89_C0586/fes	Enterobactin esterase	-6.04439	0	-6.04439	0	1	0
fig|364106.8.peg.1276	UTI89_C1198/flgB	Flagellar basal-body rod protein FlgB	-3.40599	-3.32193	-6.72792	5.77106e-114	1	0
Iron Acquisition/utilization
Flagellar motility/chemotaxis
Non-coding RNA
Hypothetical
tRNA and tRNA-associated
Cell Envelope/LPS biogenesis and modification
Metabolism

## Sheet: DataSet1aUTI89 raw reads
Contig	Transcription Start	Translation Start	Translation Stop	Transcription Stop	Strand	Name	Synonym	Product	Expression 0_min	Expression 15_min	Expression 60_min	qValue 0_min vs 15_min	qValue 0_min vs 60_min	qValue 15_min vs 60_min
NC_007941		1	591		+	fig|364106.8.peg.1	UTI89_P001/	YihA	0	1	1	1	1	1
NC_007941	794	831	1091	1390	+	fig|364106.8.peg.2	UTI89_P002/repB	Replication regulatory protein repA2 (Protein copB)	363	366	355	0.000350165	0.0040196	1
NC_007941	1391	1391	2248	2261	+	fig|364106.8.peg.3	UTI89_P004/repA1	Replication protein	143	175	177	3.43134e-06	1.03329e-05	1
NC_007941	3304	3304	4008	4106	+	fig|364106.8.peg.4	UTI89_P006/	Mobile element protein	14	16	15	1	1	1
NC_007941	4107	4107	4265		+	fig|364106.8.peg.5	UTI89_P007/scsC	Secreted protein, suppressor for copper-sensitivity ScsC	7	10	8	1	1	1
NC_007941		4255	4761	4761	+	fig|364106.8.peg.6	UTI89_P008/scsD	Membrane protein, suppressor for copper-sensitivity ScsD	16	22	17	1	1	1
NC_007941	4940	4998	5759		+	fig|364106.8.peg.7	UTI89_P009/	Na(+)-translocating NADH-quinone reductase subunit C (EC 1.6.5.8)	168	79	102	1	1	1
NC_007941		5756	5875		+	fig|364106.8.peg.8	/	hypothetical protein	17	9	9	1	1	1
NC_007941	6030	6052	7992	7992	+	fig|364106.8.peg.9	UTI89_P010/	High-affinity Fe2+/Pb2+ permease precursor	1337	78	66	3.75211e-115	0	0.713118
NC_007941	7993	8033	8560	8560	+	fig|364106.8.peg.10	UTI89_P011/	Periplasmic protein p19 involved in high-affinity Fe2+ transport	3286	277	117	2.32594e-48	0	0.00106658
NC_007941	8561	8664	10043	10043	+	fig|364106.8.peg.11	UTI89_P012/	Fe2+ ABC transporter, substrate binding protein	457	19	14	0	0	1
NC_007941	10046	10046	11329		+	fig|364106.8.peg.12	UTI89_P013/	Fe2+ ABC transporter, permease protein 1	328	20	16	8.42782e-176	0	1
NC_007941		11319	12449	12453	+	fig|364106.8.peg.13	UTI89_P014/	Fe2+ ABC transporter, permease protein 2	285	18	15	1.65843e-165	0	1
NC_007941	12454	12454	13149		+	fig|364106.8.peg.14	UTI89_P015/	Fe2+ ABC transporter, ATP-binding subunit	529	31	30	5.54514e-198	0	1
NC_007941		13136	13621	13645	+	fig|364106.8.peg.15	UTI89_P016/	Possible periplasmic thiredoxin	699	38	43	6.33879e-242	0	1
NC_007941	13646	13646	14131	14252	+	fig|364106.8.peg.16	UTI89_P017/	hypothetical protein	316	25	26	6.49545e-134	1.56733e-279	1
NC_007941	14253	14253	14702		+	fig|364106.8.peg.17	/	Glucose-1-phosphatase (EC 3.1.3.10)	231	24	31	2.39056e-65	7.63075e-79	1
NC_007941		14677	14997	14997	+	fig|364106.8.peg.18	/	Glucose-1-phosphatase (EC 3.1.3.10)	137	16	21	2.20004e-71	2.58883e-85	1
NC_007941	15551	15539	15036	14954	-	fig|364106.8.peg.19	/	Retron-type RNA-directed DNA polymerase (EC 2.7.7.49)	15	31	45	1	1	1
NC_007941	16130	15834	15721	15673	-	fig|364106.8.peg.20	/	hypothetical protein	52	86	102	7.59928e-13	2.56936e-18	1
NC_007941		16610	16131	16131	-	fig|364106.8.peg.21	/	Mobile element protein	37	61	73	1	5.0203e-21	1
NC_007941	16885	16885	16610		-	fig|364106.8.peg.22	UTI89_P021/	hypothetical protein	4	8	17	1	1	1
NC_007941	17038	17038	17298	17310	+	fig|364106.8.peg.23	UTI89_P022/	hypothetical protein	12	19	25	1	1	1
NC_007941	17394	17403	17804	17804	+	fig|364106.8.peg.24	UTI89_P023/	hypothetical protein	5	11	12	1	1	1
NC_007941	18171	18171	17824	17695	-	fig|364106.8.peg.25	UTI89_P024/	hypothetical protein	12	4	6	1	1	1
NC_007941		18200	18322		+	fig|364106.8.peg.26	UTI89_P025/	hypothetical protein	0	1	0	1	1	1
NC_007941		19804	19956		+	fig|364106.8.peg.27	/	hypothetical protein	5	9	11	1	1	1
NC_007941	20190	20207	20773	20773	+	fig|364106.8.peg.28	/	hypothetical protein	14	24	14	1	1	1
NC_007941	21009	21129	21980	21980	+	fig|364106.8.peg.29	UTI89_P027/cjrA	Uncharacterized iron-regulated protein	89	120	100	4.04007e-08	8.43542e-05	0.7905
NC_007941	21981	21988	22764	22764	+	fig|364106.8.peg.30	UTI89_P028/cjrB	putative TonB-dependent receptor	80	88	68	8.39522e-05	0.0839129	0.551041
NC_007941	22933	22933	25194	25262	+	fig|364106.8.peg.31	UTI89_P029/cjrC	Putative Ton-B dependent hemine receptor	54	40	27	1	1	1
NC_007941	25263	25263	26438	26856	+	fig|364106.8.peg.32	UTI89_P030/senB	hypothetical protein	230	179	161	0.0846342	1	0.855374
NC_007941	27213	27170	26961	26961	-	fig|364106.8.peg.33	UTI89_P031/	Mobile element protein	207	316	191	4.78115e-09	0.0626389	0.0824083
NC_007941	27630	27330	27229	27214	-	fig|364106.8.peg.34	/	hypothetical protein	195	277	192	1.1337e-09	0.0096216	0.114744
NC_007941		27343	27618	27618	+	fig|364106.8.peg.35	UTI89_P032/	hypothetical protein	5	7	8	1	1	1
NC_007941		28515	27760	27724	-	fig|364106.8.peg.36	UTI89_P033/	Mobile element protein	40	55	52	1	1	1
NC_007941	30077	30011	28512		-	fig|364106.8.peg.37	UTI89_P034/	Mobile element protein	54	75	71	8.78143e-09	2.41888e-07	1
NC_007941	30116	30301	30513	30677	+	fig|364106.8.peg.38	/	Mobile element protein	59	96	116	2.41781e-12	1.46178e-18	1
NC_007941	30682	30810	30923	31087	+	fig|364106.8.peg.39	/	hypothetical protein	52	86	102	8.14719e-13	3.03841e-18	1
NC_007941	31093	31105	32628	32734	+	fig|364106.8.peg.40	UTI89_P037/	Retron-type RNA-directed DNA polymerase (EC 2.7.7.49)	17	23	30	1	1	1
NC_007941	32819	32820	33101	33101	+	fig|364106.8.peg.41	/	Mobile element protein	17	29	39	1	1	1
NC_007941		33130	33534		+	fig|364106.8.peg.42	UTI89_P038/	Mobile element protein	7	10	10	1	1	1
NC_007941		33531	33878		+	fig|364106.8.peg.43	UTI89_P039/	hypothetical protein	7	7	5	1	1	1
NC_007941	33927	33927	34184	34184	+	fig|364106.8.peg.44	/	Mobile element protein	10	15	15	1	1	1
NC_007941		34186	34944		+	fig|364106.8.peg.45	/	Mobile element protein	3	3	2	1	1	1
NC_007941	34958	34958	35980		+	fig|364106.8.peg.46	UTI89_P040/	Mobile element protein	11	11	7	1	1	1
NC_007941	35983	35983	36759	36951	+	fig|364106.8.peg.47	UTI89_P041/	Mobile element protein	22	18	14	1	1	1
NC_007941		36922	36803		-	fig|364106.8.peg.48	/	hypothetical protein	0	0	0	1	1	1
NC_007941		37004	37435		+	fig|364106.8.peg.49	/	Mobile element protein	7	4	4	1	1	1
NC_007941	38295	38289	37498	37360	-	fig|364106.8.peg.50	UTI89_P042/	hypothetical protein	62	79	83	2.28365e-06	1.43341e-06	1
NC_007941	40260	40260	38296	38296	-	fig|364106.8.peg.51	UTI89_P043/	TonB-dependent hemin, ferrichrome receptor	28	36	35	1	1	1
NC_007941	40532	40728	40913	40996	+	fig|364106.8.peg.52	UTI89_P044/	Transposase InsC for insertion element IS2	26	32	37	1	1	1
NC_007941	41176	41176	41292	41292	+	fig|364106.8.peg.53	/	hypothetical protein	4	6	5	1	1	1
NC_007941		42412	42299		-	fig|364106.8.peg.54	/	hypothetical protein	0	0	0	1	1	1
NC_007941	43797	43797	42628		-	fig|364106.8.peg.55	/	hypothetical protein	12	12	9	1	1	1
NC_007941	44437	44692	45213	45320	+	fig|364106.8.peg.56	UTI89_P048/int	Resolvase	66	93	92	1.11279e-07	9.11374e-07	1
NC_007941	46601	46433	45456	45456	-	fig|364106.8.peg.57	UTI89_P050/	RepFIB replication protein A	107	130	129	4.2125e-06	2.15009e-05	1
NC_007941	48918	48942	49070	49663	+	fig|364106.8.peg.58	/	hypothetical protein	34	34	31	1	1	1
NC_007941	50496	50571	50789	50789	+	fig|364106.8.peg.59	UTI89_P056/ccdA	CcdA protein (antitoxin to CcdB)	117	105	195	0.00711866	8.41259e-12	0.63485
NC_007941	50790	50791	51096		+	fig|364106.8.peg.60	UTI89_P057/ccdB	CcdB toxin protein	59	54	94	1	3.37444e-12	0.805551
NC_007941		51097	51906	52137	+	fig|364106.8.peg.61	UTI89_P058/rsvB	Resolvase	47	40	54	1	1	1
NC_007941	53038	53186	54157	54161	+	fig|364106.8.peg.62	UTI89_P062/stbA	COG0443: Molecular chaperone	349	307	178	0.0130912	1	0.128264
NC_007941	54162	54162	54554	54665	+	fig|364106.8.peg.63	UTI89_P063/stbB	hypothetical protein	174	168	101	0.0012127	1	0.0785847
NC_007941	54816	54792	54559	54559	-	fig|364106.8.peg.64	/	Error-prone, lesion bypass DNA polymerase V (UmuC)	13	17	12	1	1	1
NC_007941		55829	54837	54837	-	fig|364106.8.peg.65	/	Error-prone, lesion bypass DNA polymerase V (UmuC)	9	8	5	1	1	1
NC_007941	56215	56215	55829		-	fig|364106.8.peg.66	UTI89_P064/impA	Error-prone repair protein UmuD	14	12	8	1	1	1
NC_007941	56511	56511	56263	56240	-	fig|364106.8.peg.67	UTI89_P065/impC	hypothetical protein	22	20	17	1	1	1
NC_007941	56592	57183	58403	58415	+	fig|364106.8.peg.68	UTI89_P067/	Transposase	64	92	95	1.00473e-09	6.51393e-10	1
NC_007941		58822	59652		+	fig|364106.8.peg.69	UTI89_P069/yccB	hypothetical protein	2	3	2	1	1	1
NC_007941		60443	59646	59646	-	fig|364106.8.peg.70	UTI89_P070/istB	Putative transposase	18	20	28	1	1	1
NC_007941	61591	61591	60443		-	fig|364106.8.peg.71	UTI89_P071/istA	Transposase	11	13	17	1	1	1
NC_007941	61613	61656	61859	61869	+	fig|364106.8.peg.72	UTI89_P073/	hypothetical protein	223	227	166	0.000882355	0.741555	0.268162
NC_007941		62136	62011		-	fig|364106.8.peg.73	/	hypothetical protein	1	1	1	1	1	1
NC_007941	62243	62243	62926		+	fig|364106.8.peg.74	UTI89_P075/	Adenine-specific methyltransferase (EC 2.1.1.72)	11	9	5	1	1	1
NC_007941		62927	63148		+	fig|364106.8.peg.75	UTI89_P076/yfeB	hypothetical protein	17	14	8	1	1	1
NC_007941	63162	63162	63596		+	fig|364106.8.peg.76	UTI89_P077/yfcB	hypothetical protein	14	12	8	1	1	1
NC_007941		63641	64411		+	fig|364106.8.peg.77	UTI89_P078/ycfA	hypothetical protein	4	4	4	1	1	1
NC_007941		64827	65252		+	fig|364106.8.peg.78	UTI89_P079/yciB	Putative antirestriction protein	2	2	1	1	1	1
NC_007941	65299	65299	65721		+	fig|364106.8.peg.79	UTI89_P080/	hypothetical protein	6	5	9	1	1	1
NC_007941		65718	65909		+	fig|364106.8.peg.80	UTI89_P081/	hypothetical protein	2	2	4	1	1	1
NC_007941		66040	66156		+	fig|364106.8.peg.81	UTI89_P082/ycjB	hypothetical protein	0	0	0	1	1	1
NC_007941		66642	66779		+	fig|364106.8.peg.82	/	hypothetical protein	3	2	1	1	1	1
NC_007941		67154	68515		+	fig|364106.8.peg.83	UTI89_P088/ydbA	hypothetical plasmid protein	0	1	2	1	1	1
NC_007941		68562	69125		+	fig|364106.8.peg.84	UTI89_P089/	hypothetical protein	1	3	5	1	1	1
NC_007941		69125	69361		+	fig|364106.8.peg.85	/	hypothetical protein	0	0	0	1	1	1
NC_007941		69971	70498		+	fig|364106.8.peg.86	UTI89_P092/ssb	Single-stranded DNA-binding protein	2	2	4	1	1	1
NC_007941		70555	70788		+	fig|364106.8.peg.87	UTI89_P093/ydeA	UPF0401 protein YkfF	1	1	4	1	1	1
NC_007941	70843	70847	72805	72805	+	fig|364106.8.peg.88	UTI89_P094/ycjA	Probable chromosome partitioning protein parB	3	4	9	1	1	1
NC_007941	72806	72860	73294		+	fig|364106.8.peg.89	UTI89_P095/psb1	Plasmid SOS inhibition protein PsiB	7	8	16	1	1	1
NC_007941		73291	74010	74010	+	fig|364106.8.peg.90	UTI89_P096/	Plasmid SOS inhibition protein PsiA	3	4	8	1	1	1
NC_007941	74117			74504	+	-	predicted RNA	-	4138	3705	4035	0.0352895	0.039774	1
NC_007941		75360	75647		+	fig|364106.8.peg.91	UTI89_P100/	hypothetical protein	1	0	1	1	1	1
NC_007941		75766	76587		+	fig|364106.8.peg.92	UTI89_P101/	UPF0380 proteins YafZ and homologs	1	2	4	1	1	1
NC_007941		77473	76883	76877	-	fig|364106.8.peg.93	UTI89_P102/	X polypeptide	9	9	15	1	1	1
NC_007941	78393	78393	79079		+	fig|364106.8.peg.94	UTI89_P104/traJ	IncF plasmid conjugative transfer regulator TraJ	7	7	3	1	1	1
NC_007941	79434	79434	79793	79806	+	fig|364106.8.peg.95	UTI89_P106/traA	IncF plasmid conjugative transfer pilin protein TraA	65	31	22	1	5.81634e-08	1
NC_007941	79808	79808	80119	80119	+	fig|364106.8.peg.96	UTI89_P107/traL	IncF plasmid conjugative transfer pilus assembly protein TraL	28	12	11	1	1	1
NC_007941	80141	80141	80707		+	fig|364106.8.peg.97	UTI89_P108/traE	IncF plasmid conjugative transfer pilus assembly protein TraE	19	10	7	1	1	1
NC_007941		80694	81422		+	fig|364106.8.peg.98	UTI89_P109/traK	IncF plasmid conjugative transfer pilus assembly protein TraK	3	1	1	1	1	1
NC_007941		81422	82849		+	fig|364106.8.peg.99	UTI89_P110/traB	IncF plasmid conjugative transfer pilus assembly protein TraB	10	6	4	1	1	1
NC_007941		82839	83429		+	fig|364106.8.peg.100	UTI89_P111/traP	IncF plasmid conjugative transfer protein TraP	16	8	5	1	1	1
NC_007941		83416	83736	83736	+	fig|364106.8.peg.101	UTI89_P112/trbD	IncF plasmid conjugative transfer protein TrbD	15	5	4	1	1	1
NC_007941		83742	83981		+	fig|364106.8.peg.102	/	hypothetical protein	26	9	4	1	1	1
NC_007941		83978	84493	84493	+	fig|364106.8.peg.103	UTI89_P113/traV	IncF plasmid conjugative transfer pilus assembly protein TraV	12	3	2	1	1	1
NC_007941		84628	84849		+	fig|364106.8.peg.104	UTI89_P114/traR	IncF plasmid conjugative transfer protein TraR	6	0	0	1	1	1
NC_007941		84842	85315		+	fig|364106.8.peg.105	UTI89_P115/yfiA	hypothetical protein	6	0	0	1	1	1
NC_007941		85980	88610		+	fig|364106.8.peg.106	UTI89_P117/traC	IncF plasmid conjugative transfer pilus assembly protein TraC	3	1	1	1	1	1
NC_007941		88607	88993		+	fig|364106.8.peg.107	UTI89_P118/trbI	IncF plasmid conjugative transfer protein TrbI	4	1	1	1	1	1
NC_007941		88990	89622		+	fig|364106.8.peg.108	UTI89_P119/traW	IncF plasmid conjugative transfer pilus assembly protein TraW	6	3	3	1	1	1
NC_007941		89619	90611		+	fig|364106.8.peg.109	UTI89_P120/traU	IncF plasmid conjugative transfer pilus assembly protein TraU	5	1	2	1	1	1
NC_007941		90955	91593		+	fig|364106.8.peg.110	UTI89_P122/trbC	IncF plasmid conjugative transfer protein TrbC	5	2	3	1	1	1
NC_007941		91590	93440		+	fig|364106.8.peg.111	UTI89_P123/traN	IncF plasmid conjugative transfer protein TraN	9	6	6	1	1	1
NC_007941	93467	93467	93724		+	fig|364106.8.peg.112	UTI89_P124/trbE	IncF plasmid conjugative transfer protein TrbE	9	6	6	1	1	1
NC_007941		93717	94460		+	fig|364106.8.peg.113	UTI89_P125/traF	IncF plasmid conjugative transfer pilus assembly protein TraF	6	4	4	1	1	1
NC_007941		94474	94815		+	fig|364106.8.peg.114	UTI89_P126/trbA	hypothetical protein	7	3	3	1	1	1
NC_007941		95013	95147		+	fig|364106.8.peg.115	/	hypothetical protein	4	0	1	1	1	1
NC_007941		95212	95496		+	fig|364106.8.peg.116	UTI89_P128/traQ	IncF plasmid conjugative transfer protein TraQ	6	1	1	1	1	1
NC_007941		95483	96028		+	fig|364106.8.peg.117	UTI89_P129/trbB	IncF plasmid conjugative transfer protein TrbB	2	0	0	1	1	1
NC_007941		96018	96305		+	fig|364106.8.peg.118	UTI89_P130/trbJ	hypothetical protein	5	1	2	1	1	1
NC_007941		96286	96678		+	fig|364106.8.peg.119	UTI89_P131/trbF	hypothetical protein	6	2	1	1	1	1
NC_007941		96665	98038		+	fig|364106.8.peg.120	UTI89_P132/traH	IncF plasmid conjugative transfer pilus assembly protein TraH	6	4	3	1	1	1
NC_007941		98035	100857	100890	+	fig|364106.8.peg.121	UTI89_P133/traG	IncF plasmid conjugative transfer protein TraG	20	19	18	1	1	1
NC_007941	101194	101194	101358	101358	+	fig|364106.8.peg.122	UTI89_P134/traS	hypothetical protein	155	156	153	0.000810401	0.0156829	1
NC_007941	101359	101407	102138	102228	+	fig|364106.8.peg.123	UTI89_P135/traT	IncF plasmid conjugative transfer surface exclusion protein TraT	249	257	281	0.00143997	0.00164308	1
NC_007941		102341	103078		+	fig|364106.8.peg.124	UTI89_P136/yhfA	hypothetical protein	5	4	4	1	1	1
NC_007941	103129	103129	105273		+	fig|364106.8.peg.125	UTI89_P137/traD	IncF plasmid conjugative transfer protein TraD	7	8	6	1	1	1
NC_007941		105273	110543	110562	+	fig|364106.8.peg.126	UTI89_P138/traI	IncF plasmid conjugative transfer DNA-nicking and unwinding protein TraI	18	22	25	1	1	1
NC_007941	110563	110563	111309	111367	+	fig|364106.8.peg.127	UTI89_P140/traX	IncF plasmid conjugative transfer pilin acetylase TraX	16	15	21	1	1	1
NC_007941	111368	111368	112228	112330	+	fig|364106.8.peg.128	UTI89_P141/	Hydrolase, alpha/beta fold family	198	199	191	0.00211936	0.027066	1
NC_007941	112331	112331	112891	113013	+	fig|364106.8.peg.129	UTI89_P142/finO	IncF plasmid conjugative transfer fertility inhibition protein FinO	173	167	166	0.00103862	0.00750636	1
NC_007941	113017	113036	113278	113285	+	fig|364106.8.peg.130	/	hypothetical protein	57	63	95	1	4.46297e-12	1
NC_007941		113672	113938	113938	+	fig|364106.8.peg.131	UTI89_P144/	Micrococcal nuclease (thermonuclease) homologs	5	8	5	1	1	1
NC_007946	7	666	2798	2799	+	fig|364106.8.peg.132	UTI89_C0002/thrA	Aspartokinase (EC 2.7.2.4) / Homoserine dehydrogenase (EC 1.1.1.3)	84	111	182	5.29159e-06	1.06398e-17	1
NC_007946	2800	2800	3732		+	fig|364106.8.peg.133	UTI89_C0003/thrB	Homoserine kinase (EC 2.7.1.39)	153	245	421	1.0322e-09	1.61155e-33	1
NC_007946		3733	5019	5040	+	fig|364106.8.peg.134	UTI89_C0004/thrC	Threonine synthase (EC 4.2.3.1)	53	93	172	1.06944e-14	3.36494e-60	0.975716
NC_007946		5557	5309		-	fig|364106.8.peg.135	UTI89_C0006/	hypothetical protein	5	5	5	1	1	1
NC_007946	6352	6345	5569	5569	-	fig|364106.8.peg.136	UTI89_C0007/yaaA	UPF0246 protein YaaA	75	74	76	0.000856823	0.00446346	1
NC_007946		7845	6415		-	fig|364106.8.peg.137	UTI89_C0008/yaaJ	Putative alanine/glycine transport protein	35	21	14	1	1	1
NC_007946	8057	8193	9077	9077	+	fig|364106.8.peg.138	UTI89_C0009/talB	Transaldolase (EC 2.2.1.2)	1020	1343	1464	2.3516e-05	2.05375e-06	1
NC_007946	9078	9192	9779	10005	+	fig|364106.8.peg.139	UTI89_C0010/mogA	Molybdopterin adenylyltransferase (EC 2.7.7.75)	126	129	95	0.000286994	0.33895	0.398089
NC_007946	9940	9940	9803	9803	-	fig|364106.8.peg.140	/	Possibly bogus hypothetical protein in a repeated sequence element	15	7	4	1	1	1
NC_007946	10550	10550	9984	9941	-	fig|364106.8.peg.141	UTI89_C0011/yaaH	Succinate-acetate/proton symporter SatP	37	18	9	1	1	1
NC_007946		11412	10699	10699	-	fig|364106.8.peg.142	UTI89_C0012/yaaW	UPF0174 protein YaaW	7	10	7	1	1	1
NC_007946	11842	11842	11438	11432	-	fig|364106.8.peg.143	UTI89_C0014/yaaI	UPF0412 protein YaaI	17	29	17	1	1	1
NC_007946	12060	12214	14130	14130	+	fig|364106.8.peg.144	UTI89_C0016/dnaK	Chaperone protein DnaK	611	1265	684	1.82179e-11	0.00326487	0.488681
NC_007946	14131			14207	+	-	predicted RNA	-	483	798	333	9.69397e-11	1	8.28269e-05
NC_007946	14208	14219	15349	15501	+	fig|364106.8.peg.145	UTI89_C0017/dnaJ	Chaperone protein DnaJ	149	211	97	5.35445e-07	1	0.0120921
NC_007946	15758	15606	15454	15437	-	fig|364106.8.peg.146	UTI89_C0018/gef	Gef protein interferes with membrane function when in excess	38	41	48	1	1	1
NC_007946		16218	16979		+	fig|364106.8.peg.147	UTI89_C0019/	hypothetical protein	3	4	3	1	1	1
NC_007946	16999	16999	18492	18492	+	fig|364106.8.peg.148	UTI89_C0020/	Arylsulfatase (EC 3.1.6.1)	5	9	7	1	1	1
NC_007946		18621	19880		+	fig|364106.8.peg.149	UTI89_C0021/	hypothetical protein	2	3	2	1	1	1
NC_007946	20086	20115	21281	21336	+	fig|364106.8.peg.150	UTI89_C0022/nhaA	Na+/H+ antiporter NhaA type	39	92	227	7.18586e-25	1.63082e-212	0.134389
NC_007946	21337	21341	22246	22246	+	fig|364106.8.peg.151	UTI89_C0023/nhaR	Transcriptional activator NhaR	42	83	113	1.92154e-16	2.24264e-33	1
NC_007946	22766	22527	22342	22334	-	fig|364106.8.peg.152	UTI89_C0025/rpsT	SSU ribosomal protein S20p	3980	2594	984	0.118227	1.84518e-07	0.00153286
NC_007946	22534	22708	22926	22956	+	fig|364106.8.peg.153	UTI89_C0026/yaaY	Uncharacterized protein YaaY	35	33	35	1	1	1
NC_007946	22988	22988	23875	23875	+	fig|364106.8.peg.154	UTI89_C0027/ribF	FMN adenylyltransferase (EC 2.7.7.2) / Riboflavin kinase (EC 2.7.1.26)	429	409	271	0.00550409	1	0.285524
NC_007946	23876	23918	26734		+	fig|364106.8.peg.155	UTI89_C0028/ileS	Isoleucyl-tRNA synthetase (EC 6.1.1.5)	394	357	286	0.0150681	0.639926	0.720365
NC_007946		26734	27228	27335	+	fig|364106.8.peg.156	UTI89_C0029/lspA	Lipoprotein signal peptidase (EC 3.4.23.36)	175	179	127	0.000201368	0.446771	0.301928
NC_007946	27336	27336	27785	27785	+	fig|364106.8.peg.157	UTI89_C0030/slpA	FKBP-type peptidyl-prolyl cis-trans isomerase SlpA (EC 5.2.1.8)	176	161	117	0.00233897	0.993048	0.376717
NC_007946	27786	27787	28737	28750	+	fig|364106.8.peg.158	UTI89_C0031/ispH	4-hydroxy-3-methylbut-2-enyl diphosphate reductase (EC 1.17.7.4)	254	240	144	0.0114886	1	0.144784
NC_007946	28803	28803	29717		+	fig|364106.8.peg.159	UTI89_C0032/yaaF	Non-specific ribonucleoside hydrolase RihC	22	17	6	1	1	1
NC_007946		30026	29898		-	fig|364106.8.peg.160	/	hypothetical protein	1	3	3	1	1	1
NC_007946	30220	30266	31087	31146	+	fig|364106.8.peg.161	UTI89_C0034/dapB	4-hydroxy-tetrahydrodipicolinate reductase (EC 1.17.1.8)	143	143	408	0.000524484	1.29241e-42	0.0446308
NC_007946		31281	31099		-	fig|364106.8.peg.162	UTI89_C0035/	hypothetical protein	3	2	2	1	1	1
NC_007946	31366	31366	31503	31511	+	fig|364106.8.peg.163	/	hypothetical protein	70	77	25	0.000110276	1.11061e-06	9.11604e-13
NC_007946	31512			31529	+	-	predicted RNA	-	326	329	198	0.00272071	0.998424	0.0192897
NC_007946	31530	31543	32691	32708	+	fig|364106.8.peg.164	UTI89_C0036/carA	Carbamoyl-phosphate synthase small chain (EC 6.3.5.5)	498	539	691	0.00043565	3.06081e-06	1
NC_007946	32709	32709	35930	35939	+	fig|364106.8.peg.165	UTI89_C0037/carB	Carbamoyl-phosphate synthase large chain (EC 6.3.5.5)	381	408	572	0.00458149	1.17239e-05	1
NC_007946	36242	36367	36612	36614	+	fig|364106.8.peg.166	UTI89_C0038/	Mobile element protein	155	155	81	0.00181177	0.321053	0.00270679
NC_007946		36867	36649		-	fig|364106.8.peg.167	UTI89_C0039/	Uncharacterized (possibly bogus) protein YaaV	0	1	0	1	1	1
NC_007946	36871	36902	37297	37297	+	fig|364106.8.peg.168	UTI89_C0040/caiF	Transcriptional activatory protein CaiF	178	221	169	1.57328e-06	0.0116082	0.464051
NC_007946		38006	37416	37416	-	fig|364106.8.peg.169	UTI89_C0041/caiE	Carnitine operon protein CaiE	8	4	4	1	1	1
NC_007946		38905	38012		-	fig|364106.8.peg.170	UTI89_C0042/caiD	Carnitinyl-CoA dehydratase (EC 4.2.1.149)	7	3	3	1	1	1
NC_007946	40531	40459	38906		-	fig|364106.8.peg.171	UTI89_C0043/caiC	Crotonobetaine--CoA ligase @ Carnitine--CoA ligase	24	14	11	1	1	1
NC_007946	41749	41749	40532	40532	-	fig|364106.8.peg.172	UTI89_C0044/caiB	Crotonobetainyl-CoA:carnitine CoA-transferase (EC 2.8.3.21)	18	12	9	1	1	1
NC_007946	43019	43019	41877	41805	-	fig|364106.8.peg.173	UTI89_C0045/caiA	Crotonobetainyl-CoA dehydrogenase (EC 1.3.99.-)	19	15	13	1	1	1
NC_007946		44564	43050		-	fig|364106.8.peg.174	UTI89_C0046/caiT	L-carnitine/gamma-butyrobetaine antiporter	0	0	0	1	1	1
NC_007946		44579	44680		+	fig|364106.8.peg.175	/	hypothetical protein	0	0	0	1	1	1
NC_007946		44858	44968		+	fig|364106.8.peg.176	/	hypothetical protein	0	0	0	1	1	1
NC_007946		45037	45807		+	fig|364106.8.peg.177	UTI89_C0047/fixA	Electron transfer flavoprotein, beta subunit ecFixA	0	1	1	1	1	1
NC_007946		45822	46763		+	fig|364106.8.peg.178	UTI89_C0048/fixB	Electron transfer flavoprotein, alpha subunit ecFixB	0	1	1	1	1	1
NC_007946		46814	48100		+	fig|364106.8.peg.179	UTI89_C0049/fixC	Electron transfer flavoprotein-quinone oxidoreductase ecFixC	0	1	1	1	1	1
NC_007946		48097	48384		+	fig|364106.8.peg.180	UTI89_C0050/fixX	Ferredoxin-like protein ecFixX	0	0	0	1	1	1
NC_007946		48443	49774		+	fig|364106.8.peg.181	UTI89_C0051/yaaU	Putative metabolite transport protein YaaU	0	1	1	1	1	1
NC_007946	49878	49882	50412		+	fig|364106.8.peg.182	UTI89_C0052/yabF	Glutathione-regulated potassium-efflux system ancillary protein KefF	13	26	35	1	1	1
NC_007946		50405	52267	52340	+	fig|364106.8.peg.183	UTI89_C0053/kefC	Glutathione-regulated potassium-efflux system protein KefC	14	28	43	1	1	1
NC_007946	52348	52348	52938	52938	+	fig|364106.8.peg.184	UTI89_C0054/folA	Dihydrofolate reductase (EC 1.5.1.3)	194	190	196	0.000795661	0.0027989	1
NC_007946	52939	53024	53257	53257	+	fig|364106.8.peg.185	UTI89_C0055/	CcdA protein (antitoxin to CcdB)	40	43	44	1	1	1
NC_007946	53258	53260	53382	53436	+	fig|364106.8.peg.186	/	CcdB toxin protein	94	93	96	0.00167924	0.0155346	1
NC_007946		53459	53575		+	fig|364106.8.peg.187	/	CcdB toxin protein	8	11	6	1	1	1
NC_007946	54426	54420	53572	53461	-	fig|364106.8.peg.188	UTI89_C0056/apaH	Bis(5'-nucleosyl)-tetraphosphatase, symmetrical (EC 3.6.1.41)	193	180	118	0.00649176	1	0.209086
NC_007946	54806	54678	54427	54427	-	fig|364106.8.peg.189	UTI89_C0057/apaG	ApaG protein	251	237	168	0.00171375	1	0.267603
NC_007946		55628	54807	54807	-	fig|364106.8.peg.190	UTI89_C0058/ksgA	SSU rRNA (adenine(1518)-N(6)/adenine(1519)-N(6))-dimethyltransferase (EC 2.1.1.182)	173	134	85	0.0630921	0.686291	0.148138
NC_007946	56613	56326	55625		-	fig|364106.8.peg.191	UTI89_C0059/pdxA	4-hydroxythreonine-4-phosphate dehydrogenase (EC 1.1.1.262)	274	201	102	0.127328	0.0105166	0.0172985
NC_007946	57952	57900	56614	56614	-	fig|364106.8.peg.192	UTI89_C0060/surA	Periplasmic chaperone and peptidyl-prolyl cis-trans isomerase of outer membrane proteins SurA (EC 5.2.1.8)	363	295	261	0.0266247	0.513932	0.783139
NC_007946	60439	60307	57953	57953	-	fig|364106.8.peg.193	UTI89_C0061/imp	LPS-assembly protein LptD @ Organic solvent tolerance protein precursor	326	307	258	0.00472947	0.222322	0.783139
NC_007946	60416	60562	61377	61457	+	fig|364106.8.peg.194	UTI89_C0062/djlA	DnaJ-like protein DjlA	92	79	63	0.00843981	0.852489	0.6065
NC_007946	62186	62186	61527	61527	-	fig|364106.8.peg.195	UTI89_C0063/rluA	Ribosomal large subunit pseudouridine(746) synthase (EC 5.4.99.29) @ tRNA pseudouridine(32) synthase (EC 5.4.99.28)	72	34	38	1	0.649259	1
NC_007946	65104	65104	62198	62187	-	fig|364106.8.peg.196	UTI89_C0064/hepA	RNA polymerase associated protein RapA	82	44	42	1	1	1
NC_007946		65281	65174	65125	-	fig|364106.8.peg.197	/	hypothetical protein	40	54	57	1	1	1
NC_007946	67619	67619	65268		-	fig|364106.8.peg.198	UTI89_C0065/polB	DNA polymerase II (EC 2.7.7.7)	13	13	15	1	1	1
NC_007946		68389	67694		-	fig|364106.8.peg.199	UTI89_C0066/araD	L-ribulose-5-phosphate 4-epimerase (EC 5.1.3.4)	0	0	0	1	1	1
NC_007946		70176	68674		-	fig|364106.8.peg.200	UTI89_C0067/araA	L-arabinose isomerase (EC 5.3.1.4)	0	1	2	1	1	1
NC_007946		71887	70187		-	fig|364106.8.peg.201	UTI89_C0068/araB	Ribulokinase (EC 2.7.1.16)	0	1	1	1	1	1
NC_007946	72088	72226	73071	73071	+	fig|364106.8.peg.202	UTI89_C0069/araC	Arabinose operon regulatory protein AraC	9	15	28	1	1	1
NC_007946		73336	73458		+	fig|364106.8.peg.203	UTI89_C0070/	Mobile element protein	0	0	0	1	1	1
NC_007946	75007	75017	75781	76030	+	fig|364106.8.peg.204	UTI89_C0073/yabI	DedA family inner membrane protein YabI	42	61	29	1	1	1
NC_007946		76593	75895	75849	-	fig|364106.8.peg.205	UTI89_C0074/thiQ	Thiamin ABC transporter, ATPase component	36	39	21	1	1	1
NC_007946		78187	76577		-	fig|364106.8.peg.206	UTI89_C0075/thiP	Thiamin ABC transporter, transmembrane component	20	21	8	1	1	1
NC_007946	79214	79146	78163		-	fig|364106.8.peg.207	UTI89_C0076/tbpA	Thiamin ABC transporter, substrate-binding component	160	223	180	7.3806e-07	0.00129587	0.554276
NC_007946	80965	80965	79310	79310	-	fig|364106.8.peg.208	UTI89_C0077/yabN	SgrR, sugar-phosphate stress, transcriptional activator of SgrS small RNA	13	18	16	1	1	1
NC_007946	81054	81054	81185	81208	+	fig|364106.8.peg.209	/	Sugar-phosphate stress protein SgrT (embedded in SgrS)	4	11	13	1	1	1
NC_007946	81908	81898	81293	81247	-	fig|364106.8.peg.210	UTI89_C0078/leuD	3-isopropylmalate dehydratase small subunit (EC 4.2.1.33)	52	102	368	5.05036e-17	0	0.000413987
NC_007946	83309	83309	81909	81909	-	fig|364106.8.peg.211	UTI89_C0079/leuC	3-isopropylmalate dehydratase large subunit (EC 4.2.1.33)	55	112	396	2.5001e-21	0	0.00472054
NC_007946		84403	83312	83310	-	fig|364106.8.peg.212	UTI89_C0080/leuB	3-isopropylmalate dehydrogenase (EC 1.1.1.85)	40	80	303	4.41565e-17	0	0.000172541
NC_007946	86115	85974	84403		-	fig|364106.8.peg.213	UTI89_C0081/leuA	2-isopropylmalate synthase (EC 2.3.3.13)	59	89	354	1.32413e-10	4.50248e-266	0.000636979
NC_007946		86611	86733		+	fig|364106.8.peg.214	UTI89_C0083/	hypothetical protein	1	1	1	1	1	1
NC_007946		86810	87754		+	fig|364106.8.peg.215	UTI89_C0084/leuO	LysR family transcriptional activator LeuO	3	4	5	1	1	1
NC_007946	88053	88072	89796		+	fig|364106.8.peg.216	UTI89_C0085/ilvI	Acetolactate synthase large subunit (EC 2.2.1.6)	113	115	135	0.00202418	0.000530226	1
NC_007946		89769	90290	90341	+	fig|364106.8.peg.217	UTI89_C0086/ilvH	Acetolactate synthase small subunit (EC 2.2.1.6)	69	78	101	0.000125072	1.35275e-07	1
NC_007946	90342	90342	90473		+	fig|364106.8.peg.218	UTI89_C0088/	hypothetical protein	132	150	127	8.77394e-06	0.0148363	0.494722
NC_007946		90470	91474	91536	+	fig|364106.8.peg.219	UTI89_C0089/fruR	Fructose repressor FruR, LacI family	285	284	249	0.00346749	0.132701	0.720365
NC_007946	91810	92076	92534	92534	+	fig|364106.8.peg.220	UTI89_C0090/mraZ	Cell division protein MraZ	639	743	688	0.000230788	0.00391182	0.946111
NC_007946	92535	92536	93477		+	fig|364106.8.peg.221	UTI89_C0091/mraW	16S rRNA (cytosine(1402)-N(4))-methyltransferase (EC 2.1.1.199)	394	464	476	0.000164585	0.000298949	1
NC_007946		93474	93839	93854	+	fig|364106.8.peg.222	UTI89_C0092/ftsL	Cell division protein FtsL	386	486	443	7.00316e-06	0.000399332	0.947309
NC_007946	93855	93855	95621		+	fig|364106.8.peg.223	UTI89_C0093/ftsI	Cell division protein FtsI [Peptidoglycan synthetase] (EC 2.4.1.129)	146	183	194	8.99404e-05	6.84718e-05	1
NC_007946		95608	97095		+	fig|364106.8.peg.224	UTI89_C0094/murE	UDP-N-acetylmuramoyl-L-alanyl-D-glutamate--2,6-diaminopimelate ligase (EC 6.3.2.13)	211	240	263	0.000269007	0.000113754	1
NC_007946		97092	98450		+	fig|364106.8.peg.225	UTI89_C0095/murF	UDP-N-acetylmuramoyl-tripeptide--D-alanyl-D-alanine ligase (EC 6.3.2.10)	186	209	209	0.000772255	0.00306698	1
NC_007946		98444	99526	99528	+	fig|364106.8.peg.226	UTI89_C0096/mraY	Phospho-N-acetylmuramoyl-pentapeptide-transferase (EC 2.7.8.13)	85	68	101	0.0205393	1.41613e-05	1
NC_007946	99529	99529	100845		+	fig|364106.8.peg.227	UTI89_C0097/murD	UDP-N-acetylmuramoylalanine--D-glutamate ligase (EC 6.3.2.9)	71	62	105	0.0055526	2.26496e-09	0.999962
NC_007946		100845	102089	102089	+	fig|364106.8.peg.228	UTI89_C0098/ftsW	Peptidoglycan glycosyltransferase FtsW (EC 2.4.1.129)	173	177	185	0.00319178	0.00983445	1
NC_007946	102090	102110	103153	103153	+	fig|364106.8.peg.229	UTI89_C0099/murG	UDP-N-acetylglucosamine--N-acetylmuramyl-(pentapeptide) pyrophosphoryl-undecaprenol N-acetylglucosamine transferase (EC 2.4.1.227)	237	248	211	0.00260667	0.167503	0.626327
NC_007946	103154	103207	104682		+	fig|364106.8.peg.230	UTI89_C0100/murC	UDP-N-acetylmuramate--L-alanine ligase (EC 6.3.2.8)	289	282	283	0.00325133	0.0174456	0.980928
NC_007946		104675	105595	105595	+	fig|364106.8.peg.231	UTI89_C0101/ddl	D-alanine--D-alanine ligase (EC 6.3.2.4)	439	426	404	0.00402751	0.0454405	0.913444
NC_007946	105596	105597	106427		+	fig|364106.8.peg.232	UTI89_C0102/ftsQ	Cell division protein FtsQ	529	608	612	0.00027151	0.000692536	1
NC_007946		106424	107686	107686	+	fig|364106.8.peg.233	UTI89_C0103/ftsA	Cell division protein FtsA	446	534	723	6.52874e-05	4.36944e-09	1
NC_007946	107687	107747	108898	108998	+	fig|364106.8.peg.234	UTI89_C0104/ftsZ	Cell division protein FtsZ	624	725	1072	0.000228168	6.82803e-10	1
NC_007946	108999	108999	109916	109916	+	fig|364106.8.peg.235	UTI89_C0105/lpxC	UDP-3-O-[3-hydroxymyristoyl] N-acetylglucosamine deacetylase (EC 3.5.1.108)	394	434	447	0.000510227	0.00117344	1
NC_007946	109917	110072	110659	110659	+	fig|364106.8.peg.236	UTI89_C0106/secM	Secretion monitor SecM	474	309	164	0.397631	0.00446243	0.045346
NC_007946	110660	110721	113426	113434	+	fig|364106.8.peg.237	UTI89_C0107/secA	Protein translocase subunit SecA	509	227	158	1	0.00773218	0.535909
NC_007946	113435	113486	113884	113884	+	fig|364106.8.peg.238	UTI89_C0108/mutT	Mutator MutT protein (7,8-dihydro-8-oxoguanine-triphosphatase) (EC 3.6.1.-)	86	40	15	1	5.6892e-59	1
NC_007946	114178	114169	113972	113947	-	fig|364106.8.peg.239	UTI89_C0109/yacG	DNA gyrase inhibitor YacG	188	203	164	0.00040815	0.173041	0.490059
NC_007946		114922	114179	114179	-	fig|364106.8.peg.240	UTI89_C0110/yacF	Cell division protein ZapD	122	134	109	3.81214e-05	0.020522	0.705268
NC_007946	115604	115542	114922		-	fig|364106.8.peg.241	UTI89_C0111/coaE	Dephospho-CoA kinase (EC 2.7.1.24)	96	125	112	4.68826e-07	8.11719e-05	1
NC_007946	115731	115767	116810	116890	+	fig|364106.8.peg.242	UTI89_C0112/guaC	GMP reductase (EC 1.7.1.7)	143	212	221	4.66554e-08	2.53976e-08	1
NC_007946		118047	116845		-	fig|364106.8.peg.243	UTI89_C0113/hofC	Type IV fimbrial assembly protein PilC	2	3	2	1	1	1
NC_007946		119422	118037		-	fig|364106.8.peg.244	UTI89_C0114/hofB	Type IV fimbrial assembly, ATPase PilB	1	1	1	1	1	1
NC_007946		119872	119432		-	fig|364106.8.peg.245	UTI89_C0115/ppdD	Type IV pilin PilA	1	2	0	1	1	1
NC_007946	121005	120969	120076	120076	-	fig|364106.8.peg.246	UTI89_C0117/nadC	Quinolinate phosphoribosyltransferase [decarboxylating] (EC 2.4.2.19)	151	167	120	0.000126557	0.218965	0.336262
NC_007946	121038	121057	121608		+	fig|364106.8.peg.247	UTI89_C0118/ampD	1,6-anhydro-N-acetylmuramyl-L-alanine amidase	258	270	284	0.000617997	0.00115982	1
NC_007946		121605	122459	122683	+	fig|364106.8.peg.248	UTI89_C0119/ampE	AmpE protein	52	52	57	1	1	1
NC_007946	123874	123872	122502	122445	-	fig|364106.8.peg.249	UTI89_C0120/aroP	Aromatic amino acid transport protein AroP	25	17	23	1	1	1
NC_007946		124400	126181		+	fig|364106.8.peg.250	UTI89_C0121/usp	T6SS component Hcp / alpha/beta hydrolase domain	7	8	6	1	1	1
NC_007946	126623	126636	126875		+	fig|364106.8.peg.251	/	T6SS component Hcp / alpha/beta hydrolase domain	72	76	111	0.000100712	5.56943e-11	1
NC_007946		126876	127166	127166	+	fig|364106.8.peg.252	UTI89_C0123/	hypothetical protein	126	131	203	0.000882355	1.32027e-09	1
NC_007946	127489	127575	127865	127865	+	fig|364106.8.peg.253	UTI89_C0124/	hypothetical protein	76	119	106	1.99037e-11	5.60046e-08	0.811452
NC_007946	128290	128321	129085	129136	+	fig|364106.8.peg.254	UTI89_C0125/pdhR	Transcriptional repressor for pyruvate dehydrogenase complex	333	343	138	0.00315029	0.105586	0.00184966
NC_007946	129246	129246	131909	131923	+	fig|364106.8.peg.255	UTI89_C0127/aceE	Pyruvate dehydrogenase E1 component (EC 1.2.4.1)	1133	1684	946	9.88738e-05	0.270111	0.476075
NC_007946	131924	131924	133816	133865	+	fig|364106.8.peg.256	UTI89_C0128/aceF	Dihydrolipoamide acetyltransferase component of pyruvate dehydrogenase complex (EC 2.3.1.12)	720	1313	733	9.32564e-08	0.0210623	0.552582
NC_007946	133866			133960	+	-	predicted RNA	-	1114	2054	902	1.39894e-15	0.135798	0.00526973
NC_007946	133961	133961	135448	135561	+	fig|364106.8.peg.257	UTI89_C0129/lpdA	Dihydrolipoamide dehydrogenase of pyruvate dehydrogenase complex (EC 1.8.1.4) @ Dihydrolipoamide dehydrogenase (EC 1.8.1.4)	1412	2177	1313	4.47938e-05	0.0890958	0.644431
NC_007946		137447	135690		-	fig|364106.8.peg.258	UTI89_C0130/yacH	Uncharacterized protein YacH	3	4	3	1	1	1
NC_007946	137707	137802	140399	140399	+	fig|364106.8.peg.259	UTI89_C0131/acnB	Aconitate hydratase 2 (EC 4.2.1.3) @ 2-methylisocitrate dehydratase (EC 4.2.1.99)	591	1105	715	5.37293e-08	0.00241453	0.765393
NC_007946	140480	140574	140936	140983	+	fig|364106.8.peg.260	UTI89_C0132/yacL	UPF0231 protein YacL	152	199	286	4.34156e-07	3.56243e-16	1
NC_007946	141783	141768	140974	140970	-	fig|364106.8.peg.261	UTI89_C0133/speD	S-adenosylmethionine decarboxylase proenzyme (EC 4.1.1.50), prokaryotic class 1A	525	325	232	0.445151	0.362107	0.330419
NC_007946	142725	142650	141784	141784	-	fig|364106.8.peg.262	UTI89_C0134/speE	Spermidine synthase (EC 2.5.1.16)	304	184	136	0.729292	0.311272	0.387904
NC_007946	143123	143103	142756	142756	-	fig|364106.8.peg.263	UTI89_C0135/yacC	Predicted chaperone lipoprotein YacC, potentially involved in protein secretion	364	323	192	0.00514495	1	0.0799661
NC_007946	143244	143269	144819	144940	+	fig|364106.8.peg.264	UTI89_C0136/cueO	Blue copper oxidase CueO precursor	357	155	337	1	0.0155915	0.4055
NC_007946	147258	147256	144866	144774	-	fig|364106.8.peg.265	UTI89_C0137/gcd	Glucose dehydrogenase, PQQ-dependent (EC 1.1.5.2)	70	113	124	3.77002e-09	7.70226e-11	1
NC_007946	147386	147462	147998	147998	+	fig|364106.8.peg.266	UTI89_C0138/hpt	Hypoxanthine-guanine phosphoribosyltransferase (EC 2.4.2.8)	455	324	284	0.227846	1	0.832053
NC_007946	148703	148701	148039	147844	-	fig|364106.8.peg.267	UTI89_C0139/yadF	Carbonic anhydrase, beta class (EC 4.2.1.1)	210	502	657	1.30083e-24	7.75322e-47	1
NC_007946	147999	148810	149736		+	fig|364106.8.peg.268	UTI89_C0140/yadG	Uncharacterized efflux ABC transporter, ATP-binding protein YadG	149	108	105	0.124665	0.735109	1
NC_007946		149736	150503	150607	+	fig|364106.8.peg.269	UTI89_C0141/yadH	Uncharacterized efflux ABC transporter, permease protein YadH	41	30	31	1	1	1
NC_007946	150608	150608	151048	151048	+	fig|364106.8.peg.270	UTI89_C0142/yadI	Putative PTS system IIA component YadI	30	23	27	1	1	1
NC_007946	151112	151112	152341	152341	+	fig|364106.8.peg.271	UTI89_C0143/yadE	Uncharacterized protein YadE	30	37	24	1	1	1
NC_007946	152779	152725	152345	152344	-	fig|364106.8.peg.272	UTI89_C0144/panD	Aspartate 1-decarboxylase (EC 4.1.1.11)	632	881	1187	7.28681e-06	7.30205e-11	1
NC_007946		152693	152878		+	fig|364106.8.peg.273	UTI89_C0145/	hypothetical protein	3	4	1	1	1	1
NC_007946	152999	152999	153883	154097	+	fig|364106.8.peg.274	UTI89_C0146/yadD	Uncharacterized protein YadD	37	42	35	1	1	1
NC_007946	154821	154816	153965	153856	-	fig|364106.8.peg.275	UTI89_C0147/panC	Pantoate--beta-alanine ligase (EC 6.3.2.1)	135	157	216	1.45833e-05	1.03132e-10	1
NC_007946	155635	155622	154828	154828	-	fig|364106.8.peg.276	UTI89_C0148/panB	3-methyl-2-oxobutanoate hydroxymethyltransferase (EC 2.1.2.11)	104	105	109	0.000247708	0.000533985	1
NC_007946		156999	155734		-	fig|364106.8.peg.277	UTI89_C0149/yadC	Uncharacterized fimbrial-like protein YadC	4	4	3	1	1	1
NC_007946		157645	157049		-	fig|364106.8.peg.278	UTI89_C0150/yadK	Uncharacterized fimbrial-like protein YadK	3	3	1	1	1	1
NC_007946		158280	157672		-	fig|364106.8.peg.279	UTI89_C0151/yadL	Uncharacterized fimbrial-like protein YadL	2	2	1	1	1	1
NC_007946		158858	158292		-	fig|364106.8.peg.280	UTI89_C0152/yadM	Uncharacterized fimbrial-like protein YadM	4	4	2	1	1	1
NC_007946		161247	158875		-	fig|364106.8.peg.281	UTI89_C0153/htrE	Outer membrane usher protein HtrE	2	2	2	1	1	1
NC_007946		162238	161498		-	fig|364106.8.peg.282	UTI89_C0154/ecpD	Fimbria adhesin EcpD	3	3	1	1	1	1
NC_007946		162937	162347	162347	-	fig|364106.8.peg.283	UTI89_C0155/yadN	Uncharacterized fimbrial-like protein YadN	10	7	1	1	1	1
NC_007946		163778	163299	163299	-	fig|364106.8.peg.284	UTI89_C0156/folK	2-amino-4-hydroxy-6-hydroxymethyldihydropteridine pyrophosphokinase (EC 2.7.6.3)	49	61	21	1	1	1
NC_007946	165191	165139	163775		-	fig|364106.8.peg.285	UTI89_C0157/pcnB	Poly(A) polymerase (EC 2.7.7.19)	167	195	88	0.000374668	1	0.0120967
NC_007946	166194	166158	165232	165193	-	fig|364106.8.peg.286	UTI89_C0158/yadB	Glutamyl-Q tRNA(Asp) synthetase	49	72	35	2.32737e-08	1	0.00392873
NC_007946	166686	166650	166195	166195	-	fig|364106.8.peg.287	UTI89_C0159/dksA	RNA polymerase-binding transcription factor DksA	983	1335	2054	6.68562e-06	3.43864e-15	1
NC_007946	166711			166687	-	-	predicted RNA	-	557	683	1174	2.12125e-06	8.2301e-23	0.852916
NC_007946	167532	167532	166828	166712	-	fig|364106.8.peg.288	UTI89_C0160/sfsA	Sugar fermentation stimulation protein SfsA	108	122	196	1.64434e-05	6.9889e-16	1
NC_007946	168077	168077	167547	167533	-	fig|364106.8.peg.289	UTI89_C0161/ligT	2'-5' RNA ligase	35	38	30	1	1	1
NC_007946	168106	168106	170580	170580	+	fig|364106.8.peg.290	UTI89_C0162/hrpB	ATP-dependent helicase HrpB	54	58	50	1	1	1
NC_007946	170581	170674	173208	173221	+	fig|364106.8.peg.291	UTI89_C0164/mrcB	Multimodular transpeptidase-transglycosylase (EC 2.4.1.129) (EC 3.4.-.-)	164	172	147	0.00117085	0.0593705	0.764423
NC_007946	173516	173407	173273	173262	-	fig|364106.8.peg.292	UTI89_C0165/	hypothetical protein	27	23	23	1	1	1
NC_007946	173409			173423	+	-	predicted RNA	-	637	18	16	0	0	1
NC_007946	173424	173428	175671	175688	+	fig|364106.8.peg.293	UTI89_C0166/fhuA	Ferric hydroxamate outer membrane receptor FhuA	647	17	17	0	0	1
NC_007946	175720	175722	176519		+	fig|364106.8.peg.294	UTI89_C0167/fhuC	Ferric hydroxamate ABC transporter (TC 3.A.1.14.3), ATP-binding protein FhuC	157	12	12	1.19758e-125	0	1
NC_007946		176519	177409		+	fig|364106.8.peg.295	UTI89_C0168/fhuD	Ferric hydroxamate ABC transporter (TC 3.A.1.14.3), periplasmic substrate binding protein FhuD	111	6	6	0	0	1
NC_007946		177406	179388		+	fig|364106.8.peg.296	UTI89_C0169/fhuB	Ferric hydroxamate ABC transporter (TC 3.A.1.14.3), permease component FhuB	79	4	3	1.81278e-280	0	1
NC_007946	180805	180703	179423	179265	-	fig|364106.8.peg.297	UTI89_C0170/hemL	Glutamate-1-semialdehyde 2,1-aminomutase (EC 5.4.3.8)	97	132	163	9.54065e-08	8.69199e-12	1
NC_007946	180830	180928	182349	182349	+	fig|364106.8.peg.298	UTI89_C0171/yadQ	Voltage-gated H(+)/2Cl(-) exchange transporter ClcA	40	58	65	1	1	1
NC_007946	182350	182431	182775	182793	+	fig|364106.8.peg.299	UTI89_C0172/yadR	Iron-sulfur cluster insertion protein ErpA	185	409	399	1.68249e-24	1.14338e-22	1
NC_007946	183445	183445	182822	182794	-	fig|364106.8.peg.300	UTI89_C0173/yadS	UPF0126 inner membrane protein YadS	54	49	19	1	1	1
NC_007946		184283	183483	183446	-	fig|364106.8.peg.301	UTI89_C0174/yadT	Vitamin B12 ABC transporter, substrate-binding protein BtuF	70	52	25	0.0627939	0.000158524	1
NC_007946	185001	184974	184276		-	fig|364106.8.peg.302	UTI89_C0175/mtn	5'-methylthioadenosine nucleosidase (EC 3.2.2.16) @ S-adenosylhomocysteine nucleosidase (EC 3.2.2.9)	142	133	154	0.00187351	0.000371909	1
NC_007946	185044	185058	186575	186684	+	fig|364106.8.peg.303	UTI89_C0176/dgt	Deoxyguanosinetriphosphate triphosphohydrolase (EC 3.1.5.1), subgroup 1	70	78	75	4.19847e-05	0.000700449	1
NC_007946	186685			186703	+	-	predicted RNA	-	291	337	192	8.99404e-05	1	0.00744837
NC_007946	186704	186705	188129	188129	+	fig|364106.8.peg.304	UTI89_C0177/degP	HtrA protease/chaperone protein	566	644	422	0.000363933	0.387849	0.446451
NC_007946	188307	188307	189437	189437	+	fig|364106.8.peg.305	UTI89_C0178/cdaR	Sugar diacid utilization regulator SdaR	19	20	11	1	1	1
NC_007946	189950	189877	189491	189397	-	fig|364106.8.peg.306	UTI89_C0179/yaeH	UPF0325 protein YaeH	287	344	619	6.49222e-06	8.43731e-22	1
NC_007946	191017	191013	190189	190189	-	fig|364106.8.peg.307	UTI89_C0180/dapD	2,3,4,5-tetrahydropyridine-2,6-dicarboxylate N-succinyltransferase (EC 2.3.1.117)	398	435	645	0.000574317	1.48177e-08	1
NC_007946	193777	193716	191044	191041	-	fig|364106.8.peg.308	UTI89_C0181/glnD	[Protein-PII] uridylyltransferase (EC 2.7.7.59) / [Protein-PII]-UMP uridylyl-removing enzyme	75	52	51	0.203856	1	1
NC_007946	194689	194572	193778	193778	-	fig|364106.8.peg.309	UTI89_C0182/map	Methionine aminopeptidase (EC 3.4.11.18)	357	246	209	0.251472	1	0.71381
NC_007946	194766	194940	195665	195699	+	fig|364106.8.peg.310	UTI89_C0183/rpsB	SSU ribosomal protein S2p (SAe)	6440	4870	2895	0.054841	1	0.608855
NC_007946	195701	195800	196651	196651	+	fig|364106.8.peg.311	UTI89_C0185/tsf	Translation elongation factor Ts	3800	3227	1940	0.0570862	1	0.689215
NC_007946	196652	196798	197523	197629	+	fig|364106.8.peg.312	UTI89_C0186/pyrH	Uridine monophosphate kinase (EC 2.7.4.22)	496	416	214	0.0233435	0.304866	0.0591058
NC_007946	197630			197642	+	-	predicted RNA	-	940	871	744	0.00611446	0.751125	0.502053
NC_007946	197643	197673	198230	198230	+	fig|364106.8.peg.313	UTI89_C0187/frr	Ribosome recycling factor	1400	1377	1221	0.00299544	0.0864083	0.839727
NC_007946	198231	198322	199518	199609	+	fig|364106.8.peg.314	UTI89_C0188/dxr	1-deoxy-D-xylulose 5-phosphate reductoisomerase (EC 1.1.1.267)	73	69	58	0.000989521	0.133935	0.783139
NC_007946	199612			199660	+	-	predicted RNA	-	350	297	160	0.016066	0.00909729	0.000734698
NC_007946	199661	199704	200465		+	fig|364106.8.peg.315	UTI89_C0189/uppS	Undecaprenyl diphosphate synthase (EC 2.5.1.31)	604	457	227	0.0608474	0.0491361	0.0411694
NC_007946		200465	200617		+	fig|364106.8.peg.316	/	hypothetical protein	102	60	33	1	5.7863e-11	1
NC_007946		200586	201335	201346	+	fig|364106.8.peg.317	UTI89_C0190/cdsA	Phosphatidate cytidylyltransferase (EC 2.7.7.41)	395	277	160	0.191652	0.105394	0.0992274
NC_007946	201347	201347	202699	202728	+	fig|364106.8.peg.318	UTI89_C0191/ecfE	Intramembrane protease RasP/YluC, implicated in cell division based on FtsL cleavage	854	563	345	0.1572	0.39789	0.403081
NC_007946	202729	202729	205161	205161	+	fig|364106.8.peg.319	UTI89_C0192/ecfK	Outer membrane protein assembly factor YaeT	959	709	595	0.141157	1	1
NC_007946	205162	205283	205768	205768	+	fig|364106.8.peg.320	UTI89_C0193/hlpA	Periplasmic chaperone of outer membrane proteins Skp @ Outer membrane protein H precursor	1743	1932	2404	0.000581287	5.57741e-06	1
NC_007946	205769	205772	206797	206901	+	fig|364106.8.peg.321	UTI89_C0194/lpxD	UDP-3-O-[3-hydroxymyristoyl] glucosamine N-acyltransferase (EC 2.3.1.191)	1557	1190	801	0.125827	1	0.494765
NC_007946	206902	206902	207357	207357	+	fig|364106.8.peg.322	UTI89_C0195/fabZ	3-hydroxyacyl-[acyl-carrier-protein] dehydratase, FabZ form (EC 4.2.1.59)	1763	1158	813	0.107263	1	0.524188
NC_007946	207358	207361	208149		+	fig|364106.8.peg.323	UTI89_C0196/lpxA	Acyl-[acyl-carrier-protein]--UDP-N-acetylglucosamine O-acyltransferase (EC 2.3.1.129)	207	131	98	0.553284	0.47898	0.421946
NC_007946		208149	209297		+	fig|364106.8.peg.324	UTI89_C0197/lpxB	Lipid-A-disaccharide synthase (EC 2.4.1.182)	165	151	67	0.00944997	0.0786335	0.0049284
NC_007946		209294	209890	209926	+	fig|364106.8.peg.325	UTI89_C0198/rnhB	Ribonuclease HII (EC 3.1.26.4)	192	183	64	0.00146692	0.00031144	2.92641e-06
NC_007946	209927	209927	213409	213409	+	fig|364106.8.peg.326	UTI89_C0199/dnaE	DNA polymerase III alpha subunit (EC 2.7.7.7)	222	168	115	0.037707	1	0.507633
NC_007946	213410	213422	214381	214405	+	fig|364106.8.peg.327	UTI89_C0200/accA	Acetyl-coenzyme A carboxyl transferase alpha chain (EC 6.4.1.2)	563	436	363	0.0308835	0.941547	0.713118
NC_007946	214479	214479	216620	216620	+	fig|364106.8.peg.328	UTI89_C0201/ldcC	Lysine decarboxylase 2, constitutive (EC 4.1.1.18)	36	37	65	1	1	1
NC_007946	216621	216677	217066	217118	+	fig|364106.8.peg.329	UTI89_C0202/yaeR	Uncharacterized protein YaeR with similarity to glyoxylase family	35	46	53	1	1	1
NC_007946	217131	217131	218429	218598	+	fig|364106.8.peg.330	UTI89_C0203/tilS	tRNA(Ile)-lysidine synthetase (EC 6.3.4.19)	65	77	57	3.02105e-06	0.0306714	0.394663
NC_007946		218737	218477	218376	-	fig|364106.8.peg.331	UTI89_C0204/rof	Rho-specific inhibitor of transcription termination (YaeO)	55	93	176	5.00948e-14	3.30034e-62	0.586529
NC_007946	218978	218924	218724		-	fig|364106.8.peg.332	UTI89_C0205/yaeP	UPF0253 protein YaeP	110	178	336	1.56612e-12	2.46298e-55	0.724177
NC_007946	219059	219090	219635		+	fig|364106.8.peg.333	UTI89_C0206/yaeQ	YaeQ protein	109	83	70	0.0512195	1	0.676474
NC_007946		219632	220054	220056	+	fig|364106.8.peg.334	UTI89_C0207/yaeJ	Peptidyl-tRNA hydrolase ArfB (EC 3.1.1.29)	164	158	139	0.00129455	0.0901924	0.933799
NC_007946	220065	220068	220778	220900	+	fig|364106.8.peg.335	UTI89_C0208/cutF	Copper homeostasis protein CutF precursor / Lipoprotein NlpE involeved in surface adhesion	90	82	89	0.00280338	0.00544236	1
NC_007946		221758	220934	220934	-	fig|364106.8.peg.336	UTI89_C0209/yaeF	Uncharacterized lipoprotein yaeF precursor	29	25	5	1	1	1
NC_007946	223533	223529	221811	221807	-	fig|364106.8.peg.337	UTI89_C0210/proS	Prolyl-tRNA synthetase (EC 6.1.1.15), bacterial type	292	273	235	0.00356762	0.159861	0.787027
NC_007946		224347	223640	223617	-	fig|364106.8.peg.338	UTI89_C0211/yaeB	tRNA (adenine(37)-N6)-methyltransferase	68	62	29	0.00472947	0.0264707	1
NC_007946	224865	224748	224344		-	fig|364106.8.peg.339	UTI89_C0212/rcsF	Protein RcsF	200	191	131	0.000933113	1	0.252239
NC_007946	225720	225681	224866	224866	-	fig|364106.8.peg.340	UTI89_C0213/metQ	Methionine ABC transporter substrate-binding protein	389	574	1099	4.0339e-07	4.08745e-31	1
NC_007946		226374	225721	225721	-	fig|364106.8.peg.341	UTI89_C0214/metI	Methionine ABC transporter permease protein	141	219	443	2.77211e-11	5.94743e-58	0.586455
NC_007946	227435	227398	226367		-	fig|364106.8.peg.342	UTI89_C0215/metN	Methionine ABC transporter ATP-binding protein	50	97	209	1.64351e-17	9.23156e-107	0.381465
NC_007946	227576	227586	228158	228420	+	fig|364106.8.peg.343	UTI89_C0216/yaeD	D-glycero-beta-D-manno-heptose-1,7-bisphosphate 7-phosphatase (EC 3.1.3.82)	110	79	83	0.100213	0.407341	1
NC_007946	228524			230065	+	fig|364106.8.rna.1	UTI89_C0217/rrsH	Small Subunit Ribosomal RNA; ssuRNA; SSU rRNA	40	31	75	1	5.97929e-16	0.143508
NC_007946	230134			230210	+	fig|364106.8.rna.2	/	tRNA-Ile-GAT	173	188	37	0.000121219	5.1219e-27	7.43754e-39
NC_007946	230253			230328	+	fig|364106.8.rna.3	/	tRNA-Ala-TGC	131	106	35	0.0829331	6.48787e-15	2.93486e-11
NC_007946	230503			233426	+	fig|364106.8.rna.4	/	Large Subunit Ribosomal RNA; lsuRNA; LSU rRNA	58	49	63	1	1	1
NC_007946	233676			233752	+	fig|364106.8.rna.6	/	tRNA-Asp-GTC	8	7	3	1	1	1
NC_007946	233915	233915	234718	234718	+	fig|364106.8.peg.344	UTI89_C0226/dkgB	Methylglyoxal reductase, dihydroxyacetone producing @ 2,5-didehydrogluconate reductase (2-dehydro-L-gulonate-forming) (EC 1.1.1.346)	29	41	20	1	1	1
NC_007946	235645	235629	234715	234700	-	fig|364106.8.peg.345	UTI89_C0227/	LysR family transcriptional regulator YafC	17	30	45	1	1	1
NC_007946	235830	235891	236670	236670	+	fig|364106.8.peg.346	UTI89_C0228/yafD	UPF0294 protein YafD	114	158	193	5.96878e-09	9.87263e-14	1
NC_007946	236671	236748	237518	237518	+	fig|364106.8.peg.347	UTI89_C0229/yafE	SAM-dependent methyltransferase YafE (UbiE paralog)	20	35	43	1	1	1
NC_007946	238785	238785	237565	237559	-	fig|364106.8.peg.348	UTI89_C0230/mltD	Membrane-bound lytic murein transglycosylase D	51	58	32	1	1	1
NC_007946	239877	239750	238995	238956	-	fig|364106.8.peg.349	UTI89_C0231/gloB	Hydroxyacylglutathione hydrolase (EC 3.1.2.6)	45	53	82	1	1.80704e-12	1
NC_007946	239780	239784	240506	240506	+	fig|364106.8.peg.350	UTI89_C0232/yafS	FIG005121: SAM-dependent methyltransferase (EC 2.1.1.-)	32	34	41	1	1	1
NC_007946	240989	240970	240503	240274	-	fig|364106.8.peg.351	UTI89_C0233/rnhA	Ribonuclease HI (EC 3.1.26.4)	149	121	90	0.0161846	1	0.354477
NC_007946	240835	241035	241766	241898	+	fig|364106.8.peg.352	UTI89_C0234/dnaQ	DNA polymerase III epsilon subunit (EC 2.7.7.7)	113	122	116	4.97037e-05	0.0009522	1
NC_007946	241899			241975	+	fig|364106.8.rna.7	/	tRNA-Asp-GTC	27	31	22	1	1	1
NC_007946	242279	242304	243089	243089	+	fig|364106.8.peg.353	UTI89_C0236/yafT	Uncharacterized lipoprotein YafT	110	85	25	0.0309778	1.31723e-18	1.8512e-12
NC_007946	243925	243908	243429	243423	-	fig|364106.8.peg.354	UTI89_C0237/	T6SS component Hcp	23	23	28	1	1	1
NC_007946	245284	245284	243926	243926	-	fig|364106.8.peg.355	UTI89_C0238/	Type VI secretion-related protein VasL	15	15	19	1	1	1
NC_007946		248822	245295		-	fig|364106.8.peg.356	UTI89_C0239/	T6SS component TssM (IcmF/VasK)	6	6	5	1	1	1
NC_007946		250284	248842		-	fig|364106.8.peg.357	UTI89_C0240/	T6SS component TssA (ImpA)	2	3	3	1	1	1
NC_007946		251032	250289		-	fig|364106.8.peg.358	UTI89_C0241/	Type VI secretion protein VasI	2	1	2	1	1	1
NC_007946		253788	251029		-	fig|364106.8.peg.359	UTI89_C0242/	T6SS AAA+ chaperone ClpV (TssH)	4	5	6	1	1	1
NC_007946		254562	253798		-	fig|364106.8.peg.360	UTI89_C0243/	T6SS outer membrane component TssL (ImpK/VasF)	5	5	7	1	1	1
NC_007946		255913	254567		-	fig|364106.8.peg.361	UTI89_C0244/	T6SS component TssK (ImpJ/VasE)	4	5	6	1	1	1
NC_007946		256440	255916		-	fig|364106.8.peg.362	UTI89_C0245/	T6SS secretion lipoprotein TssJ (VasD)	4	5	5	1	1	1
NC_007946		257717	256437		-	fig|364106.8.peg.363	UTI89_C0246/	T6SS forkhead associated domain protein ImpI/VasC	3	4	4	1	1	1
NC_007946		258783	257734		-	fig|364106.8.peg.364	UTI89_C0247/	T6SS component TssG (ImpH/VasB)	2	4	3	1	1	1
NC_007946		260588	258747		-	fig|364106.8.peg.365	UTI89_C0248/	T6SS component TssF (ImpG/VasA)	5	5	6	1	1	1
NC_007946		261019	260594		-	fig|364106.8.peg.366	UTI89_C0249/	T6SS lysozyme-like component TssE	2	3	4	1	1	1
NC_007946		262508	261024		-	fig|364106.8.peg.367	UTI89_C0250/	T6SS component TssC (ImpC/VipB)	2	3	2	1	1	1
NC_007946		263034	262531		-	fig|364106.8.peg.368	UTI89_C0251/	T6SS component TssB (ImpB/VipA)	4	3	3	1	1	1
NC_007946	263740	263740	264258	264258	+	fig|364106.8.peg.369	UTI89_C0252/	T6SS component Hcp	8	8	11	1	1	1
NC_007946		264344	264463		+	fig|364106.8.peg.370	/	hypothetical protein	1	2	1	1	1	1
NC_007946		264479	266461		+	fig|364106.8.peg.371	UTI89_C0253/	VgrG protein	2	2	4	1	1	1
NC_007946		266568	267614		+	fig|364106.8.peg.372	UTI89_C0254/	hypothetical protein	5	4	5	1	1	1
NC_007946		267607	269046	269046	+	fig|364106.8.peg.373	UTI89_C0255/	Possible adhesin/hemolysin precursor	13	11	12	1	1	1
NC_007946	269047	269569	269748	269748	+	fig|364106.8.peg.374	/	H repeat-associated protein, YhhI family	33	20	12	1	1	1
NC_007946	271368	271375	271647	271647	+	fig|364106.8.peg.375	UTI89_C0258/	hypothetical protein	18	16	14	1	1	1
NC_007946		271724	272020		+	fig|364106.8.peg.376	/	hypothetical protein	3	3	2	1	1	1
NC_007946	272715	272688	271918	271817	-	fig|364106.8.peg.377	UTI89_C0259/	Aliphatic amidase AmiE (EC 3.5.1.4)	68	75	106	7.01683e-05	5.10593e-10	1
NC_007946	272818	272842	273315	273321	+	fig|364106.8.peg.378	UTI89_C0260/ykfE	Inhibitor of vertebrate c-type lysozyme, periplasmic => Ivy	125	265	419	5.08416e-22	2.4765e-64	1
NC_007946	275802	275802	273358	273358	-	fig|364106.8.peg.379	UTI89_C0261/fadE	Acyl-coenzyme A dehydrogenase FadE	2	5	12	1	1	1
NC_007946	276041	276042	276620	276824	+	fig|364106.8.peg.380	UTI89_C0262/gmhA	D-sedoheptulose 7-phosphate isomerase (EC 5.3.1.28)	210	231	290	7.0119e-05	1.97305e-07	1
NC_007946	276825	276825	277592	277833	+	fig|364106.8.peg.381	UTI89_C0263/yafJ	Putative glutamine amidotransferase YafJ	77	82	85	0.000143456	0.000372699	1
NC_007946	278384	278303	277563	277558	-	fig|364106.8.peg.382	UTI89_C0264/yafK	Putative L,D-transpeptidase YafK	249	350	139	8.1111e-07	1	0.00140722
NC_007946		278615	279364		+	fig|364106.8.peg.383	UTI89_C0266/yafL	Probable endopeptidase YafL	2	3	1	1	1	1
NC_007946		279540	280037	280037	+	fig|364106.8.peg.384	UTI89_C0267/yafM	Transposase and inactivated derivatives	7	8	10	1	1	1
NC_007946		280278	280120		-	fig|364106.8.peg.385	UTI89_C0268/	hypothetical protein	0	0	0	1	1	1
NC_007946		282066	280357		-	fig|364106.8.peg.386	UTI89_C0269/fhiA	Flagellar biosynthesis protein FlhA	0	0	0	1	1	1
NC_007946		282056	282826		+	fig|364106.8.peg.387	UTI89_C0270/mbhA	Flagellar motor rotation protein MotB	3	2	3	1	1	1
NC_007946	282827	282897	283952	283952	+	fig|364106.8.peg.388	UTI89_C0271/dinP	DNA polymerase IV (EC 2.7.7.7)	21	23	35	1	1	1
NC_007946	283953	284004	284297	284299	+	fig|364106.8.peg.389	UTI89_C0272/yafN	Antitoxin YafN	38	53	82	1	4.57639e-22	1
NC_007946	284300	284300	284698	284739	+	fig|364106.8.peg.390	UTI89_C0273/yafO	Toxin YafO	30	44	52	1	1	1
NC_007946		284786	285160	285160	+	fig|364106.8.peg.391	UTI89_C0274/yafP	Uncharacterized acetyltransferase YafP (EC 2.3.1.-)	6	11	9	1	1	1
NC_007946		285350	286489		+	fig|364106.8.peg.392	UTI89_C0275/	Protein with similarity to RtcB	5	4	3	1	1	1
NC_007946		286486	287100		+	fig|364106.8.peg.393	UTI89_C0276/prfH	Peptide chain release factor homolog	5	5	4	1	1	1
NC_007946	288707	288614	287157	287157	-	fig|364106.8.peg.394	UTI89_C0277/pepD	Cytosol nonspecific dipeptidase (EC 3.4.13.18)	712	788	895	0.00112997	0.000177497	1
NC_007946	288846	288875	289333	289333	+	fig|364106.8.peg.395	UTI89_C0278/gpt	Xanthine-guanine phosphoribosyltransferase (EC 2.4.2.22)	397	289	139	0.130493	0.00182472	0.00735531
NC_007946	289424	289425	290669	290707	+	fig|364106.8.peg.396	UTI89_C0280/frsA	Fermentation/respiration switch protein	91	105	122	1.91626e-05	6.32423e-07	1
NC_007946	290708			290726	+	-	predicted RNA	-	249	342	359	5.41079e-07	7.0883e-07	1
NC_007946	290727	290727	291128	291148	+	fig|364106.8.peg.397	UTI89_C0281/crl	Curlin genes transcriptional activator	243	472	617	3.98491e-18	1.28185e-33	1
NC_007946	292293	292293	291238	291238	-	fig|364106.8.peg.398	UTI89_C0282/phoE	Outer membrane porin PhoE	7	4	3	1	1	1
NC_007946	292429	292582	293685	293685	+	fig|364106.8.peg.399	UTI89_C0283/proB	Glutamate 5-kinase (EC 2.7.2.11) / RNA-binding C-terminal domain PUA	257	251	208	0.00475365	0.339263	0.567701
NC_007946	293686	293697	294950	295064	+	fig|364106.8.peg.400	UTI89_C0284/proA	Gamma-glutamyl phosphate reductase (EC 1.2.1.41)	197	201	257	0.00377782	0.0001156	1
NC_007946	295065			295140	+	fig|364106.8.rna.8	/	tRNA-Thr-CGT	13	16	9	1	1	1
NC_007946	295228	295228	297168	297168	+	fig|364106.8.peg.401	UTI89_C0286/	Integrase	34	40	25	1	1	1
NC_007946	297786	297624	297292	297211	-	fig|364106.8.peg.402	UTI89_C0287/	hypothetical protein	37	54	63	1	1	1
NC_007946		299625	297787	297787	-	fig|364106.8.peg.403	UTI89_C0288/	Putative DNA helicase	126	229	301	4.40465e-10	7.775e-19	1
NC_007946	301919	301886	299622		-	fig|364106.8.peg.404	UTI89_C0289/	hypothetical protein	129	235	283	1.07254e-10	1.79908e-16	1
NC_007946	302123	302123	302680	302782	+	fig|364106.8.peg.405	UTI89_C0290/	putative resolvase	12	16	17	1	1	1
NC_007946	305467	305459	304545	304489	-	fig|364106.8.peg.406	UTI89_C0293/	hypothetical protein	38	45	48	1	1	1
NC_007946	305699			305774	+	fig|364106.8.rna.9	/	tRNA-Thr-CGT	3	4	4	1	1	1
NC_007946		306091	306267	306267	+	fig|364106.8.peg.407	UTI89_C0295/	hypothetical protein	2	4	6	1	1	1
NC_007946		307226	306702		-	fig|364106.8.peg.408	UTI89_C0297/	hypothetical protein	3	3	1	1	1	1
NC_007946	309607	309574	307352	307352	-	fig|364106.8.peg.409	/	Per-activated serine protease autotransporter enterotoxin EspC	17	17	12	1	1	1
NC_007946	311483	311483	309987	309987	-	fig|364106.8.peg.410	/	Per-activated serine protease autotransporter enterotoxin EspC	12	12	10	1	1	1
NC_007946	312076	312076	312291		+	fig|364106.8.peg.411	UTI89_C0299/insA	IS, phage, Tn; Transposon-related functions	8	11	10	1	1	1
NC_007946	312593	312593	312769	312792	+	fig|364106.8.peg.412	UTI89_C0301/	Mobile element protein	20	20	14	1	1	1
NC_007946		313193	313378	313378	+	fig|364106.8.peg.413	UTI89_C0302/	hypothetical protein	10	11	4	1	1	1
NC_007946	313547	313593	314207	314801	+	fig|364106.8.peg.414	UTI89_C0303/yagU	DUF1440 domain-containing membrane protein	2438	2596	1797	0.00750853	0.467871	0.805551
NC_007946		315802	315092	315092	-	fig|364106.8.peg.415	UTI89_C0305/yagV	CFA/I fimbrial chaperone	6	8	10	1	1	1
NC_007946		317414	315771		-	fig|364106.8.peg.416	UTI89_C0306/yagW	CFA/I fimbrial minor adhesin	6	8	7	1	1	1
NC_007946		319929	317404		-	fig|364106.8.peg.417	UTI89_C0307/yagX	CFA/I fimbrial subunit C usher protein	2	2	2	1	1	1
NC_007946		320623	319955		-	fig|364106.8.peg.418	UTI89_C0308/yagY	CFA/I fimbrial auxiliary subunit	5	6	6	1	1	1
NC_007946	321297	321297	320680	320680	-	fig|364106.8.peg.419	UTI89_C0309/matB	CFA/I fimbrial major subunit	23	23	27	1	1	1
NC_007946	321932	321930	321340	321305	-	fig|364106.8.peg.420	UTI89_C0310/matA	Transcriptional regulator EcpR	23	27	29	1	1	1
NC_007946		322223	322128		-	fig|364106.8.peg.421	/	hypothetical protein	0	0	1	1	1	1
NC_007946		323109	322966	322966	-	fig|364106.8.peg.422	UTI89_C0313/rpmJ	LSU ribosomal protein L36p @ LSU ribosomal protein L36p, zinc-independent	12	9	13	1	1	1
NC_007946	323369	323369	323106		-	fig|364106.8.peg.423	UTI89_C0314/rpmE2	LSU ribosomal protein L31p @ LSU ribosomal protein L31p, zinc-independent	16	12	16	1	1	1
NC_007946		323835	323734		-	fig|364106.8.peg.424	/	hypothetical protein	3	5	2	1	1	1
NC_007946	325622	325451	324309	324309	-	fig|364106.8.peg.425	UTI89_C0315/	Putative oxidoreductase	14	41	40	1	1	1
NC_007946	326615	326543	325623	325623	-	fig|364106.8.peg.426	UTI89_C0316/ycjY	hypothetical protein	204	533	916	1.70093e-26	3.78931e-96	1
NC_007946	326700	326700	327626	327727	+	fig|364106.8.peg.427	UTI89_C0317/	Transcriptional regulator, LysR family	38	40	35	1	1	1
NC_007946	327782	327826	328719	328719	+	fig|364106.8.peg.428	UTI89_C0318/ycjZ	Transcriptional regulator, LysR family	30	37	45	1	1	1
NC_007946	329760	329739	328750	328750	-	fig|364106.8.peg.429	UTI89_C0319/	Oxidoreductase, aldo/keto reductase family	8	15	43	1	1	1
NC_007946	330617	330617	329766	329762	-	fig|364106.8.peg.430	UTI89_C0320/	Oxidoreductase, aldo/keto reductase family	9	17	50	1	1	1
NC_007946		331183	335433		+	fig|364106.8.peg.431	UTI89_C0321/eaeH	Putative adhesin	4	4	4	1	1	1
NC_007946		336415	335558	335558	-	fig|364106.8.peg.432	UTI89_C0322/ykgA	Transcriptional regulator YkgA	13	13	10	1	1	1
NC_007946	336642	336663	337532	337554	+	fig|364106.8.peg.433	UTI89_C0323/	Oxidoreductase, aldo/keto reductase family	38	46	86	1	2.63483e-21	0.760077
NC_007946		338285	337692		-	fig|364106.8.peg.434	UTI89_C0324/ykgB	Inner membrane protein RclC associated with response to reactive chlorine species	2	3	4	1	1	1
NC_007946		338533	338297		-	fig|364106.8.peg.435	UTI89_C0326/ykgI	Uncharacterized protein RclB associated with response to reactive chlorine species	1	2	3	1	1	1
NC_007946	339967	339967	338642	338642	-	fig|364106.8.peg.436	UTI89_C0327/ykgC	Putative Dihydrolipoamide dehydrogenase (EC 1.8.1.4); Mercuric ion reductase (EC 1.16.1.1); PF00070 family, FAD-dependent NAD(P)-disulphide oxidoreductase	7	18	71	1	0	6.69019e-06
NC_007946		340047	340139		+	fig|364106.8.peg.437	/	hypothetical protein	0	0	0	1	1	1
NC_007946	340182	340194	341048	341048	+	fig|364106.8.peg.438	UTI89_C0328/ykgD	Reactive-chlorine-species-specific transcriptional activator RclR, AraC family	4	9	7	1	1	1
NC_007946	341575	341575	342294	342304	+	fig|364106.8.peg.439	UTI89_C0329/ykgE	Predicted L-lactate dehydrogenase, Fe-S oxidoreductase subunit YkgE	17	19	20	1	1	1
NC_007946	342305	342305	343732		+	fig|364106.8.peg.440	UTI89_C0330/ykgF	Predicted L-lactate dehydrogenase, Iron-sulfur cluster-binding subunit YkgF	10	12	17	1	1	1
NC_007946		343725	344420	344420	+	fig|364106.8.peg.441	UTI89_C0331/ykgG	Predicted L-lactate dehydrogenase, hypothetical protein subunit YkgG	12	14	17	1	1	1
NC_007946		345330	344662		-	fig|364106.8.peg.442	UTI89_C0333/ykgH	Uncharacterized protein YkgH	1	1	1	1	1	1
NC_007946	347852	347811	345514	345514	-	fig|364106.8.peg.443	UTI89_C0334/	autotransporter	24	25	18	1	1	1
NC_007946	348404	348404	347853	347853	-	fig|364106.8.peg.444	UTI89_C0335/	hypothetical protein	18	15	9	1	1	1
NC_007946	349562	349562	348768	348765	-	fig|364106.8.peg.445	UTI89_C0336/	hypothetical protein	16	14	9	1	1	1
NC_007946	350050	350050	349892		-	fig|364106.8.peg.446	UTI89_C0338/fimX	Type 1 fimbriae regulatory protein, FimB/FimE family	14	14	3	1	1	1
NC_007946	350469	350331	350212	350212	-	fig|364106.8.peg.447	/	hypothetical protein	36	27	17	1	1	1
NC_007946	353213	353213	351525	351501	-	fig|364106.8.peg.448	UTI89_C0340/betA	Choline dehydrogenase (EC 1.1.99.1)	21	49	54	1	1	1
NC_007946	354712	354699	353227	353214	-	fig|364106.8.peg.449	UTI89_C0341/betB	Betaine aldehyde dehydrogenase (EC 1.2.1.8)	22	57	69	1	4.62149e-50	1
NC_007946	355319	355300	354713	354713	-	fig|364106.8.peg.450	UTI89_C0342/betI	Transcriptional regulator BetI, TetR family	23	62	74	1	4.05293e-60	1
NC_007946	355429	355429	357462	357485	+	fig|364106.8.peg.451	UTI89_C0343/betT	High-affinity choline uptake protein BetT	8	17	21	1	1	1
NC_007946	358267	358340	359428	359428	+	fig|364106.8.peg.452	UTI89_C0344/yahA	c-di-GMP phosphodiesterase (EC 3.1.4.52) => PdeL	10	25	14	1	1	1
NC_007946	360402	360402	359470		-	fig|364106.8.peg.453	UTI89_C0345/yahB	LysR family transcriptional regulator YahB	10	8	5	1	1	1
NC_007946		360991	360494		-	fig|364106.8.peg.454	UTI89_C0346/yahC	Uncharacterized protein YahC	1	1	1	1	1	1
NC_007946	361249	361249	361854	361854	+	fig|364106.8.peg.455	UTI89_C0348/yahD	Putative ankyrin repeat protein YahD	6	9	10	1	1	1
NC_007946		362208	361903		-	fig|364106.8.peg.456	/	hypothetical protein	0	0	0	1	1	1
NC_007946		362149	362757		+	fig|364106.8.peg.457	UTI89_C0349/yahE	Uncharacterized protein YahE	0	0	0	1	1	1
NC_007946		362747	364294		+	fig|364106.8.peg.458	UTI89_C0350/yahF	Uncharacterized protein YahF, possible CoA ligase	1	1	1	1	1	1
NC_007946		364294	365712		+	fig|364106.8.peg.459	UTI89_C0351/yahG	Uncharacterized protein YahG	1	1	2	1	1	1
NC_007946		365721	365834		+	fig|364106.8.peg.460	/	hypothetical protein	1	1	0	1	1	1
NC_007946		365866	366816		+	fig|364106.8.peg.461	UTI89_C0352/yahI	Carbamate kinase (EC 2.7.2.2)	1	1	2	1	1	1
NC_007946	366826	366826	368208		+	fig|364106.8.peg.462	UTI89_C0353/yahJ	Putative deaminase YahJ	6	6	7	1	1	1
NC_007946		368476	368916		+	fig|364106.8.peg.463	UTI89_C0354/	hypothetical protein	5	4	5	1	1	1
NC_007946	369167	369167	370153		+	fig|364106.8.peg.464	UTI89_C0355/	ABC transporter, substrate-binding protein (cluster 2, ribose/xylose/arabinose/galactose)	5	6	7	1	1	1
NC_007946	370202	370202	371686		+	fig|364106.8.peg.465	UTI89_C0356/	ABC transporter, ATP-binding protein (cluster 2, ribose/xylose/arabinose/galactose) / ABC transporter, ATP-binding protein (cluster 2, ribose/xylose/arabinose/galactose)	15	12	6	1	1	1
NC_007946		371679	372650		+	fig|364106.8.peg.466	UTI89_C0357/	ABC transporter, permease protein (cluster 2, ribose/xylose/arabinose/galactose)	12	9	8	1	1	1
NC_007946		372647	373603	373603	+	fig|364106.8.peg.467	UTI89_C0358/	ABC transporter, permease protein (cluster 2, ribose/xylose/arabinose/galactose)	39	49	52	1	1	1
NC_007946	373665	373690	374739	374759	+	fig|364106.8.peg.468	UTI89_C0359/yahK	Cinnamyl alcohol dehydrogenase/reductase (EC 1.1.1.195) @ Alcohol dehydrogenase (EC 1.1.1.1)	32	60	142	1	5.60269e-106	0.143009
NC_007946	375291			375371	+	fig|364106.8.rna.10	/	tRNA-Pseudo-???	66	50	47	0.231786	1	1
NC_007946	376255	376255	375623	375623	-	fig|364106.8.peg.469	UTI89_C0361/yahN	Uncharacterized membrane protein YahN	3	8	12	1	1	1
NC_007946	376395	376441	376716	376746	+	fig|364106.8.peg.470	UTI89_C0362/yahO	hypothetical protein	74	199	998	1.19445e-43	0	1.28287e-08
NC_007946		378046	376817		-	fig|364106.8.peg.471	/	Propionate catabolism operon regulatory protein PrpR	0	2	2	1	1	1
NC_007946	378403	378403	378065	378047	-	fig|364106.8.peg.472	/	Propionate catabolism operon regulatory protein PrpR	1	8	10	1	1	1
NC_007946		378464	378562		+	fig|364106.8.peg.473	/	hypothetical protein	0	0	0	1	1	1
NC_007946		378642	379532		+	fig|364106.8.peg.474	UTI89_C0363/prpB	Methylisocitrate lyase (EC 4.1.3.30)	0	0	0	1	1	1
NC_007946		379577	380746		+	fig|364106.8.peg.475	UTI89_C0364/prpC	2-methylcitrate synthase (EC 2.3.3.5)	0	0	1	1	1	1
NC_007946		380780	382231		+	fig|364106.8.peg.476	UTI89_C0365/prpD	2-methylcitrate dehydratase (EC 4.2.1.79)	0	0	0	1	1	1
NC_007946		382271	384157		+	fig|364106.8.peg.477	UTI89_C0366/prpE	Propionate--CoA ligase (EC 6.2.1.17)	2	2	2	1	1	1
NC_007946	384461	384482	385741		+	fig|364106.8.peg.478	UTI89_C0367/codB	Cytosine permease	78	51	18	0.272525	2.96367e-14	1
NC_007946		385731	387014	387014	+	fig|364106.8.peg.479	UTI89_C0368/codA	Cytosine deaminase (EC 3.5.4.1)	90	68	42	0.0544085	0.473579	1
NC_007946		387746	387135		-	fig|364106.8.peg.480	UTI89_C0369/lacA	Galactoside O-acetyltransferase (EC 2.3.1.18)	3	4	3	1	1	1
NC_007946		389065	387812		-	fig|364106.8.peg.481	UTI89_C0370/lacY	Lactose permease	0	0	1	1	1	1
NC_007946		392191	389117		-	fig|364106.8.peg.482	UTI89_C0371/lacZ	beta-galactosidase (EC 3.2.1.23)	0	0	0	1	1	1
NC_007946	393403	393396	392314	392314	-	fig|364106.8.peg.483	UTI89_C0372/lacI	Transcriptional repressor of the lac operon	40	36	29	1	1	1
NC_007946	393580	393598	394137	394154	+	fig|364106.8.peg.484	UTI89_C0374/	Nucleoprotein/polynucleotide-associated enzyme	74	55	48	0.140321	1	1
NC_007946	395198	395196	394363	394363	-	fig|364106.8.peg.485	UTI89_C0375/yaiM	S-formylglutathione hydrolase (EC 3.1.2.12)	14	17	29	1	1	1
NC_007946	396408	396398	395289	395209	-	fig|364106.8.peg.486	UTI89_C0376/adhC	S-(hydroxymethyl)glutathione dehydrogenase (EC 1.1.1.284)	21	28	58	1	1	1
NC_007946	396730	396708	396433	396414	-	fig|364106.8.peg.487	UTI89_C0377/yaiN	FrmR: Negative transcriptional regulator of formaldehyde detoxification operon	127	170	282	9.80315e-07	3.49737e-21	1
NC_007946		397670	396897		-	fig|364106.8.peg.488	UTI89_C0379/yaiO	hypothetical protein	4	5	6	1	1	1
NC_007946		398196	397672		-	fig|364106.8.peg.489	UTI89_C0380/	Putative transferase	2	2	0	1	1	1
NC_007946		399403	398231		-	fig|364106.8.peg.490	UTI89_C0381/yaiP	Glycosyltransferase	2	2	1	1	1	1
NC_007946		400108	399437		-	fig|364106.8.peg.491	UTI89_C0382/	Uncharacterized deacetylase YaiS	1	1	1	1	1	1
NC_007946		400717	400568		-	fig|364106.8.peg.492	UTI89_C0383/	hypothetical protein	0	0	0	1	1	1
NC_007946		400716	401678		+	fig|364106.8.peg.493	UTI89_C0384/tauA	Taurine-binding periplasmic protein TauA	0	1	0	1	1	1
NC_007946		401691	402458		+	fig|364106.8.peg.494	UTI89_C0385/tauB	Taurine transport ATP-binding protein TauB	4	4	4	1	1	1
NC_007946		402455	403282		+	fig|364106.8.peg.495	UTI89_C0386/tauC	Taurine transport system permease protein TauC	2	3	3	1	1	1
NC_007946		403279	404130	404130	+	fig|364106.8.peg.496	UTI89_C0387/tauD	Alpha-ketoglutarate-dependent taurine dioxygenase (EC 1.14.11.17)	4	6	8	1	1	1
NC_007946	405158	405144	404170	404154	-	fig|364106.8.peg.497	UTI89_C0388/hemB	Porphobilinogen synthase (EC 4.2.1.24)	182	296	281	2.68781e-09	6.47766e-08	0.99783
NC_007946		405670	408657		+	fig|364106.8.peg.498	UTI89_C0389/	Uncharacterized protein YaiT	5	6	5	1	1	1
NC_007946	408743	408743	409366	409366	+	fig|364106.8.peg.499	UTI89_C0390/yaiV	Uncharacterized protein YaiV	4	6	2	1	1	1
NC_007946	410539	410524	409367	409350	-	fig|364106.8.peg.500	UTI89_C0391/yaiH	D-alanyl-D-alanine-carboxypeptidase/endopeptidase AmpH	57	116	77	2.45864e-20	1.77859e-07	0.234109
NC_007946	410662	410662	410856	410856	+	fig|364106.8.peg.501	UTI89_C0392/	hypothetical protein	74	79	63	0.000184619	0.261694	0.330246
NC_007946	410857	410876	412096	412108	+	fig|364106.8.peg.502	UTI89_C0393/sbmA	SbmA protein	84	106	70	8.98037e-07	0.0864754	0.208869
NC_007946	412109	412109	413203	413317	+	fig|364106.8.peg.503	UTI89_C0394/yaiW	Uncharacterized outer membrane protein YaiW	71	93	71	8.93503e-08	0.00220837	0.471529
NC_007946	413611	413570	413262	413250	-	fig|364106.8.peg.504	UTI89_C0395/yaiY	Inner membrane protein YaiY	47	64	100	1	2.48731e-23	1
NC_007946	413830	413830	414042	414168	+	fig|364106.8.peg.505	UTI89_C0397/yaiZ	Uncharacterized protein YaiZ	16	18	22	1	1	1
NC_007946	415351	415160	414066	414052	-	fig|364106.8.peg.506	UTI89_C0398/ddl	D-alanine--D-alanine ligase (EC 6.3.2.4)	340	358	252	0.00115895	0.506313	0.424228
NC_007946		415238	415360		+	fig|364106.8.peg.507	UTI89_C0399/	hypothetical protein	1	2	1	1	1	1
NC_007946	415527	415623	415883	415926	+	fig|364106.8.peg.508	UTI89_C0401/yaiB	Cytoplasmic protein YaiB	582	653	974	0.000216475	6.12072e-10	1
NC_007946	415927	415984	417399	417426	+	fig|364106.8.peg.509	UTI89_C0402/phoA	Alkaline phosphatase (EC 3.1.3.1)	70	88	66	1.29626e-06	0.0130318	0.402848
NC_007946	417518	417518	417838	417861	+	fig|364106.8.peg.510	UTI89_C0403/psiF	Phosphate starvation-inducible protein PsiF	33	84	203	1.12112e-35	6.11733e-285	0.100495
NC_007946		417955	419055		+	fig|364106.8.peg.511	UTI89_C0404/adrA	Diguanylate cyclase (EC 2.7.7.65) => DgcC	2	3	3	1	1	1
NC_007946	419898	419881	419072	419045	-	fig|364106.8.peg.512	UTI89_C0405/proC	Pyrroline-5-carboxylate reductase (EC 1.5.1.2)	84	116	130	2.80183e-08	3.33785e-10	1
NC_007946	419983	420001	420459	420591	+	fig|364106.8.peg.513	UTI89_C0406/yaiI	Protein YaiI	99	85	57	0.0156868	1	0.109473
NC_007946	420594	420699	421166	421215	+	fig|364106.8.peg.514	UTI89_C0407/aroL	Shikimate kinase III (EC 2.7.1.71)	363	439	206	5.78007e-05	1	0.0134911
NC_007946	421216	421216	421407	421412	+	fig|364106.8.peg.515	UTI89_C0409/yaiA	Protein YaiA	185	248	240	1.03519e-06	1.81376e-05	1
NC_007946	421654	421665	422342	422395	+	fig|364106.8.peg.516	UTI89_C0410/aroM	AroM protein	44	57	35	1	1	1
NC_007946	422396	422414	422698	422715	+	fig|364106.8.peg.517	UTI89_C0411/yaiE	Pyrimidine/purine nucleoside phosphorylase PpnP	96	87	109	0.00755292	0.000594842	1
NC_007946		422945	422802		-	fig|364106.8.peg.518	UTI89_C0412/	hypothetical protein	34	18	6	1	1	1
NC_007946	422883	422906	423187	423197	+	fig|364106.8.peg.519	UTI89_C0413/ykiA	Protein YkiA	23	27	37	1	1	1
NC_007946	424322	424322	423345	423195	-	fig|364106.8.peg.520	UTI89_C0414/rdgC	DNA recombination-dependent growth factor RdgC	118	90	62	0.0488161	1	0.251473
NC_007946	424367	424381	425289	425301	+	fig|364106.8.peg.521	UTI89_C0415/yajF	Cryptic sugar kinase Mak	34	48	68	1	1	1
NC_007946	426854	426826	425558	425553	-	fig|364106.8.peg.522	UTI89_C0416/araJ	Protein AraJ precursor	44	46	42	1	1	1
NC_007946		430011	426868	426858	-	fig|364106.8.peg.523	UTI89_C0417/sbcC	Exonuclease SbcC	42	35	31	1	1	1
NC_007946	431210	431210	430008		-	fig|364106.8.peg.524	UTI89_C0418/sbcD	Exonuclease SbcD	26	21	13	1	1	1
NC_007946	431166	431196	431327	431383	+	fig|364106.8.peg.525	UTI89_C0419/	hypothetical protein	16	30	34	1	1	1
NC_007946	431394	431400	432089	432089	+	fig|364106.8.peg.526	UTI89_C0420/phoB	Phosphate regulon transcriptional regulatory protein PhoB (SphR)	43	59	108	1	7.8375e-30	0.845043
NC_007946	432090	432147	433442	433442	+	fig|364106.8.peg.527	UTI89_C0421/phoR	Phosphate regulon sensor protein PhoR (SphS) (EC 2.7.13.3)	36	58	61	1	1	1
NC_007946		433563	433453		-	fig|364106.8.peg.528	/	hypothetical protein	3	5	5	1	1	1
NC_007946	433804	433804	433655	433602	-	fig|364106.8.peg.529	UTI89_C0422/	hypothetical protein	16	23	24	1	1	1
NC_007946	433678	433849	435168	435244	+	fig|364106.8.peg.530	UTI89_C0423/brnQ	Na(+)-dependent branched-chain amino acid transporter	68	62	42	0.00222861	1	1
NC_007946	435286	435298	436617	436617	+	fig|364106.8.peg.531	UTI89_C0424/proY	Proline-specific permease ProY	61	53	24	1	1	1
NC_007946	436776	436776	438590	438808	+	fig|364106.8.peg.532	UTI89_C0425/malZ	Maltodextrin glucosidase (EC 3.2.1.20)	14	10	10	1	1	1
NC_007946	439291	439176	438595	438542	-	fig|364106.8.peg.533	UTI89_C0426/yajB	Acyl carrier protein phosphodiesterase (EC 3.1.4.14)	22	26	48	1	1	1
NC_007946	439384	439395	440465	440519	+	fig|364106.8.peg.534	UTI89_C0427/queA	S-adenosylmethionine:tRNA ribosyltransferase-isomerase (EC 2.4.99.17)	100	85	24	0.0118027	2.73013e-13	2.40525e-11
NC_007946	440520	440520	441647	441647	+	fig|364106.8.peg.535	UTI89_C0428/tgt	Queuine tRNA-ribosyltransferase (EC 2.4.2.29)	412	363	224	0.0105848	1	0.243968
NC_007946	441648	441670	442002	442062	+	fig|364106.8.peg.536	UTI89_C0429/yajC	Protein translocase subunit YajC	629	546	406	0.0230099	1	0.411418
NC_007946	442063	442063	443877	443887	+	fig|364106.8.peg.537	UTI89_C0430/secD	Protein translocase subunit SecD	378	307	167	0.0177733	0.777202	0.196618
NC_007946	443888	443888	444859	444891	+	fig|364106.8.peg.538	UTI89_C0431/secF	Protein translocase subunit SecF	185	131	85	0.166123	0.426183	0.18918
NC_007946	444976	444989	445336	445665	+	fig|364106.8.peg.539	UTI89_C0432/yajD	Uncharacterized protein YajD	431	451	532	0.000822566	0.000103943	1
NC_007946	446393	446258	445374	445374	-	fig|364106.8.peg.540	UTI89_C0433/tsx	Nucleoside-specific channel-forming protein Tsx precursor	271	152	60	1	7.56611e-14	0.000264696
NC_007946	447120	447095	446556	446556	-	fig|364106.8.peg.541	UTI89_C0434/yajI	Hypothetical lipoprotein yajI	36	45	57	1	1	1
NC_007946	447221	447342	447695	447698	+	fig|364106.8.peg.542	UTI89_C0435/nrdR	Ribonucleotide reductase transcriptional regulator NrdR	148	148	187	0.000691852	1.00664e-05	1
NC_007946	447699	447699	448802	448802	+	fig|364106.8.peg.543	UTI89_C0436/ribD	Diaminohydroxyphosphoribosylaminopyrimidine deaminase (EC 3.5.4.26) / 5-amino-6-(5-phosphoribosylamino)uracil reductase (EC 1.1.1.193)	184	200	200	0.000841356	0.00500937	1
NC_007946	448803	448891	449361	449361	+	fig|364106.8.peg.544	UTI89_C0437/ribH	6,7-dimethyl-8-ribityllumazine synthase (EC 2.5.1.78)	540	470	326	0.0280789	1	0.318755
NC_007946	449362	449381	449800	449840	+	fig|364106.8.peg.545	UTI89_C0439/nusB	Transcription termination protein NusB	584	476	298	0.0610897	0.91994	0.174305
NC_007946	449878	449878	450855		+	fig|364106.8.peg.546	UTI89_C0440/thiL	Thiamine-monophosphate kinase (EC 2.7.4.16)	40	31	22	1	1	1
NC_007946		450842	451351	451351	+	fig|364106.8.peg.547	UTI89_C0441/pgpA	Phosphatidylglycerophosphatase A (EC 3.1.3.27)	57	36	26	1	1	1
NC_007946	452420	452379	451405	451208	-	fig|364106.8.peg.548	UTI89_C0442/yajO	NADPH dependent aldo-keto reductase => YajO	37	77	254	1.81437e-18	0	0.00159035
NC_007946	454298	454296	452434	452434	-	fig|364106.8.peg.549	UTI89_C0443/dxs	1-deoxy-D-xylulose 5-phosphate synthase (EC 2.2.1.7)	72	66	41	0.00395874	1	1
NC_007946		455220	454321	454299	-	fig|364106.8.peg.550	UTI89_C0444/ispA	(2E,6E)-farnesyl diphosphate synthase (EC 2.5.1.10) @ Dimethylallyltransferase (EC 2.5.1.1)	141	148	93	0.000249929	1	0.162087
NC_007946	455652	455462	455220		-	fig|364106.8.peg.551	UTI89_C0445/xseB	Exodeoxyribonuclease VII small subunit (EC 3.1.11.6)	117	113	76	0.00250629	1	0.0861043
NC_007946	455550	455550	455642	455642	+	fig|364106.8.peg.552	/	hypothetical protein	187	154	54	0.0257566	4.28393e-16	6.93541e-13
NC_007946	455643	455668	457116	457268	+	fig|364106.8.peg.553	UTI89_C0446/yajK	tRNA 4-thiouridine synthase (EC 2.8.1.4) / Rhodanese-like domain required for thiamine synthesis	199	151	62	0.0926434	0.000311861	0.00224238
NC_007946		457760	457170	457103	-	fig|364106.8.peg.554	UTI89_C0447/thiJ	DJ-1/YajL/PfpI superfamily, includes chaperone protein YajL (former ThiJ), parkinsonism-associated protein DJ-1, peptidases PfpI, Hsp31	48	61	68	1	1	1
NC_007946	458669	458634	457723		-	fig|364106.8.peg.555	UTI89_C0448/apbA	2-dehydropantoate 2-reductase (EC 1.1.1.169)	93	107	123	8.11343e-06	1.83605e-07	1
NC_007946	458781	458802	459293	459300	+	fig|364106.8.peg.556	UTI89_C0449/yajQ	UPF0234 protein Yitk	140	152	172	0.000101363	9.29593e-06	1
NC_007946	460785	460785	459421	459421	-	fig|364106.8.peg.557	UTI89_C0450/yajR	Inner membrane transport protein YajR	37	39	13	1	1	1
NC_007946	461824	461824	460934	460934	-	fig|364106.8.peg.558	UTI89_C0451/cyoE	Heme O synthase, protoheme IX farnesyltransferase (EC 2.5.1.-) COX10-CtaB	482	546	455	0.000363946	0.0289857	0.764423
NC_007946	462111	462111	461836	461825	-	fig|364106.8.peg.559	UTI89_C0452/cyoD	Cytochrome O ubiquinol oxidase subunit IV (EC 1.10.3.-)	1070	1196	1014	0.00047012	0.0356365	0.694765
NC_007946		462779	462165	462112	-	fig|364106.8.peg.560	UTI89_C0454/cyoC	Cytochrome O ubiquinol oxidase subunit III (EC 1.10.3.-)	663	752	645	0.000361272	0.0194293	0.783139
NC_007946	464774	464760	462769		-	fig|364106.8.peg.561	UTI89_C0455/cyoB	Cytochrome O ubiquinol oxidase subunit I (EC 1.10.3.-)	946	924	595	0.0218728	1	0.718762
NC_007946	465779	465702	464782	464777	-	fig|364106.8.peg.562	UTI89_C0456/cyoA	Cytochrome O ubiquinol oxidase subunit II (EC 1.10.3.-)	1570	1692	791	0.006533	1	0.0989849
NC_007946	467700	467663	466188	466167	-	fig|364106.8.peg.563	UTI89_C0457/ampG	AmpG permease	53	41	11	1	1	1
NC_007946	468297	468285	467707	467701	-	fig|364106.8.peg.564	UTI89_C0458/yajG	Hypothetical lipoprotein YajG precursor	176	147	81	0.0146993	0.395778	0.0403834
NC_007946	468466	468466	468347		-	fig|364106.8.peg.565	UTI89_C0459/	hypothetical protein	10	10	12	1	1	1
NC_007946	468457	468590	468907	468907	+	fig|364106.8.peg.566	UTI89_C0460/bolA	Cell division protein BolA	154	299	934	7.70519e-17	1.10326e-250	0.00762663
NC_007946	468908	468916	469104	469198	+	fig|364106.8.peg.567	UTI89_C0462/	hypothetical protein	107	107	81	0.000378405	0.751899	0.203103
NC_007946	469199			469250	+	-	predicted RNA	-	1104	876	439	0.0284495	0.00514526	0.00200413
NC_007946	469251	469251	470540	470540	+	fig|364106.8.peg.568	UTI89_C0463/tig	Cell division trigger factor (EC 5.2.1.8)	2047	1661	972	0.0888462	1	0.584083
NC_007946	470664			470793	+	-	predicted RNA	-	420	397	457	0.00168297	0.000759539	1
NC_007946	470794	470795	471418	471543	+	fig|364106.8.peg.569	UTI89_C0465/clpP	ATP-dependent Clp protease proteolytic subunit ClpP (EC 3.4.21.92)	530	609	876	0.000206946	5.83415e-09	1
NC_007946	471544	471544	472818	472818	+	fig|364106.8.peg.570	UTI89_C0466/clpX	ATP-dependent Clp protease ATP-binding subunit ClpX	434	502	646	0.000130344	2.35961e-07	1
NC_007946	472819	473006	475360	475421	+	fig|364106.8.peg.571	UTI89_C0467/lon	ATP-dependent protease La (EC 3.4.21.53) Type I	402	583	406	2.96976e-06	0.00888296	0.694765
NC_007946	475422			475568	+	-	predicted RNA	-	1841	1550	1362	0.0367378	0.780348	0.772615
NC_007946	475569	475569	475841	475859	+	fig|364106.8.peg.572	UTI89_C0468/hupB	DNA-binding protein HU-beta	2268	1943	2151	0.00988613	0.0202951	1
NC_007946	475861	476033	477904	477904	+	fig|364106.8.peg.573	UTI89_C0469/ybaU	Peptidyl-prolyl cis-trans isomerase PpiD (EC 5.2.1.8)	311	271	193	0.00745978	1	0.536156
NC_007946	477905	478055	478426	478426	+	fig|364106.8.peg.574	UTI89_C0470/ybaV	hypothetical protein	31	30	11	1	1	1
NC_007946	478532	478532	478930		+	fig|364106.8.peg.575	UTI89_C0471/ybaW	4-hydroxybenzoyl-CoA thioesterase family active site	6	6	6	1	1	1
NC_007946	479692	479677	478982	478982	-	fig|364106.8.peg.576	UTI89_C0472/ybaX	7-cyano-7-deazaguanine synthase (EC 6.3.4.20)	48	66	68	1	1	1
NC_007946	481442	481442	479742		-	fig|364106.8.peg.577	UTI89_C0473/ybaE	Uncharacterized substrate-biding protein YbaE	3	8	11	1	1	1
NC_007946	481530	481542	482360	482362	+	fig|364106.8.peg.578	UTI89_C0474/cof	HMP-PP hydrolase (pyridoxal phosphatase) Cof, detected in genetic screen for thiamin metabolic genes	35	29	26	1	1	1
NC_007946	482500	482513	482971	482979	+	fig|364106.8.peg.579	UTI89_C0475/ybaO	Uncharacterized transcriptional regulator YbaO, AsnC family	102	119	157	3.20312e-05	5.41858e-09	1
NC_007946	482982	483001	484773		+	fig|364106.8.peg.580	UTI89_C0476/mdlA	Efflux ABC transporter, permease/ATP-binding protein MdlA	27	32	26	1	1	1
NC_007946		484766	486547	486547	+	fig|364106.8.peg.581	UTI89_C0477/mdlB	Efflux ABC transporter, permease/ATP-binding protein MdlB	23	30	23	1	1	1
NC_007946		486701	486561		-	fig|364106.8.peg.582	/	hypothetical protein	0	0	0	1	1	1
NC_007946	486701	486728	487066	487095	+	fig|364106.8.peg.583	UTI89_C0478/glnK	Nitrogen regulatory protein P-II, GlnK	642	297	543	1	0.251354	0.838133
NC_007946	487096	487096	488382	488403	+	fig|364106.8.peg.584	UTI89_C0479/amtB	Ammonium transporter	277	104	246	0.942038	0.0714893	0.244655
NC_007946	489322	489291	488431	488278	-	fig|364106.8.peg.585	UTI89_C0480/tesB	Acyl-CoA thioesterase II (EC 3.1.2.-)	19	29	44	1	1	1
NC_007946	489472	489509	490081	490136	+	fig|364106.8.peg.586	UTI89_C0481/ybaY	Uncharacterized lipoprotein YbaY	8	34	72	1	0	0.26477
NC_007946	490423	490423	490112	490112	-	fig|364106.8.peg.587	UTI89_C0482/ybaZ	DNA base-flipping protein	18	22	24	1	1	1
NC_007946	490771	490802	491155	491155	+	fig|364106.8.peg.588	UTI89_C0483/ybaA	Protein of unknown function DUF1428	16	26	20	1	1	1
NC_007946	492783	492747	491197	491124	-	fig|364106.8.peg.589	UTI89_C0484/ylaB	c-di-GMP phosphodiesterase (EC 3.1.4.52) => PdeB	23	31	44	1	1	1
NC_007946	493418	493381	492911	492895	-	fig|364106.8.peg.590	UTI89_C0485/ylaC	Inner membrane protein YlaC	159	138	107	0.00645164	0.949827	0.51652
NC_007946	494221	494048	493497	493497	-	fig|364106.8.peg.591	UTI89_C0486/maa	Maltose O-acetyltransferase (EC 2.3.1.79)	172	222	143	2.23569e-07	0.0776092	0.175126
NC_007946	494465	494440	494222	494222	-	fig|364106.8.peg.592	UTI89_C0487/hha	Haemolysin expression modulating protein	1077	1382	1533	5.29832e-05	1.01037e-05	1
NC_007946	494968	494840	494466	494466	-	fig|364106.8.peg.593	UTI89_C0488/ybaJ	Hha toxicity modulator TomB	513	708	797	2.03856e-06	7.38113e-08	1
NC_007946	498556	498534	495385	495375	-	fig|364106.8.peg.594	UTI89_C0489/acrB	Multidrug efflux system AcrAB-TolC, inner-membrane proton/drug antiporter AcrB (RND type)	221	211	221	0.00379796	0.0119077	1
NC_007946	500212	499642	498557	498557	-	fig|364106.8.peg.595	UTI89_C0490/acrA	Multidrug efflux system AcrAB-TolC, membrane fusion component AcrA	334	353	300	0.00112997	0.0607291	0.718762
NC_007946	499887	499892	500539	500539	+	fig|364106.8.peg.596	UTI89_C0491/acrR	Transcriptional regulator of acrAB operon, AcrR	18	23	20	1	1	1
NC_007946	500667	500667	504029	504042	+	fig|364106.8.peg.597	UTI89_C0492/kefA	Mechanosensitive channel MscK	57	55	29	1	1	1
NC_007946	504075	504075	504224	504224	+	fig|364106.8.peg.598	/	Possibly bogus hypothetical protein in a repeated sequence element	23	20	16	1	1	1
NC_007946	504415	504402	504241	504211	-	fig|364106.8.peg.599	UTI89_C0493/ybaM	Uncharacterized protein YbaM	98	153	145	5.49993e-12	1.70478e-09	0.973372
NC_007946	504951	504943	504416	504416	-	fig|364106.8.peg.600	UTI89_C0494/priC	Primosomal replication protein N prime prime	37	59	56	1	1	1
NC_007946	505013	505013	505390		+	fig|364106.8.peg.601	UTI89_C0495/ybaN	Inner membrane protein YbaN	196	67	37	0.145022	6.56375e-35	1
NC_007946		505365	505475	505476	+	fig|364106.8.peg.602	/	hypothetical protein	130	50	28	0.0207141	2.46627e-27	1
NC_007946	505543	505543	506094	506102	+	fig|364106.8.peg.603	UTI89_C0496/apt	Adenine phosphoribosyltransferase (EC 2.4.2.7)	120	83	46	0.153638	0.00453108	0.0160773
NC_007946	506289	506292	508154	508154	+	fig|364106.8.peg.604	UTI89_C0497/dnaX	DNA polymerase III subunits gamma and tau (EC 2.7.7.7)	219	172	102	0.0472866	0.575616	0.1455
NC_007946	508155	508207	508536		+	fig|364106.8.peg.605	UTI89_C0499/ybaB	Nucleoid-associated protein YaaK	877	619	731	0.194766	0.232458	1
NC_007946		508536	509141	509141	+	fig|364106.8.peg.606	UTI89_C0500/recR	Recombination protein RecR	197	135	129	0.175374	1	1
NC_007946	509243	509251	511125	511134	+	fig|364106.8.peg.607	UTI89_C0501/htpG	Chaperone protein HtpG	189	368	155	1.04609e-12	0.173309	0.0284325
NC_007946	511246	511246	511950	511997	+	fig|364106.8.peg.608	UTI89_C0502/adk	Adenylate kinase (EC 2.7.4.3)	1219	1360	798	0.000532587	0.918553	0.329543
NC_007946	512041	512082	513044	513211	+	fig|364106.8.peg.609	UTI89_C0503/hemH	Ferrochelatase, protoheme ferro-lyase (EC 4.99.1.1)	53	66	73	1	4.26752e-07	1
NC_007946		514000	513041		-	fig|364106.8.peg.610	UTI89_C0504/ybaC	Acetyl esterase (EC 3.1.1.-)	3	5	4	1	1	1
NC_007946	514152	514152	515456	515456	+	fig|364106.8.peg.611	UTI89_C0505/gsk	Inosine-guanosine kinase (EC 2.7.1.73)	144	95	43	0.329709	8.49527e-06	0.00272239
NC_007946	517262	517262	515586	515578	-	fig|364106.8.peg.612	UTI89_C0506/ybaL	Inner membrane protein YbaL, KefB/KefC family	28	22	24	1	1	1
NC_007946	518721	518721	517501	517501	-	fig|364106.8.peg.613	UTI89_C0507/fsr	Fosmidomycin resistance protein	11	16	24	1	1	1
NC_007946	518899	518939	520591	520591	+	fig|364106.8.peg.614	UTI89_C0508/ushA	UDP-sugar hydrolase (EC 3.6.1.45); 5'-nucleotidase (EC 3.1.3.5)	55	68	86	1	3.76053e-11	1
NC_007946		521132	520629	520629	-	fig|364106.8.peg.615	UTI89_C0509/	hypothetical protein	25	27	10	1	1	1
NC_007946	521929	521929	521129		-	fig|364106.8.peg.616	UTI89_C0510/	hypothetical protein	42	53	26	1	1	1
NC_007946	522432	522432	521953	521930	-	fig|364106.8.peg.617	UTI89_C0511/ybaK	Cys-tRNA(Pro) deacylase YbaK	89	144	135	2.93487e-10	3.12391e-08	1
NC_007946	523447	523430	522636	522433	-	fig|364106.8.peg.618	UTI89_C0512/ybaP	Uncharacterized protein YbaP	120	140	124	1.02506e-05	0.00135201	0.926477
NC_007946	523542	523901	524242	524253	+	fig|364106.8.peg.619	UTI89_C0514/	Antitoxin HigA	53	46	68	1	1	1
NC_007946	526826	526804	524300	524106	-	fig|364106.8.peg.620	UTI89_C0515/copA	Lead, cadmium, zinc and mercury transporting ATPase (EC 3.6.3.3) (EC 3.6.3.5); Copper-translocating P-type ATPase (EC 3.6.3.4)	529	168	357	0.632775	1	0.721466
NC_007946	526991	527066	527998	527998	+	fig|364106.8.peg.621	UTI89_C0516/ybaS	Glutaminase (EC 3.5.1.2)	8	23	469	1	0	5.757526124626E-312
NC_007946	527999	528001	529293	529393	+	fig|364106.8.peg.622	UTI89_C0517/ybaT	Inner membrane transport protein YbaT	7	24	355	1	0	2.80563e-122
NC_007946	529398	529418	529825	529888	+	fig|364106.8.peg.623	UTI89_C0518/cueR	Copper resistance transcriptional regulator CueR (MerR family)	70	128	507	1.12424e-14	0	8.15842e-05
NC_007946		529996	529829		-	fig|364106.8.peg.624	UTI89_C0519/	hypothetical protein	3	3	5	1	1	1
NC_007946	530451	530451	530029	530029	-	fig|364106.8.peg.625	UTI89_C0520/	putative lipoprotein	7	5	4	1	1	1
NC_007946	531553	531553	530537	530537	-	fig|364106.8.peg.626	UTI89_C0521/	hypothetical protein	12	8	4	1	1	1
NC_007946		531773	531651		-	fig|364106.8.peg.627	/	hypothetical protein	0	0	0	1	1	1
NC_007946	531897	531920	532282	532412	+	fig|364106.8.peg.628	UTI89_C0522/	hypothetical protein	87	77	59	0.0125848	1	0.306776
NC_007946	532839	532831	532385	532385	-	fig|364106.8.peg.629	UTI89_C0523/ybbJ	Putative activity regulator of membrane protease YbbK	20	23	36	1	1	1
NC_007946	533775	533757	532840	532840	-	fig|364106.8.peg.630	UTI89_C0524/ybbK	Protein QmcA (possibly involved in integral membrane quality control)	50	56	84	1	2.12558e-11	1
NC_007946	533946	534344	534580		+	fig|364106.8.peg.631	UTI89_C0525/ybbL	Probable iron export ATP-binding protein FetA	70	76	78	5.61869e-05	0.000525795	1
NC_007946		534567	535346	535395	+	fig|364106.8.peg.632	UTI89_C0526/ybbM	Probable iron export permease protein FetB	26	27	26	1	1	1
NC_007946	536265	536263	535409	535292	-	fig|364106.8.peg.633	UTI89_C0527/ybbN	FIG000875: Thioredoxin domain-containing protein EC-YbbN	166	230	188	4.10718e-07	0.000589129	0.626327
NC_007946		537133	536324	536308	-	fig|364106.8.peg.634	UTI89_C0528/ybbO	Putative NAD(P)-dependent oxidoreductase EC-YbbO	85	95	67	4.19847e-05	0.220471	0.31155
NC_007946	537772	537746	537123		-	fig|364106.8.peg.635	UTI89_C0529/tesA	Multifunctional acyl-CoA thioesterase I, protease I, lysophospholipase L1	49	52	36	1	1	1
NC_007946	537434	537717	538403		+	fig|364106.8.peg.636	UTI89_C0530/ybbA	Uncharacterized metabolite ABC transporter in Enterobacteriaceae, ATP-binding protein EC-YbbA	23	22	32	1	1	1
NC_007946		538400	540814	540814	+	fig|364106.8.peg.637	UTI89_C0531/ybbP	Uncharacterized metabolite ABC transporter in Enterobacteriaceae, permease protein EC-YbbP	5	6	8	1	1	1
NC_007946	541967	541967	540873	540873	-	fig|364106.8.peg.638	UTI89_C0532/ybbB	Selenophosphate-dependent tRNA 2-selenouridine synthase	63	53	21	0.00976821	8.74961e-05	1
NC_007946		542962	542036		-	fig|364106.8.peg.639	UTI89_C0533/ybbS	LysR family transcriptional regulator AllS	0	1	2	1	1	1
NC_007946		543192	543674		+	fig|364106.8.peg.640	UTI89_C0534/ybbT	Ureidoglycolate lyase (EC 4.3.2.3)	0	0	0	1	1	1
NC_007946	543718	543797	544567	544567	+	fig|364106.8.peg.641	UTI89_C0535/ybbU	hypothetical protein	187	171	163	0.00631986	0.0964457	1
NC_007946		544657	546438		+	fig|364106.8.peg.642	UTI89_C0536/gcl	Glyoxylate carboligase (EC 4.1.1.47)	2	2	5	1	1	1
NC_007946		546478	547227		+	fig|364106.8.peg.643	UTI89_C0537/hyi	Hydroxypyruvate isomerase (EC 5.3.1.22)	2	2	5	1	1	1
NC_007946		547327	548205		+	fig|364106.8.peg.644	UTI89_C0538/ybbQ	2-hydroxy-3-oxopropionate reductase (EC 1.1.1.60)	1	1	2	1	1	1
NC_007946		548375	549829		+	fig|364106.8.peg.645	UTI89_C0539/ybbW	Allantoin permease	0	0	0	1	1	1
NC_007946		549889	551250		+	fig|364106.8.peg.646	UTI89_C0540/ybbX	Allantoinase (EC 3.5.2.5)	2	2	4	1	1	1
NC_007946		551306	552607		+	fig|364106.8.peg.647	UTI89_C0541/ybbY	Putative purine permease YbbY	1	2	4	1	1	1
NC_007946		552629	553774		+	fig|364106.8.peg.648	UTI89_C0542/ybbZ	Glycerate kinase (EC 2.7.1.31)	1	2	5	1	1	1
NC_007946	554698	554688	553903	553903	-	fig|364106.8.peg.649	UTI89_C0543/ylbA	Ureidoglycine aminohydrolase	11	9	11	1	1	1
NC_007946		555934	554699		-	fig|364106.8.peg.650	UTI89_C0544/ylbB	Allantoate amidohydrolase (EC 3.5.3.9)	7	6	5	1	1	1
NC_007946		557005	555956		-	fig|364106.8.peg.651	UTI89_C0545/allD	Ureidoglycolate dehydrogenase (EC 1.1.1.154)	0	1	0	1	1	1
NC_007946		557322	558989		+	fig|364106.8.peg.652	UTI89_C0546/fdrA	Membrane protein FdrA	0	0	0	1	1	1
NC_007946		558999	560258		+	fig|364106.8.peg.653	UTI89_C0547/ylbE	Uncharacterized protein YlbE	0	0	1	1	1	1
NC_007946		560269	561084		+	fig|364106.8.peg.654	UTI89_C0548/ylbF	Uncharacterized protein YlbF	0	0	0	1	1	1
NC_007946		561081	561974		+	fig|364106.8.peg.655	UTI89_C0549/arcC	Carbamate kinase (EC 2.7.2.2)	3	4	3	1	1	1
NC_007946		563194	562127	562001	-	fig|364106.8.peg.656	UTI89_C0550/purK	N5-carboxyaminoimidazole ribonucleotide synthase (EC 6.3.4.18)	199	161	50	0.0552217	5.47131e-10	1.81011e-07
NC_007946	563746	563700	563191		-	fig|364106.8.peg.657	UTI89_C0551/purE	N5-carboxyaminoimidazole ribonucleotide mutase (EC 5.4.99.18)	140	116	22	0.0126015	1.94522e-59	3.31826e-41
NC_007946		564125	563796	563796	-	fig|364106.8.peg.658	UTI89_C0552/	hypothetical protein	16	19	10	1	1	1
NC_007946	564960	564922	564236	564223	-	fig|364106.8.peg.659	UTI89_C0553/ybbF	UDP-2,3-diacylglucosamine diphosphatase (EC 3.6.1.54)	54	47	24	1	1	1
NC_007946	565525	565455	564961	564961	-	fig|364106.8.peg.660	UTI89_C0554/ppiB	Peptidyl-prolyl cis-trans isomerase PpiB (EC 5.2.1.8)	536	494	628	0.012801	0.00112727	1
NC_007946	565596	565629	567014	567080	+	fig|364106.8.peg.661	UTI89_C0555/cysS	Cysteinyl-tRNA synthetase (EC 6.1.1.16)	116	109	72	0.00587	1	0.216268
NC_007946		567571	567050	567050	-	fig|364106.8.peg.662	UTI89_C0556/ybcI	Inner membrane protein YbcI	7	9	6	1	1	1
NC_007946	567891	567891	567679	567679	-	fig|364106.8.peg.663	UTI89_C0558/ybcJ	Uncharacterized protein YbcJ	153	117	88	0.11922	0.893881	0.239783
NC_007946	568921	568759	567893	567892	-	fig|364106.8.peg.664	UTI89_C0559/folD	Methenyltetrahydrofolate cyclohydrolase (EC 3.5.4.9) / Methylenetetrahydrofolate dehydrogenase (NADP+) (EC 1.5.1.5)	227	171	134	0.0998517	1	0.490059
NC_007946		568809	568997		+	fig|364106.8.peg.665	UTI89_C0560/	hypothetical protein	1	2	2	1	1	1
NC_007946	569030			569106	+	fig|364106.8.rna.11	/	tRNA-Arg-TCT	105	99	55	0.00529439	0.107656	0.0013047
NC_007946		569494	569114	569114	-	fig|364106.8.peg.666	UTI89_C0562/intD	Phage integrase	7	7	9	1	1	1
NC_007946		569588	569442		-	fig|364106.8.peg.667	UTI89_C0563/	Phage integrase	3	5	3	1	1	1
NC_007946		569748	570104	570104	+	fig|364106.8.peg.668	UTI89_C0564/tfaQ	Phage terminase, large subunit GpA	4	9	3	1	1	1
NC_007946	572028	572012	571059	571049	-	fig|364106.8.peg.669	UTI89_C0566/ompT	Protease VII (Omptin) precursor (EC 3.4.23.49) @ Outer membrane protease OmpT	139	253	234	7.42243e-14	3.69901e-11	0.926477
NC_007946		573560	572670	572670	-	fig|364106.8.peg.670	UTI89_C0567/ybcH	Uncharacterized protein YbcH	12	9	7	1	1	1
NC_007946		576533	573561		-	fig|364106.8.peg.671	UTI89_C0568/nfrA	Bacteriophage N4 adsorption protein A	17	11	9	1	1	1
NC_007946		578757	576520		-	fig|364106.8.peg.672	UTI89_C0569/nfrB	Bacteriophage N4 adsorption protein B	7	7	5	1	1	1
NC_007946		580349	578907	578817	-	fig|364106.8.peg.673	UTI89_C0570/cusS	Copper sensory histidine kinase CusS	39	30	35	1	1	1
NC_007946	581037	581022	580339		-	fig|364106.8.peg.674	UTI89_C0571/ylcA	Copper-sensing two-component system response regulator CusR	38	24	36	1	1	1
NC_007946	581176	581179	582561	582561	+	fig|364106.8.peg.675	UTI89_C0572/cusC	Copper/silver efflux RND transporter, outer membrane protein CusC	710	590	868	0.021801	0.000241569	1
NC_007946	582562	582585	582917	582917	+	fig|364106.8.peg.676	UTI89_C0573/ylcC	Copper/silver efflux RND transporter, periplasmic protein CusF	5661	2067	2272	1	0.225501	1
NC_007946	582918	582933	584156	584156	+	fig|364106.8.peg.677	UTI89_C0574/	Copper/silver efflux RND transporter, membrane fusion protein CusB	1030	347	390	0.944783	0.189134	1
NC_007946	584157	584168	587311	587412	+	fig|364106.8.peg.678	UTI89_C0575/cusA	Copper/silver efflux RND transporter, transmembrane protein CusA	854	160	158	0.00486932	4.98585e-11	1
NC_007946	587413	587413	588789	588824	+	fig|364106.8.peg.679	UTI89_C0576/pheP	Phenylalanine-specific permease	214	30	20	1.84454e-17	1.39261e-137	1
NC_007946	590137	590118	588871	588871	-	fig|364106.8.peg.680	UTI89_C0577/ybdG	Miniconductance mechanosensitive channel YbdG	36	30	20	1	1	1
NC_007946	590879	590879	590226	590188	-	fig|364106.8.peg.681	UTI89_C0578/nfnB	Oxygen-insensitive NAD(P)H nitroreductase (EC 1.-.-.-) / Dihydropteridine reductase (EC 1.5.1.34)	144	208	183	1.52855e-09	1.75061e-06	0.816561
NC_007946	591405	591341	590958	590880	-	fig|364106.8.peg.682	UTI89_C0579/ybdF	Uncharacterized protein YbdF	98	100	116	0.00116536	0.000317511	1
NC_007946	591684	591684	591406	591406	-	fig|364106.8.peg.683	UTI89_C0580/ybdJ	Uncharacterized inner membrane protein YbdJ	82	59	64	0.141659	0.542308	1
NC_007946	592844	592838	591720	591713	-	fig|364106.8.peg.684	UTI89_C0581/ybdK	Glutamate--cysteine ligase-like protein YbdK	15	47	160	1	0	0.00240744
NC_007946		592913	593026		+	fig|364106.8.peg.685	/	hypothetical protein	3	3	2	1	1	1
NC_007946	593290	593292	593444	593487	+	fig|364106.8.peg.686	/	hypothetical protein	26	29	33	1	1	1
NC_007946	594186	594186	593566	593566	-	fig|364106.8.peg.687	UTI89_C0583/entD	4'-phosphopantetheinyl transferase (EC 2.7.8.-) [enterobactin] siderophore	56	7	5	1	1	1
NC_007946		596601	594361	594361	-	fig|364106.8.peg.688	UTI89_C0584/fepA	TonB-dependent receptor; Outer membrane receptor for ferric enterobactin and colicins B, D	95	2	3	0	0	1
NC_007946		596594	596725		+	fig|364106.8.peg.689	UTI89_C0585/	hypothetical protein	2	0	0	1	1	1
NC_007946		596844	598046		+	fig|364106.8.peg.690	UTI89_C0586/fes	Enterobactin esterase	66	1	1	0	0	1
NC_007946	598049	598049	598267		+	fig|364106.8.peg.691	UTI89_C0587/	MbtH-like NRPS chaperone => YbdZ	86	1	2	0	0	1
NC_007946		598264	602145		+	fig|364106.8.peg.692	UTI89_C0588/entF	Enterobactin synthetase component F, serine activating enzyme (EC 2.7.7.-)	44	2	2	1	1	1
NC_007946	602361	602361	603494	603494	+	fig|364106.8.peg.693	UTI89_C0589/fepE	Ferric enterobactin uptake protein FepE	7	2	1	1	1	1
NC_007946		604306	603491		-	fig|364106.8.peg.694	UTI89_C0590/fepC	Ferric enterobactin transport ATP-binding protein FepC (TC 3.A.1.14.2)	100	3	4	0	0	1
NC_007946		605295	604303		-	fig|364106.8.peg.695	UTI89_C0591/fepG	Ferric enterobactin transport system permease protein FepG (TC 3.A.1.14.2)	25	1	0	1	1	1
NC_007946	606296	606296	605292		-	fig|364106.8.peg.696	UTI89_C0592/fepD	Ferric enterobactin transport system permease protein FepD (TC 3.A.1.14.2)	19	1	0	1	1	1
NC_007946	606407	606407	607657		+	fig|364106.8.peg.697	UTI89_C0593/ybdA	Enterobactin exporter EntS	36	5	5	1	1	1
NC_007946	608617	608617	607661	607661	-	fig|364106.8.peg.698	UTI89_C0594/fepB	Ferric enterobactin-binding periplasmic protein FepB (TC 3.A.1.14.2)	30	3	4	1	1	1
NC_007946	608806	608806	609981		+	fig|364106.8.peg.699	UTI89_C0595/entC	Isochorismate synthase (EC 5.4.4.2) [enterobactin] siderophore @ Isochorismate synthase (EC 5.4.4.2) of siderophore biosynthesis	48	1	0	1	1	1
NC_007946	609991	609991	611601		+	fig|364106.8.peg.700	UTI89_C0596/entE	2,3-dihydroxybenzoate-AMP ligase (EC 2.7.7.58) [enterobactin] siderophore @ 2,3-dihydroxybenzoate-AMP ligase (EC 2.7.7.58) of siderophore biosynthesis	47	1	1	1	1	1
NC_007946	611615	611615	612472		+	fig|364106.8.peg.701	UTI89_C0597/entB	Isochorismatase (EC 3.3.2.1) [enterobactin] siderophore / Apo-aryl carrier domain of EntB @ Isochorismatase (EC 3.3.2.1) of siderophore biosynthesis	48	2	2	1	1	1
NC_007946		612472	613218		+	fig|364106.8.peg.702	UTI89_C0598/entA	2,3-dihydro-2,3-dihydroxybenzoate dehydrogenase (EC 1.3.1.28) [enterobactin] siderophore @ 2,3-dihydro-2,3-dihydroxybenzoate dehydrogenase (EC 1.3.1.28) of siderophore biosynthesis	43	3	3	1	1	1
NC_007946	613221	613221	613634		+	fig|364106.8.peg.703	UTI89_C0599/ybdB	Proofreading thioesterase in enterobactin biosynthesis EntH	46	4	4	1	1	1
NC_007946	613815	613815	615920	615958	+	fig|364106.8.peg.704	UTI89_C0600/cstA	Carbon starvation protein A	19	13	16	1	1	1
NC_007946	615965	616033	616230	616307	+	fig|364106.8.peg.705	UTI89_C0601/ybdD	Uncharacterized proteins YbdD and YjiX	17	34	97	1	1.03421e-186	2.52495e-05
NC_007946	617333	617328	616240	616151	-	fig|364106.8.peg.706	UTI89_C0602/ybdH	Hydroxycarboxylate dehydrogenase (NADP+) HcxA	9	18	53	1	1	1
NC_007946	617448	617448	618608	618608	+	fig|364106.8.peg.707	UTI89_C0603/ybdL	Glutamine-dependent 2-keto-4-methylthiobutyrate transaminase	16	26	74	1	4.05585e-153	0.0164241
NC_007946		619238	618609	618609	-	fig|364106.8.peg.708	UTI89_C0604/ybdM	Co-activator of prophage gene expression IbrB	8	13	16	1	1	1
NC_007946	620431	620431	619211		-	fig|364106.8.peg.709	UTI89_C0605/ybdN	Co-activator of prophage gene expression IbrA	4	5	6	1	1	1
NC_007946		621480	620578		-	fig|364106.8.peg.710	UTI89_C0606/ybdO	LysR-family transcriptional regulator YbdO	1	1	1	1	1	1
NC_007946	622600	622431	621685	621685	-	fig|364106.8.peg.711	UTI89_C0607/dsbG	Thiol:disulfide interchange protein DsbG precursor	61	83	96	3.53202e-07	1.98723e-09	1
NC_007946	622486	622803	623366	623366	+	fig|364106.8.peg.712	UTI89_C0608/ahpC	Alkyl hydroperoxide reductase protein C (EC 1.11.1.15)	756	1228	1720	2.20016e-08	2.81185e-18	1
NC_007946	623499	623537	625102	625121	+	fig|364106.8.peg.713	UTI89_C0609/ahpF	Alkyl hydroperoxide reductase protein F	171	267	332	2.00147e-07	5.21352e-12	1
NC_007946	625677	625651	625223	624889	-	fig|364106.8.peg.714	UTI89_C0610/uspG	Universal stress protein G	786	818	1150	0.00134009	8.91965e-07	1
NC_007946	626451	626417	626007	626007	-	fig|364106.8.peg.715	UTI89_C0612/rnk	Regulator of nucleoside diphosphate kinase	51	50	35	1	1	1
NC_007946	627459	627453	626647	626533	-	fig|364106.8.peg.716	UTI89_C0613/rna	Ribonuclease I precursor (EC 3.1.27.6)	70	57	66	0.0210719	0.0148856	1
NC_007946		628997	627567		-	fig|364106.8.peg.717	UTI89_C0614/citT	Citrate Succinate antiporter (TC 2.A.47.3.2)	2	0	0	1	1	1
NC_007946		629953	629081	629081	-	fig|364106.8.peg.718	UTI89_C0615/citG	Triphosphoribosyl-dephospho-CoA synthase (EC 2.4.2.52)	2	2	0	1	1	1
NC_007946		630485	629934		-	fig|364106.8.peg.719	UTI89_C0616/citX	Citrate lyase holo-[acyl-carrier-protein] synthase (EC 2.7.7.61)	2	2	0	1	1	1
NC_007946	632021	632021	630489	630489	-	fig|364106.8.peg.720	UTI89_C0618/citF	Citrate lyase alpha chain (EC 4.1.3.6)	5	3	1	1	1	1
NC_007946		632940	632032		-	fig|364106.8.peg.721	UTI89_C0620/citE	Citrate lyase beta chain (EC 4.1.3.6)	9	7	2	1	1	1
NC_007946		633233	632937		-	fig|364106.8.peg.722	UTI89_C0621/citD	Citrate lyase gamma chain, acyl carrier protein	10	8	3	1	1	1
NC_007946	634306	634306	633248		-	fig|364106.8.peg.723	UTI89_C0622/citC	[Citrate [pro-3S]-lyase] ligase (EC 6.2.1.22)	3	5	5	1	1	1
NC_007946	634685	634685	636343		+	fig|364106.8.peg.724	UTI89_C0623/dpiB	Tricarboxylate transport sensor protein TctE => Citrate response regulator CitA	22	23	28	1	1	1
NC_007946		636312	636992	636992	+	fig|364106.8.peg.725	UTI89_C0624/dpiA	Tricarboxylate transport transcriptional regulator TctD => Citrate response regulator CitB	27	28	25	1	1	1
NC_007946	638418	638418	637033	637033	-	fig|364106.8.peg.726	UTI89_C0625/dcuC	C4-dicarboxylate transporter DcuC (TC 2.A.61.1.1)	33	17	8	1	1	1
NC_007946	639005	639005	639565	639565	+	fig|364106.8.peg.727	UTI89_C0626/pagP	Lipid A palmitoyltransferase PagP (EC 2.3.1.251)	12	11	34	1	1	1
NC_007946	639671			639687	+	-	predicted RNA	-	846	406	321	0.60818	3.35573e-07	0.230731
NC_007946	639688	639740	639949	639986	+	fig|364106.8.peg.728	UTI89_C0627/cspE	Cold shock protein of CSP family => CspE (naming convention as in E.coli)	1813	876	731	1	0.136764	0.686
NC_007946	640372	640317	640003	640003	-	fig|364106.8.peg.729	UTI89_C0628/crcB	Fluoride ion transporter CrcB	25	33	46	1	1	1
NC_007946	640463	640482	641270	641341	+	fig|364106.8.peg.730	UTI89_C0629/ybeM	Putative amidase	13	26	72	1	1.42543e-200	0.0135677
NC_007946	641343	641399	641602	641652	+	fig|364106.8.peg.731	UTI89_C0630/tatE	Twin-arginine translocation protein TatE	1279	1325	1589	0.0026703	0.000328936	1
NC_007946	642721	642667	641702	641572	-	fig|364106.8.peg.732	UTI89_C0631/lipA	Lipoyl synthase (EC 2.8.1.8)	178	211	210	8.90791e-05	0.000493786	1
NC_007946		643075	642899		-	fig|364106.8.peg.733	/	LysR-family transcriptional regulator YbeF	2	4	0	1	1	1
NC_007946	644228	644128	643487	643487	-	fig|364106.8.peg.734	UTI89_C0632/lipB	Octanoate-[acyl-carrier-protein]-protein-N-octanoyltransferase (EC 2.3.1.181)	76	55	33	0.140532	0.0258252	1
NC_007946	644553	644492	644229	644229	-	fig|364106.8.peg.735	UTI89_C0633/ybeD	Proposed lipoate regulatory protein YbeD	118	151	111	3.32304e-06	0.0548802	0.262334
NC_007946	645952	645813	644602	644567	-	fig|364106.8.peg.736	UTI89_C0634/dacA	D-alanyl-D-alanine carboxypeptidase (EC 3.4.16.4)	261	256	173	0.00319509	1	0.267603
NC_007946		645836	645976		+	fig|364106.8.peg.737	/	hypothetical protein	2	1	1	1	1	1
NC_007946	647051	647041	645953	645953	-	fig|364106.8.peg.738	UTI89_C0635/rlpA	Septum-associated rare lipoprotein A	193	195	238	0.00325399	0.000289796	1
NC_007946	648164	648164	647052	647052	-	fig|364106.8.peg.739	UTI89_C0636/mrdB	Rod shape-determining protein RodA	217	200	202	0.015548	0.0945625	1
NC_007946	650068	650068	648167	648165	-	fig|364106.8.peg.740	UTI89_C0637/mrdA	Peptidoglycan D,D-transpeptidase MrdA (EC 3.4.16.4)	95	112	35	0.000115982	0.00569449	3.55106e-07
NC_007946	650566	650566	650099	650069	-	fig|364106.8.peg.741	UTI89_C0638/ybeA	23S rRNA (pseudouridine(1915)-N(3))-methyltransferase (EC 2.1.1.177)	114	119	44	0.00023303	0.00141747	2.97593e-07
NC_007946	651024	650887	650570	650567	-	fig|364106.8.peg.742	UTI89_C0639/ybeB	Ribosomal silencing factor RsfA	227	221	101	0.000889267	0.153499	0.00126006
NC_007946	651781	651758	651147	651043	-	fig|364106.8.peg.743	UTI89_C0641/phpB	Alpha-ribazole-5'-phosphate phosphatase (EC 3.1.3.73)	117	103	61	0.00541174	1	0.0608726
NC_007946	652424	652423	651782	651782	-	fig|364106.8.peg.744	UTI89_C0642/nadD	Nicotinate-nucleotide adenylyltransferase (EC 2.7.7.18)	230	197	121	0.0154798	1	0.119629
NC_007946		653456	652425	652425	-	fig|364106.8.peg.745	UTI89_C0643/holA	DNA polymerase III delta subunit (EC 2.7.7.7)	151	127	66	0.022041	0.15968	0.0192667
NC_007946	654044	654037	653456		-	fig|364106.8.peg.746	UTI89_C0644/rlpB	LPS-assembly lipoprotein LptE	204	148	154	0.0913684	0.285786	1
NC_007946	656754	656727	654052	654047	-	fig|364106.8.peg.747	UTI89_C0645/leuS	Leucyl-tRNA synthetase (EC 6.1.1.4)	323	276	223	0.0138084	0.688634	0.744904
NC_007946	656842	656869	657351	657443	+	fig|364106.8.peg.748	UTI89_C0646/ybeL	Uncharacterized protein YbeL	79	206	655	2.79367e-31	0	0.00640538
NC_007946	658338	658331	657396	657324	-	fig|364106.8.peg.749	UTI89_C0647/rihA	Pyrimidine-specific ribonucleoside hydrolase RihA	19	17	13	1	1	1
NC_007946		659174	658449	658341	-	fig|364106.8.peg.750	UTI89_C0648/gltL	Glutamate Aspartate transport ATP-binding protein GltL (TC 3.A.1.3.4)	254	132	183	1	0.752159	1
NC_007946		659848	659174		-	fig|364106.8.peg.751	UTI89_C0649/gltK	Glutamate Aspartate transport system permease protein GltK (TC 3.A.1.3.4)	272	138	153	1	1	1
NC_007946	660757	660588	659848		-	fig|364106.8.peg.752	UTI89_C0650/gltJ	Glutamate Aspartate transport system permease protein GltJ (TC 3.A.1.3.4)	242	130	110	1	0.355433	0.816561
NC_007946	662457	661666	660758	660758	-	fig|364106.8.peg.753	UTI89_C0651/ybeJ	Glutamate Aspartate periplasmic binding protein precursor GltI (TC 3.A.1.3.4)	1327	836	1277	0.224365	0.030229	1
NC_007946	661801	661801	661923	661945	+	fig|364106.8.peg.754	UTI89_C0652/	hypothetical protein	14	9	10	1	1	1
NC_007946	662120	662120	663997	663997	+	fig|364106.8.peg.755	UTI89_C0653/	YVTN beta-propeller repeat-containing protein	17	17	9	1	1	1
NC_007946	665675	665665	664124	663986	-	fig|364106.8.peg.756	UTI89_C0655/lnt	Apolipoprotein N-acyltransferase / Copper homeostasis protein CutE	75	81	35	8.41703e-05	0.523541	0.00140722
NC_007946	666568	666568	665690	665677	-	fig|364106.8.peg.757	UTI89_C0656/ybeX	Magnesium and cobalt efflux protein CorC	482	605	412	5.30332e-05	0.108254	0.484289
NC_007946		667125	666658	666569	-	fig|364106.8.peg.758	UTI89_C0657/ybeY	Metal-dependent hydrolase YbeY, involved in rRNA and/or ribosome maturation and assembly	369	555	568	6.26214e-08	7.10607e-08	1
NC_007946	668180	668162	667122		-	fig|364106.8.peg.759	UTI89_C0658/ybeZ	Phosphate starvation-inducible protein PhoH, predicted ATPase	263	391	456	8.08149e-07	2.38541e-09	1
NC_007946		668340	668221	668181	-	fig|364106.8.peg.760	/	hypothetical protein	64	54	20	0.0750752	5.63498e-09	1
NC_007946	669776	669739	668315		-	fig|364106.8.peg.761	UTI89_C0659/	tRNA-i(6)A37 methylthiotransferase (EC 2.8.4.3)	84	91	73	8.98995e-05	0.0444446	0.567005
NC_007946	669799	669885	671060	671140	+	fig|364106.8.peg.762	UTI89_C0660/ubiF	2-polyprenyl-3-methyl-6-methoxy-1,4-benzoquinol hydroxylase	24	26	48	1	1	1
NC_007946	671289			671215	-	fig|364106.8.rna.12	/	tRNA-Gln-CTG	36	33	4	1	1	1
NC_007946	671401			671327	-	fig|364106.8.rna.13	/	tRNA-Gln-CTG	197	194	29	0.00115819	2.90666e-76	6.60652e-79
NC_007946	671526			671450	-	fig|364106.8.rna.14	/	tRNA-Met-CAT	395	400	73	0.00116536	1.80135e-57	4.02248e-64
NC_007946	671616			671542	-	fig|364106.8.rna.15	/	tRNA-Gln-TTG	813	829	177	0.000400679	1.23477e-24	2.49957e-30
NC_007946	671725			671651	-	fig|364106.8.rna.16	/	tRNA-Gln-TTG	1470	1420	323	0.00121826	1.15498e-18	1.60141e-20
NC_007946	671833			671749	-	fig|364106.8.rna.17	/	tRNA-Leu-TAG	1741	1646	335	0.00395318	5.89341e-25	1.47952e-24
NC_007946	671920			671844	-	fig|364106.8.rna.18	/	tRNA-Met-CAT	1179	1111	257	0.00118698	7.13826e-21	1.21234e-21
NC_007946	673997	673965	672301	671921	-	fig|364106.8.peg.763	UTI89_C0668/asnB	Asparagine synthetase [glutamine-hydrolyzing] (EC 6.3.5.4)	459	709	649	1.49485e-07	2.39844e-06	1
NC_007946	674973	674973	674221	674221	-	fig|364106.8.peg.764	UTI89_C0669/nagD	Phosphatase NagD predicted to act in N-acetylglucosamine utilization subsystem	103	101	83	0.000595463	0.140949	0.697155
NC_007946	676241	676241	675021	674974	-	fig|364106.8.peg.765	UTI89_C0670/nagC	N-acetylglucosamine-6P-responsive transcriptional repressor NagC, ROK family	121	127	113	0.000805631	0.033849	0.924157
NC_007946	677406	677398	676250	676242	-	fig|364106.8.peg.766	UTI89_C0671/nagA	N-acetylglucosamine-6-phosphate deacetylase (EC 3.5.1.25)	70	83	106	2.60142e-06	2.40084e-10	1
NC_007946	678305	678258	677458	677458	-	fig|364106.8.peg.767	UTI89_C0672/nagB	Glucosamine-6-phosphate deaminase (EC 3.5.99.6)	37	61	136	1	1.74953e-71	0.304065
NC_007946	678432	678432	678307	678307	-	fig|364106.8.peg.768	UTI89_C0673/	hypothetical protein	6	6	9	1	1	1
NC_007946	678098	678591	680537	680537	+	fig|364106.8.peg.769	UTI89_C0674/nagE	PTS system, N-acetylglucosamine-specific IIC component / PTS system, N-acetylglucosamine-specific IIB component (EC 2.7.1.193) / PTS system, N-acetylglucosamine-specific IIA component (EC 2.7.1.193)	37	24	34	1	1	1
NC_007946		681906	680626		-	fig|364106.8.peg.770	UTI89_C0676/	Sodium-dependent anion transporter family	0	0	0	1	1	1
NC_007946		682390	681920		-	fig|364106.8.peg.771	UTI89_C0677/	Protein YjgK, linked to biofilm formation	0	0	0	1	1	1
NC_007946		683556	682387		-	fig|364106.8.peg.772	UTI89_C0678/	hypothetical protein	0	0	0	1	1	1
NC_007946		683941	683621		-	fig|364106.8.peg.773	/	Putative transport protein	0	0	0	1	1	1
NC_007946		684342	684049		-	fig|364106.8.peg.774	/	UPF0053 inner membrane protein YgdQ	0	0	0	1	1	1
NC_007946		685289	684402		-	fig|364106.8.peg.775	UTI89_C0679/	Dihydrodipicolinate synthase family protein APECO1_1389	1	1	1	1	1	1
NC_007946		686450	685293		-	fig|364106.8.peg.776	UTI89_C0680/	Alcohol dehydrogenase (EC 1.1.1.1)	1	2	1	1	1	1
NC_007946		686620	687855		+	fig|364106.8.peg.777	UTI89_C0681/	D-threonate kinase	2	2	3	1	1	1
NC_007946		687848	688834	688834	+	fig|364106.8.peg.778	UTI89_C0682/pdxA	D-threonate 4-phosphate dehydrogenase [decarboxylating]	5	7	8	1	1	1
NC_007946	688835	688866	689597	689691	+	fig|364106.8.peg.779	UTI89_C0683/	D-threonate utilization transcriptional regulator, LysR family	60	55	39	1	1	1
NC_007946	689813	689817	691481	691506	+	fig|364106.8.peg.780	UTI89_C0684/glnS	Glutaminyl-tRNA synthetase (EC 6.1.1.18)	282	213	160	0.0608294	1	0.481104
NC_007946		691645	691484		-	fig|364106.8.peg.781	/	hypothetical protein	0	0	0	1	1	1
NC_007946		691930	693336		+	fig|364106.8.peg.782	UTI89_C0685/ybfM	Outer membrane porin for chitooligosaccharides ChiP	1	1	1	1	1	1
NC_007946		693386	693712		+	fig|364106.8.peg.783	UTI89_C0686/ybfN	Uncharacterized lipoprotein ChiQ	0	0	0	1	1	1
NC_007946	694242	694242	693796	693783	-	fig|364106.8.peg.784	UTI89_C0687/fur	Ferric uptake regulation protein FUR	441	442	367	0.00291463	0.225279	0.657913
NC_007946	695113	695061	694531	694243	-	fig|364106.8.peg.785	UTI89_C0689/fldA	Flavodoxin 1	714	682	497	0.0053683	0.828852	0.435377
NC_007946	695633	695494	695201	695114	-	fig|364106.8.peg.786	UTI89_C0690/ybfE	Uncharacterized protein YbfE	153	182	59	2.61711e-05	0.000431221	2.11387e-10
NC_007946	696430	696398	695634	695634	-	fig|364106.8.peg.787	UTI89_C0691/ybfF	Esterase ybfF (EC 3.1.-.-)	94	93	83	0.000711571	0.0490218	0.976937
NC_007946	696420	696583	697128	697153	+	fig|364106.8.peg.788	UTI89_C0692/seqA	SeqA protein, negative modulator of initiation of replication	504	536	446	0.00150741	0.13247	0.595011
NC_007946	697154	697154	698794	698817	+	fig|364106.8.peg.789	UTI89_C0693/pgm	Phosphoglucomutase (EC 5.4.2.2)	318	358	353	0.000228168	0.00107825	0.983396
NC_007946		700170	698851		-	fig|364106.8.peg.790	UTI89_C0694/potE	Putrescine/proton symporter, putrescine/ornithine antiporter PotE	3	3	3	1	1	1
NC_007946		702374	700167		-	fig|364106.8.peg.791	UTI89_C0695/speF	Ornithine decarboxylase (EC 4.1.1.17)	1	1	1	1	1	1
NC_007946		702531	702379		-	fig|364106.8.peg.792	UTI89_C0696/	hypothetical protein	0	0	1	1	1	1
NC_007946	702892	702892	702758		-	fig|364106.8.peg.793	/	hypothetical protein	3	2	4	1	1	1
NC_007946		703731	703054	703054	-	fig|364106.8.peg.794	UTI89_C0698/kdpE	DNA-binding response regulator KdpE	3	10	21	1	1	1
NC_007946		706412	703728		-	fig|364106.8.peg.795	UTI89_C0699/kdpD	Osmosensitive K+ channel histidine kinase KdpD	8	21	30	1	1	1
NC_007946	706985	706977	706405		-	fig|364106.8.peg.796	UTI89_C0700/kdpC	Potassium-transporting ATPase C chain (EC 3.6.3.12) (TC 3.A.3.7.1)	4	16	18	1	1	1
NC_007946	709049	709034	706986	706986	-	fig|364106.8.peg.797	UTI89_C0701/kdpB	Potassium-transporting ATPase B chain (EC 3.6.3.12) (TC 3.A.3.7.1)	1	9	10	1	1	1
NC_007946		710730	709057	709056	-	fig|364106.8.peg.798	UTI89_C0702/kdpA	Potassium-transporting ATPase A chain (EC 3.6.3.12) (TC 3.A.3.7.1)	2	17	16	1	1	1
NC_007946	710933	710933	710730		-	fig|364106.8.peg.799	UTI89_C0703/	Protein KdpF	1	12	12	1	1	1
NC_007946	711110	711132	711338	711369	+	fig|364106.8.peg.800	UTI89_C0704/ybfA	Uncharacterized protein YbfA	11	11	16	1	1	1
NC_007946	711439	711439	711948		+	fig|364106.8.peg.801	UTI89_C0705/ybgA	FIG143828: Hypothetical protein YbgA	25	44	111	1	9.24607e-134	0.0511186
NC_007946		711945	713363	713363	+	fig|364106.8.peg.802	UTI89_C0706/phrB	Deoxyribodipyrimidine photolyase (EC 4.1.99.3)	20	27	53	1	1	1
NC_007946	714966	714886	713405	713405	-	fig|364106.8.peg.803	UTI89_C0707/ybgH	Dipeptide/H+ symporter DtpD	22	11	84	1	4.65749e-80	8.31368e-29
NC_007946	715093	715157	715900	715913	+	fig|364106.8.peg.804	UTI89_C0708/ybgI	GTP cyclohydrolase 1 type 2 homolog YbgI	97	112	292	1.2754e-05	1.039e-51	0.0654367
NC_007946	715915	715923	716579		+	fig|364106.8.peg.805	UTI89_C0709/ybgJ	Allophanate hydrolase 2 subunit 1 (EC 3.5.1.54)	73	95	224	1.07581e-06	2.85241e-49	0.144784
NC_007946		716573	717505		+	fig|364106.8.peg.806	UTI89_C0710/ybgK	Allophanate hydrolase 2 subunit 2 (EC 3.5.1.54)	92	147	318	1.68957e-12	2.26938e-75	0.410888
NC_007946		717495	718229	718264	+	fig|364106.8.peg.807	UTI89_C0711/ybgL	Lactam utilization protein LamB	82	134	241	5.84931e-12	1.48556e-47	0.870456
NC_007946	718265	718265	719056	719293	+	fig|364106.8.peg.808	UTI89_C0712/nei	Endonuclease VIII	39	57	78	1	3.76593e-17	1
NC_007946		720099	719053	719053	-	fig|364106.8.peg.809	UTI89_C0713/abrB	AbrB protein	24	20	16	1	1	1
NC_007946	720772	720625	720251	720155	-	fig|364106.8.peg.810	UTI89_C0714/ybgO	Uncharacterized fimbrial-system-associated protein YbgO	19	67	18	1	1	1
NC_007946	722340	722056	720773	720773	-	fig|364106.8.peg.811	UTI89_C0715/gltA	Citrate synthase (si) (EC 2.3.3.1)	96	452	693	3.28475e-135	0	1
NC_007946		722044	722229		+	fig|364106.8.peg.812	UTI89_C0716/	hypothetical protein	2	3	3	1	1	1
NC_007946	722568	722867	723154		+	fig|364106.8.peg.813	UTI89_C0717/sdhC	Succinate dehydrogenase cytochrome b-556 subunit	137	390	201	3.15803e-38	1.90496e-07	0.0167159
NC_007946		723148	723495		+	fig|364106.8.peg.814	UTI89_C0718/sdhD	Succinate dehydrogenase hydrophobic membrane anchor protein	110	324	207	8.49576e-42	4.10721e-14	0.148642
NC_007946		723495	725261	725261	+	fig|364106.8.peg.815	UTI89_C0719/sdhA	Succinate dehydrogenase flavoprotein subunit (EC 1.3.5.1)	105	334	391	9.47978e-43	9.12929e-63	1
NC_007946	725262	725277	725993	726099	+	fig|364106.8.peg.816	UTI89_C0720/sdhB	Succinate dehydrogenase iron-sulfur protein (EC 1.3.5.1)	120	413	557	5.29929e-75	2.48556e-153	1
NC_007946	726291			726353	+	-	predicted RNA	-	104	442	440	1.48934e-128	1.24535e-126	1
NC_007946	726354	726354	729155	729155	+	fig|364106.8.peg.817	UTI89_C0721/sucA	2-oxoglutarate dehydrogenase E1 component (EC 1.2.4.2)	204	1024	1086	1.34643e-123	3.93083e-143	1
NC_007946	729156	729170	730387	730473	+	fig|364106.8.peg.818	UTI89_C0722/sucB	Dihydrolipoamide succinyltransferase component (E2) of 2-oxoglutarate dehydrogenase complex (EC 2.3.1.61)	557	2513	2597	8.56378e-91	8.95321e-99	1
NC_007946	730474	730481	731647		+	fig|364106.8.peg.819	UTI89_C0723/sucC	Succinyl-CoA ligase [ADP-forming] beta chain (EC 6.2.1.5)	255	1245	1367	2.262e-109	3.45397e-137	1
NC_007946		731647	732516	732554	+	fig|364106.8.peg.820	UTI89_C0724/sucD	Succinyl-CoA ligase [ADP-forming] alpha chain (EC 6.2.1.5)	277	1435	1510	1.12583e-115	1.87931e-131	1
NC_007946	732756	732756	733871	733871	+	fig|364106.8.peg.821	UTI89_C0725/	TPR domain protein	2	7	5	1	1	1
NC_007946		733966	734097		+	fig|364106.8.peg.822	UTI89_C0726/	hypothetical protein	0	2	1	1	1	1
NC_007946		734229	734345		+	fig|364106.8.peg.823	/	hypothetical protein	3	3	1	1	1	1
NC_007946	734743	735201	736769	736774	+	fig|364106.8.peg.824	UTI89_C0727/cydA	Cytochrome d ubiquinol oxidase subunit I (EC 1.10.3.-)	1594	859	914	0.894511	1	1
NC_007946	736776	736785	737924	737924	+	fig|364106.8.peg.825	UTI89_C0729/cydB	Cytochrome d ubiquinol oxidase subunit II (EC 1.10.3.-)	927	523	584	0.390755	1	1
NC_007946	737925	737939	738052		+	fig|364106.8.peg.826	UTI89_C0730/	Cytochrome d ubiquinol oxidase subunit X (EC 1.10.3.-)	1434	808	896	1	1	1
NC_007946		738052	738345	738376	+	fig|364106.8.peg.827	UTI89_C0731/ybgE	Cyd operon protein YbgE	259	127	129	1	0.793935	1
NC_007946	738464	738495	738899	738955	+	fig|364106.8.peg.828	UTI89_C0732/ybgC	Tol-Pal system-associated acyl-CoA thioesterase	417	396	155	0.0049625	0.00832962	0.000239478
NC_007946	738956	738956	739588	739591	+	fig|364106.8.peg.829	UTI89_C0733/tolQ	Tol-Pal system protein TolQ	837	806	345	0.00233173	0.221696	0.0108925
NC_007946	739592	739592	740020	740084	+	fig|364106.8.peg.830	UTI89_C0734/tolR	Tol biopolymer transport system, TolR protein	735	707	301	0.00428004	0.145557	0.00641996
NC_007946	740085	740085	741335	741467	+	fig|364106.8.peg.831	UTI89_C0735/tolA	TolA protein	678	616	267	0.00761454	0.307257	0.045346
NC_007946	741468	741468	742760	742760	+	fig|364106.8.peg.832	UTI89_C0736/tolB	Tol-Pal system beta propeller repeat protein TolB	1449	1482	1435	0.0146993	0.0446608	1
NC_007946	742761	742795	743316	743317	+	fig|364106.8.peg.833	UTI89_C0738/pal	Tol-Pal system peptidoglycan-associated lipoprotein PAL	2679	2699	2615	0.0121494	0.0353437	1
NC_007946	743318	743326	744117	744281	+	fig|364106.8.peg.834	UTI89_C0739/ybgF	Cell division coordinator CpoB	1066	911	575	0.0133157	1	0.430276
NC_007946	744282			744357	+	fig|364106.8.rna.19	/	tRNA-Lys-TTT	1094	1217	567	1.98719e-05	1	0.00375043
NC_007946	744393			744468	+	fig|364106.8.rna.20	/	tRNA-Val-TAC	2265	2311	920	0.00163867	0.0522037	0.000422603
NC_007946	744471			744546	+	fig|364106.8.rna.21	/	tRNA-Lys-TTT	2763	2744	1055	0.00422569	0.0240941	0.000475726
NC_007946	744598			744673	+	fig|364106.8.rna.22	/	tRNA-Val-TAC	1011	937	387	0.00204488	0.00754235	0.000116966
NC_007946	744677			744752	+	fig|364106.8.rna.23	/	tRNA-Lys-TTT	929	803	330	0.00709966	0.000412507	4.6887e-05
NC_007946	744801			744876	+	fig|364106.8.rna.24	/	tRNA-Lys-TTT	373	331	129	0.01136	3.75586e-07	7.39492e-08
NC_007946	744910			744985	+	fig|364106.8.rna.25	/	tRNA-Lys-TTT	58	49	18	1	1	1
NC_007946	745208	745263	746306	746343	+	fig|364106.8.peg.835	UTI89_C0747/nadA	Quinolinate synthetase (EC 2.5.1.72)	382	1269	2452	8.01579e-43	7.71966e-207	0.977912
NC_007946	746344	746344	747063	747510	+	fig|364106.8.peg.836	UTI89_C0748/pnuC	Ribosyl nicotinamide transporter, PnuC-like	254	790	1536	2.10151e-40	1.98412e-197	0.837799
NC_007946	748001	748001	747060	746828	-	fig|364106.8.peg.837	UTI89_C0749/	Zinc transporter ZitB	19	20	30	1	1	1
NC_007946	748574	748495	748115	748115	-	fig|364106.8.peg.838	UTI89_C0750/	putative secreted protein	16	53	179	1	0	0.000316091
NC_007946	748486	748811	749863	749969	+	fig|364106.8.peg.839	UTI89_C0751/aroG	2-keto-3-deoxy-D-arabino-heptulosonate-7-phosphate synthase I alpha (EC 2.5.1.54)	825	425	549	0.73809	0.847113	1
NC_007946	750857	750782	750030	750006	-	fig|364106.8.peg.840	UTI89_C0752/gpmA	Phosphoglycerate mutase (EC 5.4.2.11)	1044	1185	1527	0.000373879	7.56025e-07	1
NC_007946		752025	750985	750985	-	fig|364106.8.peg.841	UTI89_C0753/galM	Aldose 1-epimerase (EC 5.1.3.3)	74	98	121	6.43512e-08	3.07104e-12	1
NC_007946	753167	753167	752019		-	fig|364106.8.peg.842	UTI89_C0754/galK	Galactokinase (EC 2.7.1.6)	83	89	115	7.94007e-05	5.47831e-08	1
NC_007946	754217	754217	753171	753168	-	fig|364106.8.peg.843	UTI89_C0755/galT	Galactose-1-phosphate uridylyltransferase (EC 2.7.7.10)	83	78	75	0.0012201	0.0145848	1
NC_007946	755262	755243	754227	754222	-	fig|364106.8.peg.844	UTI89_C0756/	UDP-glucose 4-epimerase (EC 5.1.3.2)	89	83	82	0.00156841	0.0120178	1
NC_007946	756999	756990	755506	755500	-	fig|364106.8.peg.845	UTI89_C0757/modF	Putative molybdenum transport ATP-binding protein modF	39	65	96	1	4.8687e-31	1
NC_007946	757834	757834	757046	757002	-	fig|364106.8.peg.846	UTI89_C0758/modE	DNA-binding domain of ModE / Molybdate-binding domain of ModE	47	42	32	1	1	1
NC_007946	757956	757963	758112	758112	+	fig|364106.8.peg.847	UTI89_C0759/ybhT	AcrZ membrane protein associated with AcrAB-TolC multidrug efflux pump	22	24	26	1	1	1
NC_007946	758257	758279	759052		+	fig|364106.8.peg.848	UTI89_C0761/modA	Molybdenum ABC transporter, substrate-binding protein ModA	107	112	215	8.67684e-05	7.37038e-21	0.632708
NC_007946		759052	759741	759741	+	fig|364106.8.peg.849	UTI89_C0762/modB	Molybdenum ABC transporter permease protein ModB	38	32	47	1	1	1
NC_007946	759742	759744	760802	760832	+	fig|364106.8.peg.850	UTI89_C0763/modC	Molybdenum ABC transporter ATP-binding protein ModC	29	29	29	1	1	1
NC_007946	761723	761723	760803	760803	-	fig|364106.8.peg.851	UTI89_C0764/ybhA	Phosphatase YbhA (EC 3.1.3.-)	43	39	19	1	1	1
NC_007946	761473	761776	762771	762791	+	fig|364106.8.peg.852	UTI89_C0765/ybhE	6-phosphogluconolactonase (EC 3.1.1.31)	126	163	310	7.85268e-07	1.79343e-29	0.744904
NC_007946		763765	762812		-	fig|364106.8.peg.853	UTI89_C0766/ybhD	Transcriptional regulator YbhD, LysR family	1	1	2	1	1	1
NC_007946		763949	765001		+	fig|364106.8.peg.854	UTI89_C0767/ybhH	Hypothetical protein YbhH, similar to PrpF protein involved in 2-methylcitrate cycle	0	0	0	1	1	1
NC_007946		765077	766510		+	fig|364106.8.peg.855	UTI89_C0768/ybhI	Inner membrane protein YbhI	0	0	0	1	1	1
NC_007946		766693	768954		+	fig|364106.8.peg.856	UTI89_C0769/ybhJ	Aconitase family protein YbhJ	2	2	2	1	1	1
NC_007946	770397	770378	769095	769082	-	fig|364106.8.peg.857	UTI89_C0770/ybhC	Pectinesterase (EC 3.1.1.11)	127	161	102	1.39424e-05	0.28533	0.186429
NC_007946	771006	771006	770530	770421	-	fig|364106.8.peg.858	UTI89_C0771/ybhB	UPF0098 protein ybhB	29	80	103	2.08713e-43	5.9006e-78	1
NC_007946	772339	772297	771065	771007	-	fig|364106.8.peg.859	UTI89_C0772/bioA	Adenosylmethionine-8-amino-7-oxononanoate aminotransferase (EC 2.6.1.62)	6	21	10	1	1	1
NC_007946	772436	772441	773481		+	fig|364106.8.peg.860	UTI89_C0773/bioB	Biotin synthase (EC 2.8.1.6)	43	307	172	0	3.69186e-89	0.104127
NC_007946		773478	774632		+	fig|364106.8.peg.861	UTI89_C0774/bioF	8-amino-7-oxononanoate synthase (EC 2.3.1.47)	11	94	67	0	1	0.33583
NC_007946		774619	775374		+	fig|364106.8.peg.862	UTI89_C0775/bioC	Malonyl-[acyl-carrier protein] O-methyltransferase (EC 2.1.1.197)	16	118	83	0	8.05517e-191	0.287341
NC_007946		775367	776044	776044	+	fig|364106.8.peg.863	UTI89_C0776/bioD	Dethiobiotin synthase BioD (EC 6.3.3.3)	24	150	103	1.168115601E-314	1.95171e-129	0.243968
NC_007946	776604	776623	778644	778668	+	fig|364106.8.peg.864	UTI89_C0777/uvrB	Excinuclease ABC subunit B	79	124	164	9.12252e-09	5.4532e-16	1
NC_007946	779590	779590	778682	778682	-	fig|364106.8.peg.865	UTI89_C0778/ybhK	Putative structural protein	32	38	25	1	1	1
NC_007946	779785	779987	780976	780976	+	fig|364106.8.peg.866	UTI89_C0780/moaA	Cyclic pyranopterin phosphate synthase (MoaA) (EC 4.1.99.18)	134	220	326	5.42404e-11	9.21384e-27	1
NC_007946	780977	780998	781510	781510	+	fig|364106.8.peg.867	UTI89_C0781/moaB	Molybdenum cofactor biosynthesis protein MoaB	74	166	324	2.74217e-22	6.19136e-108	0.561412
NC_007946	781511	781513	781998		+	fig|364106.8.peg.868	UTI89_C0783/moaC	Cyclic pyranopterin monophosphate synthase accessory protein	72	160	273	6.78941e-22	7.10508e-77	0.946491
NC_007946		781991	782236	782237	+	fig|364106.8.peg.869	UTI89_C0784/moaD	Molybdopterin synthase sulfur carrier subunit	75	156	262	1.81517e-24	2.08711e-83	1
NC_007946	782238	782238	782690	782690	+	fig|364106.8.peg.870	UTI89_C0785/moaE	Molybdopterin synthase catalytic subunit MoaE (EC 2.8.1.12)	110	238	374	4.0936e-22	6.01135e-64	1
NC_007946	782819	782887	783531	783531	+	fig|364106.8.peg.871	UTI89_C0786/ybhL	Inner membrane protein YbhL	68	82	178	2.17911e-05	5.88007e-32	0.336067
NC_007946	783618	783618	783710		+	fig|364106.8.peg.872	/	hypothetical protein	7	10	13	1	1	1
NC_007946	783737	783737	784450		+	fig|364106.8.peg.873	UTI89_C0788/ybhM	Uncharacterized protein YbhM	7	11	10	1	1	1
NC_007946		785442	784486	784486	-	fig|364106.8.peg.874	UTI89_C0789/ybhN	Inner membrane protein YbhQ	2	8	21	1	1	1
NC_007946		786683	785442		-	fig|364106.8.peg.875	UTI89_C0790/ybhO	Cardiolipin synthase (EC 2.7.8.-) bacterial type ClsB, has minor trans-phosphatidylation activity converting PE to PG	7	23	67	1	1	1
NC_007946	787441	787441	786680		-	fig|364106.8.peg.876	UTI89_C0791/ybhP	Endonuclease/exonuclease/phosphatase family protein	6	22	67	1	1	1
NC_007946	787568	787574	787984	787984	+	fig|364106.8.peg.877	UTI89_C0792/ybhQ	Inner membrane protein YbhQ	41	26	36	1	1	1
NC_007946	789052	789052	787946	787925	-	fig|364106.8.peg.878	UTI89_C0793/ybhR	ABC-type efflux pump permease component YbhR	18	38	49	1	1	1
NC_007946		790196	789063	789059	-	fig|364106.8.peg.879	UTI89_C0794/ybhS	ABC-type efflux pump permease component YbhS	18	41	60	1	1	1
NC_007946		791925	790189		-	fig|364106.8.peg.880	UTI89_C0795/ybhF	ABC-type efflux pump, duplicated ATPase component YbhF	20	41	51	1	1	1
NC_007946	792915	792913	791918		-	fig|364106.8.peg.881	UTI89_C0796/ybhG	ABC-type efflux pump membrane fusion component YbhG	35	59	91	1	2.48564e-31	1
NC_007946	793603	793587	792916	792916	-	fig|364106.8.peg.882	UTI89_C0797/ybiH	Transcriptional regulator YbiH, TetR family	43	61	69	1	3.9462e-10	1
NC_007946	793731	793816	795177	795177	+	fig|364106.8.peg.883	UTI89_C0798/rhlE	ATP-dependent RNA helicase RhlE (EC 3.6.4.13)	334	142	45	1	1.06821e-48	6.17316e-07
NC_007946		795394	795254		-	fig|364106.8.peg.884	/	hypothetical protein	2	2	3	1	1	1
NC_007946	795659	795607	795410	795410	-	fig|364106.8.peg.885	UTI89_C0801/	Uncharacterized protein COG3236	4	5	8	1	1	1
NC_007946	795713	795714	797864	797864	+	fig|364106.8.peg.886	UTI89_C0802/dinG	ATP-dependent helicase DinG/Rad3	66	46	30	0.193744	0.34795	1
NC_007946	797865	797892	798854	798956	+	fig|364106.8.peg.887	UTI89_C0803/ybiB	Anthranilate phosphoribosyltransferase-like protein	51	59	103	1	1.69521e-18	0.99603
NC_007946	798961	798995	800080	800156	+	fig|364106.8.peg.888	UTI89_C0804/ybiC	Hydroxycarboxylate dehydrogenase (NADP+) HcxB	38	73	159	4.02579e-15	2.05183e-95	0.267603
NC_007946	800585	800568	800308	800301	-	fig|364106.8.peg.889	UTI89_C0805/ybiJ	Uncharacterized periplasmic protein YbiJ	39	72	106	1.94382e-16	2.42121e-40	1
NC_007946	801115	801099	800833	800833	-	fig|364106.8.peg.890	UTI89_C0806/	Uncharacterized zinc-finger containing protein YbiI	52	107	256	2.74082e-22	8.63563e-175	0.114095
NC_007946		801850	801173		-	fig|364106.8.peg.891	UTI89_C0807/ybiX	PKHD-type hydroxylase YbiX	11	4	6	1	1	1
NC_007946	804348	804348	802066		-	fig|364106.8.peg.892	UTI89_C0808/ybiL	Ferrichrome-iron receptor	8	1	1	1	1	1
NC_007946	804879	804873	804613	804608	-	fig|364106.8.peg.893	UTI89_C0809/ybiM	Uncharacterized periplasmic protein McbA	8	19	101	1	0	2.15074e-24
NC_007946	805149	805149	806075	806075	+	fig|364106.8.peg.894	UTI89_C0810/ybiN	23S rRNA (adenine(1618)-N(6))-methyltransferase (EC 2.1.1.181)	26	21	8	1	1	1
NC_007946	808413	808297	806072	806072	-	fig|364106.8.peg.895	UTI89_C0811/ybiO	Potassium efflux system KefA protein / Small-conductance mechanosensitive channel	11	11	14	1	1	1
NC_007946		809136	808414	808414	-	fig|364106.8.peg.896	UTI89_C0812/glnQ	Glutamine ABC transporter, ATP-binding protein GlnQ	668	273	279	1	0.217027	1
NC_007946	809807	809792	809133		-	fig|364106.8.peg.897	UTI89_C0813/glnP	Glutamine ABC transporter, permease protein GlnP	692	274	278	1	0.128112	1
NC_007946	809893			809808	-	-	predicted RNA	-	1892	838	901	1	0.522072	1
NC_007946	810749	810677	809931	809894	-	fig|364106.8.peg.898	UTI89_C0814/glnH	Glutamine ABC transporter, substrate-binding protein GlnH	1833	901	1378	1	0.442844	1
NC_007946	811619	811584	811081	811039	-	fig|364106.8.peg.899	UTI89_C0816/dps	DNA protection during starvation protein	189	692	1842	3.29476e-81	0	0.186429
NC_007946	812770	812770	811883	811883	-	fig|364106.8.peg.900	UTI89_C0817/ybiF	Threonine/homoserine exporter RhtA	27	21	8	1	1	1
NC_007946	812894	813123	813638	813665	+	fig|364106.8.peg.901	UTI89_C0818/ompX	Outer membrane protein X precursor	1862	2892	3485	3.93256e-07	4.55806e-11	1
NC_007946	815424	815271	813688	813688	-	fig|364106.8.peg.902	UTI89_C0819/ybiP	Phosphoethanolamine transferase OpgE	50	59	10	1	1	1
NC_007946	815704	815671	815543	815471	-	fig|364106.8.peg.903	UTI89_C0820/	hypothetical protein	283	359	269	5.84439e-06	0.0464589	0.323796
NC_007946	815797	815857	816324		+	fig|364106.8.peg.904	UTI89_C0821/mntR	Mn-dependent transcriptional regulator MntR	108	120	95	8.18982e-05	0.0803341	0.489954
NC_007946		816321	817439	817439	+	fig|364106.8.peg.905	UTI89_C0822/ybiR	Inner membrane protein YbiR, putative anion permease	12	10	7	1	1	1
NC_007946	818472	818411	817497	817462	-	fig|364106.8.peg.906	UTI89_C0823/ybiS	L,D-transpeptidase => YbiS	281	276	184	0.00598174	1	0.248049
NC_007946	818621	818636	820228	820232	+	fig|364106.8.peg.907	UTI89_C0824/ybiT	Bis-ABC ATPase YbiT	158	122	75	0.0993773	0.551136	0.153691
NC_007946	820374	820374	820201	820201	-	fig|364106.8.peg.908	/	hypothetical protein	16	25	12	1	1	1
NC_007946	821250	821243	820428	820402	-	fig|364106.8.peg.909	UTI89_C0825/ybiV	Sugar phosphatase YbiV	43	64	45	1	1	1
NC_007946		823821	821389		-	fig|364106.8.peg.910	UTI89_C0826/ybiW	Pyruvate formate-lyase (EC 2.3.1.54)	1	1	1	1	1	1
NC_007946		824726	823827		-	fig|364106.8.peg.911	UTI89_C0827/	Pyruvate formate-lyase activating enzyme (EC 1.97.1.4)	1	1	1	1	1	1
NC_007946	824857	824857	825519	825583	+	fig|364106.8.peg.912	UTI89_C0828/	Transaldolase (EC 2.2.1.2)	9	12	15	1	1	1
NC_007946		826344	825595	825531	-	fig|364106.8.peg.913	UTI89_C0829/moeB	Molybdopterin-synthase adenylyltransferase (EC 2.7.7.80)	32	41	42	1	1	1
NC_007946	827579	827579	826344		-	fig|364106.8.peg.914	UTI89_C0830/moeA	Molybdopterin molybdenumtransferase (EC 2.10.1.1)	39	41	52	1	1	1
NC_007946	827752	827783	828748		+	fig|364106.8.peg.915	UTI89_C0831/ybiK	Isoaspartyl aminopeptidase (EC 3.4.19.5) @ Asp-X dipeptidase	65	100	140	1.71879e-10	2.19058e-22	1
NC_007946		828735	830606	830636	+	fig|364106.8.peg.916	UTI89_C0832/	Oligopeptide transport ATP-binding protein @ Glutathione ABC transporter ATP-binding protein GsiA	47	70	76	1.76844e-10	9.07453e-12	1
NC_007946	830637	830656	832164	832164	+	fig|364106.8.peg.917	UTI89_C0833/	Oligopeptide transport substrate-binding protein @ Glutathione ABC transporter substrate-binding protein GsiB	68	95	114	2.42415e-08	5.18217e-12	1
NC_007946	832177	832182	833102	833104	+	fig|364106.8.peg.918	UTI89_C0834/yliC	Oligopeptide transport permease protein OppB-like @ Glutathione ABC transporter permease protein GsiC	44	57	75	1	6.32578e-11	1
NC_007946	833105	833105	834016	834016	+	fig|364106.8.peg.919	UTI89_C0835/	Oligopeptide transport permease protein OppC-like @ Glutathione ABC transporter permease protein GsiD	20	26	24	1	1	1
NC_007946	834193	834193	836541	836548	+	fig|364106.8.peg.920	UTI89_C0836/yliE	c-di-GMP phosphodiesterase (EC 3.1.4.52) => PdeI	25	31	10	1	1	1
NC_007946	836549	836549	837877	837877	+	fig|364106.8.peg.921	UTI89_C0837/yliF	Diguanylate cyclase (EC 2.7.7.65) => DgcI	33	39	15	1	1	1
NC_007946	839255	839249	837924	837924	-	fig|364106.8.peg.922	UTI89_C0838/yliG	Ribosomal protein S12p Asp88 (E. coli) methylthiotransferase (EC 2.8.4.4)	176	108	48	0.692315	1.07552e-07	0.00240744
NC_007946	839429	839462	839845	839858	+	fig|364106.8.peg.923	UTI89_C0839/bssR	Biofilm regulator BssR	402	467	1509	0.000112588	1.48142e-66	0.0190265
NC_007946	839956	839956	841071	841071	+	fig|364106.8.peg.924	UTI89_C0840/yliI	Soluble aldose sugar dehydrogenase, PQQ-dependent (EC 1.1.5.-)	12	19	31	1	1	1
NC_007946	841723	841694	841068	841036	-	fig|364106.8.peg.925	UTI89_C0841/yliJ	Uncharacterized glutathione S-transferase-like protein	69	82	205	3.54466e-05	1.23582e-42	0.112741
NC_007946	841904	841932	843143	843151	+	fig|364106.8.peg.926	UTI89_C0842/dacC	D-alanyl-D-alanine carboxypeptidase (EC 3.4.16.4)	80	110	295	2.22362e-08	1.7948e-83	0.0924959
NC_007946	843948	843948	843190	843109	-	fig|364106.8.peg.927	UTI89_C0843/deoR	Deoxyribose operon repressor DeoR	45	111	68	2.63121e-27	1	0.112132
NC_007946	844722	844602	844006	843951	-	fig|364106.8.peg.928	UTI89_C0844/ybjG	Undecaprenyl-diphosphatase BcrC (EC 3.6.1.27)	58	375	317	6.47887e-270	1.39773e-180	0.670953
NC_007946	844795	844795	844902		+	fig|364106.8.peg.929	/	hypothetical protein	6	5	8	1	1	1
NC_007946		844887	846119	846250	+	fig|364106.8.peg.930	UTI89_C0845/cmr	Multidrug efflux pump MdfA/Cmr (of MFS type), broad spectrum	62	48	30	1	1	1
NC_007946	846452	846420	846160	846160	-	fig|364106.8.peg.931	UTI89_C0846/ybjH	Uncharacterized protein YbjH	21	15	14	1	1	1
NC_007946		847326	846511	846511	-	fig|364106.8.peg.932	UTI89_C0847/ybjI	5-amino-6-(5-phospho-D-ribitylamino)uracil phosphatase YbjI	54	56	54	1	1	1
NC_007946	848534	848534	847326		-	fig|364106.8.peg.933	UTI89_C0848/ybjJ	Inner membrane protein YbjJ	29	28	18	1	1	1
NC_007946	848618	848618	849154	849159	+	fig|364106.8.peg.934	UTI89_C0849/ybjK	HTH-type transcriptional regulator RcdA	10	12	16	1	1	1
NC_007946	851187	851014	849329	849329	-	fig|364106.8.peg.935	UTI89_C0850/ybjL	Putative transport protein YbjL	49	44	34	1	1	1
NC_007946	851284	851284	851661	851661	+	fig|364106.8.peg.936	UTI89_C0851/ybjM	Inner membrane protein YbjM	122	79	79	0.464491	1	1
NC_007946	851966	851948	851691	851691	-	fig|364106.8.peg.937	UTI89_C0852/grxA	Glutaredoxin 1	5	17	16	1	1	1
NC_007946	852087	852108	852395		+	fig|364106.8.peg.938	UTI89_C0853/ybjC	Uncharacterized protein YbjC	123	163	139	1.50747e-06	0.00108728	0.713772
NC_007946		852379	853101	853161	+	fig|364106.8.peg.939	UTI89_C0854/nfsA	Oxygen-insensitive NADPH nitroreductase (EC 1.-.-.-)	39	51	53	1	1	1
NC_007946	853162	853162	854064	854151	+	fig|364106.8.peg.940	UTI89_C0855/rimK	Ribosomal protein S6--L-glutamate ligase	38	51	37	1	1	1
NC_007946	854152	854152	854628	854628	+	fig|364106.8.peg.941	UTI89_C0856/ybjN	Uncharacterized sensory transduction regulator YbjN	194	222	141	1.16315e-05	0.465786	0.135317
NC_007946	854852	854978	856090	856164	+	fig|364106.8.peg.942	UTI89_C0857/potF	Putrescine ABC transporter putrescine-binding protein PotF (TC 3.A.1.11.2)	138	281	694	1.17831e-15	1.40821e-131	0.31171
NC_007946	856168	856185	857318	857325	+	fig|364106.8.peg.943	UTI89_C0858/potG	Putrescine transport ATP-binding protein PotG (TC 3.A.1.11.2)	37	82	179	3.54377e-21	5.95617e-133	0.336067
NC_007946	857326	857328	858281		+	fig|364106.8.peg.944	UTI89_C0859/potH	Putrescine transport system permease protein PotH (TC 3.A.1.11.2)	10	21	56	1	1	1
NC_007946		858278	859123	859125	+	fig|364106.8.peg.945	UTI89_C0860/potI	Putrescine transport system permease protein PotI (TC 3.A.1.11.2)	18	42	100	1	1.34754e-219	0.148138
NC_007946	859141	859183	859671	859711	+	fig|364106.8.peg.946	UTI89_C0861/ybjO	Inner membrane protein YbjO	16	27	23	1	1	1
NC_007946	859712	859712	860839	860839	+	fig|364106.8.peg.947	UTI89_C0862/rumB	23S rRNA (uracil(747)-C(5))-methyltransferase (EC 2.1.1.189)	30	28	13	1	1	1
NC_007946	860862			860443	-	-	predicted RNA	antisense: fig|364106.8.peg.947	27	15	559	1	0	0
NC_007946	861644	861599	860868	860863	-	fig|364106.8.peg.948	UTI89_C0863/artJ	Arginine ABC transporter, substrate-binding protein ArtJ	279	100	4431	0.234115	0	0
NC_007946	860857	861511	861657	861657	+	fig|364106.8.peg.949	/	hypothetical protein	4	3	33	1	1	1
NC_007946		862493	861825	861750	-	fig|364106.8.peg.950	UTI89_C0864/artM	Arginine ABC transporter, permease protein ArtM	117	132	192	1.58838e-05	1.57312e-12	1
NC_007946	863215	863209	862493		-	fig|364106.8.peg.951	UTI89_C0865/artQ	Arginine ABC transporter, permease protein ArtQ	69	72	143	0.000325475	2.61476e-19	0.609754
NC_007946	863951	863947	863216	863216	-	fig|364106.8.peg.952	UTI89_C0866/artI	Arginine ABC transporter, substrate-binding protein ArtI	167	194	592	1.57304e-05	4.44053e-71	0.0295616
NC_007946	864711	864693	863965	863952	-	fig|364106.8.peg.953	UTI89_C0867/artP	Arginine ABC transporter, ATP-binding protein ArtP	219	251	634	0.000164969	1.17691e-35	0.161762
NC_007946	865432	865426	864911	864885	-	fig|364106.8.peg.954	UTI89_C0868/ybjP	Uncharacterized lipoprotein YbjP	33	100	289	1.9686e-57	0	0.0220085
NC_007946	865550	865552	865875		+	fig|364106.8.peg.955	UTI89_C0869/ybjQ	UPF0145 protein YbjQ	145	214	520	1.32965e-08	8.39908e-70	0.0959462
NC_007946		865872	866702	866737	+	fig|364106.8.peg.956	UTI89_C0870/ybjR	N-acetylmuramoyl-L-alanine amidase (EC 3.5.1.28) @ 1,6-anhydro-N-acetylmuramyl-L-alanine amidase	65	94	175	6.80844e-09	5.40489e-38	0.636758
NC_007946	867810	867748	866699	866699	-	fig|364106.8.peg.957	UTI89_C0871/ybjS	Uncharacterized NAD(P)-dependent epimerase/dehydratase family protein YbjS	79	87	46	2.38601e-05	1	0.0221399
NC_007946	869251	869241	867811	867811	-	fig|364106.8.peg.958	UTI89_C0872/ybjT	Uncharacterized protein YbjT	54	76	72	4.54599e-09	1.48986e-07	1
NC_007946	870257	870253	869252	869252	-	fig|364106.8.peg.959	UTI89_C0873/ybjU	Low-specificity L-threonine aldolase (EC 4.1.2.48)	62	93	120	9.08806e-10	2.78496e-17	1
NC_007946	872014	872008	870290	870290	-	fig|364106.8.peg.960	UTI89_C0874/poxB	Pyruvate dehydrogenase (quinone) (EC 1.2.5.1)	25	153	484	1.29206e-240	0	0.0425216
NC_007946		873109	872141		-	fig|364106.8.peg.961	UTI89_C0875/hcr	NADH oxidoreductase for hydroxylamine reductase	0	0	0	1	1	1
NC_007946		874773	873121		-	fig|364106.8.peg.962	UTI89_C0876/ybjW	Hydroxylamine reductase (EC 1.7.99.1)	2	1	2	1	1	1
NC_007946	875816	875816	874917	874917	-	fig|364106.8.peg.963	UTI89_C0877/ybjE	Lysine exporter LysO	30	27	12	1	1	1
NC_007946	876861	876832	876137	876076	-	fig|364106.8.peg.964	UTI89_C0878/aqpZ	Aquaporin Z	54	46	58	1	1	1
NC_007946	877105	877258	878916	878916	+	fig|364106.8.peg.965	UTI89_C0880/ybjD	Predicted ATP-dependent endonuclease of the OLD family, YbjD subgroup	27	30	49	1	1	1
NC_007946	879905	879905	878913	878742	-	fig|364106.8.peg.966	UTI89_C0881/ybjX	Virulence factor VirK	182	179	226	0.00302696	0.000135276	1
NC_007946	879536	879983	880108		+	fig|364106.8.peg.967	UTI89_C0882/	hypothetical protein	48	56	53	1	1	1
NC_007946		880062	881135		+	fig|364106.8.peg.968	UTI89_C0883/macA	Macrolide-specific efflux protein MacA	55	63	57	1	1	1
NC_007946		881132	883078	883143	+	fig|364106.8.peg.969	UTI89_C0884/ybjZ	Macrolide export ATP-binding/permease protein MacB	25	26	22	1	1	1
NC_007946	883408	883375	883151	883151	-	fig|364106.8.peg.970	UTI89_C0885/cspD	Cold shock protein of CSP family => CspD (naming convention as in E.coli)	47	81	176	4.58318e-14	1.15937e-88	0.20491
NC_007946	883614	883698	884018	884018	+	fig|364106.8.peg.971	UTI89_C0887/clpS	ATP-dependent Clp protease adaptor protein ClpS	297	334	458	2.46306e-05	1.94881e-10	1
NC_007946	884019	884049	886325	886532	+	fig|364106.8.peg.972	UTI89_C0888/clpA	ATP-dependent Clp protease ATP-binding subunit ClpA	247	348	659	9.80315e-07	1.8782e-28	0.897874
NC_007946		887218	888201		+	fig|364106.8.peg.973	UTI89_C0890/	CRISPR-associated protein Cas1	7	5	4	1	1	1
NC_007946	888202	888240	891431	891431	+	fig|364106.8.peg.974	UTI89_C0891/	CRISPR-associated helicase Cas3	42	37	24	1	1	1
NC_007946	891570	891761	893068		+	fig|364106.8.peg.975	UTI89_C0892/	CRISPR-associated protein, Csy1 family	14	14	15	1	1	1
NC_007946		893065	893280		+	fig|364106.8.peg.976	UTI89_C0893/	CRISPR-associated protein, Csy2 family	4	4	6	1	1	1
NC_007946		893347	893988		+	fig|364106.8.peg.977	UTI89_C0894/	CRISPR-associated protein, Csy2 family	4	4	3	1	1	1
NC_007946	893989	893999	895000	895010	+	fig|364106.8.peg.978	UTI89_C0895/	CRISPR-associated protein, Csy3 family	9	11	13	1	1	1
NC_007946		895011	895565		+	fig|364106.8.peg.979	UTI89_C0896/	CRISPR-associated protein, Csy4 family	6	5	5	1	1	1
NC_007946	895763			895676	-	fig|364106.8.rna.26	/	tRNA-Ser-GGA	12	13	4	1	1	1
NC_007946	896843	896825	896607	896486	-	fig|364106.8.peg.980	UTI89_C0899/infA	Translation initiation factor 1	2846	2016	940	0.067956	0.00464883	0.0247115
NC_007946	897022			896844	-	-	predicted RNA	-	1657	1259	535	0.0882645	0.000843065	0.00377593
NC_007946	897833	897814	897110	897023	-	fig|364106.8.peg.981	UTI89_C0900/aat	Leucyl/phenylalanyl-tRNA--protein transferase (EC 2.3.2.6)	59	55	58	1	1	1
NC_007946		899577	897856	897849	-	fig|364106.8.peg.982	UTI89_C0901/cydC	Efflux ABC transporter for glutathione/L-cysteine, essential for assembly of bd-type respiratory oxidases => CydC subunit	81	56	51	0.237183	1	1
NC_007946	901356	901344	899578		-	fig|364106.8.peg.983	UTI89_C0902/cydD	Efflux ABC transporter for glutathione/L-cysteine, essential for assembly of bd-type respiratory oxidases => CydD subunit	55	37	32	1	1	1
NC_007946	902473	902432	901467	901442	-	fig|364106.8.peg.984	UTI89_C0903/trxB	Thioredoxin reductase (EC 1.8.1.9)	547	717	587	8.18126e-06	0.00198302	0.772615
NC_007946		902500	902613		+	fig|364106.8.peg.985	/	hypothetical protein	1	2	1	1	1	1
NC_007946	902756	902976	903470	903478	+	fig|364106.8.peg.986	UTI89_C0904/lrp	Leucine-responsive regulatory protein, regulator for leucine (or lrp) regulon and high-affinity branched-chain amino acid transport system	375	336	456	0.0115545	0.000272512	1
NC_007946	903503	903605	907648	907806	+	fig|364106.8.peg.987	UTI89_C0905/ftsK	DNA translocase FtsK	167	165	143	0.00242047	0.0890995	0.827808
NC_007946	907807	907807	908418	908428	+	fig|364106.8.peg.988	UTI89_C0906/lolA	Outer membrane lipoprotein carrier protein LolA	488	490	530	0.00261074	0.0030472	1
NC_007946	908436	908486	909772	909848	+	fig|364106.8.peg.989	UTI89_C0907/ycaJ	Replication-associated recombination protein RarA	184	182	157	0.00608011	0.261384	0.712134
NC_007946	909849			909858	+	-	predicted RNA	-	768	721	816	0.00815716	0.00553712	1
NC_007946	909859	909863	911155	911282	+	fig|364106.8.peg.990	UTI89_C0908/serS	Seryl-tRNA synthetase (EC 6.1.1.11)	1388	1268	1416	0.0359682	0.032009	1
NC_007946	911616	911598	911458	911359	-	fig|364106.8.peg.991	UTI89_C0910/	hypothetical protein	5706	7771	6899	7.6573e-06	0.000215469	0.972689
NC_007946	911752			911617	-	-	predicted RNA	-	1428	1802	1497	2.71428e-05	0.00869591	0.59412
NC_007946	913202	913202	912093	912093	-	fig|364106.8.peg.992	UTI89_C0913/	Phage tail formation protein D	20	13	11	1	1	1
NC_007946		913380	913249		-	fig|364106.8.peg.993	/	hypothetical protein	3	4	3	1	1	1
NC_007946	913344	913360	914544		+	fig|364106.8.peg.994	UTI89_C0914/	Phage tail sheath monomer	67	34	41	1	1	1
NC_007946		914544	915056	915110	+	fig|364106.8.peg.995	UTI89_C0915/	hypothetical protein	77	39	50	1	1	1
NC_007946	915111	915112	915486	915486	+	fig|364106.8.peg.996	UTI89_C0916/	putative tail protein	45	29	40	1	1	1
NC_007946	915487	915495	915650		+	fig|364106.8.peg.997	UTI89_C0917/	Putative phage tail protein	66	41	53	1	0.657418	1
NC_007946		915637	918444	918446	+	fig|364106.8.peg.998	UTI89_C0918/	Phage protein	13	8	9	1	1	1
NC_007946	918447	918457	918945	918945	+	fig|364106.8.peg.999	UTI89_C0919/	putative tail protein	9	7	8	1	1	1
NC_007946		919573	918974		-	fig|364106.8.peg.1000	UTI89_C0920/pin	Phage DNA invertase	2	2	1	1	1	1
NC_007946	919678	919678	920514	920517	+	fig|364106.8.peg.1001	UTI89_C0921/	Phage tail fibers	18	11	13	1	1	1
NC_007946	920518	920518	921045	921045	+	fig|364106.8.peg.1002	UTI89_C0922/	Phage protein	17	11	9	1	1	1
NC_007946	921607	921607	921074	921074	-	fig|364106.8.peg.1003	UTI89_C0923/	Phage protein	10	7	8	1	1	1
NC_007946	923595	923595	921610	921608	-	fig|364106.8.peg.1004	UTI89_C0924/	Phage tail fibers	13	8	10	1	1	1
NC_007946		924128	923598	923596	-	fig|364106.8.peg.1005	UTI89_C0925/	hypothetical protein	16	10	10	1	1	1
NC_007946		925017	924121		-	fig|364106.8.peg.1006	UTI89_C0926/	Phage baseplate assembly protein J	8	4	5	1	1	1
NC_007946		925371	925021	925021	-	fig|364106.8.peg.1007	UTI89_C0927/	Phage baseplate assembly protein	17	9	11	1	1	1
NC_007946	925934	925934	925368		-	fig|364106.8.peg.1008	UTI89_C0928/	Baseplate assembly protein V	23	12	14	1	1	1
NC_007946		926581	925946	925946	-	fig|364106.8.peg.1009	UTI89_C0929/	hypothetical protein	22	12	14	1	1	1
NC_007946	927048	927041	926574		-	fig|364106.8.peg.1010	UTI89_C0930/	hypothetical protein	24	12	14	1	1	1
NC_007946		927586	927179	927049	-	fig|364106.8.peg.1011	UTI89_C0931/	hypothetical protein	27	16	19	1	1	1
NC_007946		927975	927583		-	fig|364106.8.peg.1012	UTI89_C0932/	Putative phage-related protein precursor	52	30	30	1	1	1
NC_007946	928295	928295	927972		-	fig|364106.8.peg.1013	UTI89_C0933/	hypothetical protein	133	67	81	1	1	1
NC_007946		928498	928298	928296	-	fig|364106.8.peg.1014	UTI89_C0934/	hypothetical protein	135	71	66	1	0.0894506	0.877419
NC_007946	929093	928992	928498		-	fig|364106.8.peg.1015	UTI89_C0935/	hypothetical protein	43	23	24	1	1	1
NC_007946	929939	929894	929094	929094	-	fig|364106.8.peg.1016	UTI89_C0936/	hypothetical protein	112	60	71	1	1	1
NC_007946	931006	930992	929940	929940	-	fig|364106.8.peg.1017	UTI89_C0937/	Phage major capsid protein	106	58	64	1	1	1
NC_007946	931883	931852	931016	931012	-	fig|364106.8.peg.1018	UTI89_C0938/	Phage capsid scaffolding protein	182	92	107	1	1	1
NC_007946	932007	932007	933758		+	fig|364106.8.peg.1019	UTI89_C0939/	Phage terminase, ATPase subunit	20	11	10	1	1	1
NC_007946		933758	934804	934804	+	fig|364106.8.peg.1020	UTI89_C0940/	Presumed portal vertex protein	9	5	6	1	1	1
NC_007946	935047	935001	934873	934873	-	fig|364106.8.peg.1021	/	hypothetical protein	13	14	12	1	1	1
NC_007946	935560	935555	935295	935295	-	fig|364106.8.peg.1022	UTI89_C0942/	generated by GeneMarkS	70	68	102	0.000691799	2.3068e-09	1
NC_007946	936324	935829	935566	935566	-	fig|364106.8.peg.1023	UTI89_C0943/	hypothetical protein	27	24	39	1	1	1
NC_007946		936639	936325	936325	-	fig|364106.8.peg.1024	UTI89_C0945/	hypothetical protein	23	21	29	1	1	1
NC_007946	936985	936968	936636		-	fig|364106.8.peg.1025	UTI89_C0946/	ATP-dependent Clp protease ATP-binding subunit ClpX	27	19	27	1	1	1
NC_007946	937343	937343	937032	937016	-	fig|364106.8.peg.1026	UTI89_C0947/	hypothetical protein	18	12	18	1	1	1
NC_007946	938322	938307	937348	937348	-	fig|364106.8.peg.1027	UTI89_C0948/	putative plasmid partition protein	13	10	14	1	1	1
NC_007946		941206	938384		-	fig|364106.8.peg.1028	UTI89_C0949/	putative phage replication protein	4	2	2	1	1	1
NC_007946		941578	941213		-	fig|364106.8.peg.1029	UTI89_C0950/	hypothetical protein	3	2	1	1	1	1
NC_007946		941881	941651		-	fig|364106.8.peg.1030	UTI89_C0951/	hypothetical protein	6	5	2	1	1	1
NC_007946	943036	943013	942252	942252	-	fig|364106.8.peg.1031	UTI89_C0953/	IS, phage, Tn; Transposon-related functions	19	9	14	1	1	1
NC_007946	943195	943195	943073		-	fig|364106.8.peg.1032	UTI89_C0954/	hypothetical protein	11	5	5	1	1	1
NC_007946		943596	943297		-	fig|364106.8.peg.1033	UTI89_C0956/	hypothetical protein	3	1	1	1	1	1
NC_007946		943859	943593		-	fig|364106.8.peg.1034	UTI89_C0957/	hypothetical protein	8	4	2	1	1	1
NC_007946	944082	944059	943856		-	fig|364106.8.peg.1035	UTI89_C0958/	hypothetical protein	32	15	12	1	1	1
NC_007946	944501	944493	944083	944083	-	fig|364106.8.peg.1036	UTI89_C0959/	hypothetical protein	28	13	10	1	1	1
NC_007946		944700	944587	944504	-	fig|364106.8.peg.1037	/	hypothetical protein	52	24	16	1	1	1
NC_007946	944941	944939	944697		-	fig|364106.8.peg.1038	UTI89_C0960/	hypothetical protein	26	11	8	1	1	1
NC_007946	945238	945238	944951	944951	-	fig|364106.8.peg.1039	UTI89_C0961/	hypothetical protein	34	18	13	1	1	1
NC_007946	945638	945599	945249	945245	-	fig|364106.8.peg.1040	UTI89_C0962/	hypothetical protein	37	20	13	1	1	1
NC_007946	945652	945735	945926	946024	+	fig|364106.8.peg.1041	/	hypothetical protein	710	605	743	0.0137568	0.00258351	1
NC_007946	946887	947396	948388	948388	+	fig|364106.8.peg.1042	UTI89_C0966/	Integrase	156	139	139	0.0109543	0.0743471	1
NC_007946	948675			948856	+	-	predicted RNA	-	129	187	82	1.88064e-09	1	2.87216e-05
NC_007946		948910	951132	951132	+	fig|364106.8.peg.1043	UTI89_C0967/dmsA	Anaerobic dimethyl sulfoxide reductase chain A (EC 1.8.5.3), molybdopterin-binding domain	65	91	34	4.40494e-07	1	0.000190182
NC_007946	951135	951143	951760	951760	+	fig|364106.8.peg.1044	UTI89_C0968/dmsB	Anaerobic dimethyl sulfoxide reductase chain B (EC 1.8.5.3), iron-sulfur binding subunit	83	91	31	0.000103999	0.000358668	7.61691e-09
NC_007946	951762	951762	952625	952625	+	fig|364106.8.peg.1045	UTI89_C0969/dmsC	Anaerobic dimethyl sulfoxide reductase chain C (EC 1.8.5.3), anchor subunit	45	37	15	1	1	1
NC_007946	953336	953287	952661	952602	-	fig|364106.8.peg.1046	UTI89_C0970/ycaC	Nicotinamidase family protein YcaC	14	61	322	1	0	3.68035e-10
NC_007946		953570	953442		-	fig|364106.8.peg.1047	UTI89_C0971/	hypothetical protein	0	1	0	1	1	1
NC_007946	953615	953625	954749	954761	+	fig|364106.8.peg.1048	UTI89_C0972/ycaD	Hypothetical MFS-type transporter protein YcaD	107	145	81	9.85625e-08	0.285514	0.0704974
NC_007946	955646	955586	954846	954829	-	fig|364106.8.peg.1049	UTI89_C0973/pflA	Pyruvate formate-lyase activating enzyme (EC 1.97.1.4)	321	259	254	0.0687773	0.515978	1
NC_007946	958114	958060	955778	955753	-	fig|364106.8.peg.1050	UTI89_C0974/pflB	Pyruvate formate-lyase (EC 2.3.1.54)	5650	2481	2036	0.658108	1	1
NC_007946	959014	958972	958115	958115	-	fig|364106.8.peg.1051	UTI89_C0975/focA	Formate efflux transporter FocA	2396	736	600	0.799976	4.97877e-05	0.783139
NC_007946	961138	961138	959378	959332	-	fig|364106.8.peg.1052	UTI89_C0976/ycaO	Ribosomal protein S12p methylthiotransferase accessory factor YcaO	174	86	34	1	2.51071e-19	0.000264696
NC_007946	961268	961268	961960	961967	+	fig|364106.8.peg.1053	UTI89_C0977/ycaP	Putative inner membrane protein	27	50	77	1	2.20613e-49	1
NC_007946	962082	962159	963247	963247	+	fig|364106.8.peg.1054	UTI89_C0978/serC	Phosphoserine aminotransferase (EC 2.6.1.52)	487	537	610	0.000319583	6.93705e-05	1
NC_007946	963248	963318	964601	964629	+	fig|364106.8.peg.1055	UTI89_C0979/aroA	3-phosphoshikimate 1-carboxyvinyltransferase (EC 2.5.1.19)	274	321	258	0.000157935	0.030375	0.656878
NC_007946	964771	964771	965535	965535	+	fig|364106.8.peg.1056	UTI89_C0980/ycaL	Putative heat shock protein YcaL	17	16	8	1	1	1
NC_007946	965666	965708	966391	966403	+	fig|364106.8.peg.1057	UTI89_C0981/cmk	Cytidylate kinase (EC 2.7.4.25)	661	530	236	0.0351271	0.0218304	0.0145978
NC_007946	966404	966502	968175	968175	+	fig|364106.8.peg.1058	UTI89_C0982/rpsA	SSU ribosomal protein S1p	5309	3694	1857	0.0738607	0.313641	0.314157
NC_007946	967342			967134	-	-	predicted RNA	antisense: fig|364106.8.peg.1058	798	587	311	0.11922	0.0225979	0.0239002
NC_007946	968176	968335	968619	968658	+	fig|364106.8.peg.1059	UTI89_C0983/ihfB	Integration host factor beta subunit	715	732	1156	0.00233897	2.27162e-08	1
NC_007946		968825	971089		+	fig|364106.8.peg.1060	UTI89_C0984/ycaI	DNA internalization-related competence protein ComEC/Rec2	8	9	7	1	1	1
NC_007946	971126	971126	972874		+	fig|364106.8.peg.1061	UTI89_C0985/msbA	Lipid A export permease/ATP-binding protein MsbA	139	119	51	0.0357376	0.0115484	0.00390556
NC_007946		972871	973857	973857	+	fig|364106.8.peg.1062	UTI89_C0986/lpxK	Tetraacyldisaccharide 4'-kinase (EC 2.7.1.130)	49	38	18	1	1	1
NC_007946	973858	973894	975126	975126	+	fig|364106.8.peg.1063	UTI89_C0987/ycaQ	FIG004798: Putative cytoplasmic protein	30	21	14	1	1	1
NC_007946	975166	975178	975360		+	fig|364106.8.peg.1064	UTI89_C0988/ycaR	FIG002473: Protein YcaR in KDO2-Lipid A biosynthesis cluster	41	30	34	1	1	1
NC_007946		975357	976103	976126	+	fig|364106.8.peg.1065	UTI89_C0989/kdsB	3-deoxy-manno-octulosonate cytidylyltransferase (EC 2.7.7.38)	152	130	148	0.00959739	0.00640099	1
NC_007946	976257	976257	977150	977224	+	fig|364106.8.peg.1066	UTI89_C0990/ycbJ	Uncharacterized protein YcbJ	98	123	136	5.15853e-07	2.23562e-08	1
NC_007946	977939	977906	977127	977127	-	fig|364106.8.peg.1067	UTI89_C0991/ycbC	Membrane Protein Functionally coupled to the MukBEF Chromosome Partitioning Mechanism	21	19	12	1	1	1
NC_007946	977999	978042	978827		+	fig|364106.8.peg.1068	UTI89_C0993/smtA	S-adenosylmethionine-dependent methyltransferase Functionally Coupled to the MukBEF Chromosome Partitioning Mechanism	170	159	121	0.00291728	0.641928	0.433789
NC_007946		978824	980146	980146	+	fig|364106.8.peg.1069	UTI89_C0994/mukF	Chromosome partition protein MukF	77	66	48	0.00814624	1	1
NC_007946	980147	980154	980831		+	fig|364106.8.peg.1070	UTI89_C0995/mukE	Chromosome partition protein MukE	110	117	94	0.000107476	0.0687163	0.610442
NC_007946		980831	985291	985291	+	fig|364106.8.peg.1071	UTI89_C0996/mukB	Chromosome partition protein MukB	143	143	142	0.00191403	0.0120391	0.973372
NC_007946	985442	985552	987399	987416	+	fig|364106.8.peg.1072	UTI89_C0997/ycbB	L,D-transpeptidase YcbB	101	164	351	4.35102e-09	2.42198e-52	0.63485
NC_007946	987417			987427	+	-	predicted RNA	-	89	174	327	9.92459e-12	1.02294e-54	0.176358
NC_007946	987539			987553	+	-	predicted RNA	-	395	357	384	0.0212623	0.087939	1
NC_007946	987554	987580	988128	988151	+	fig|364106.8.peg.1073	UTI89_C0998/ycbK	FIG001587: exported protein	482	457	429	0.00895114	0.139379	0.9618
NC_007946	988152	988155	988802	988925	+	fig|364106.8.peg.1074	UTI89_C0999/ycbL	Hypothetical metal-binding enzyme, YcbL homolog	507	512	369	0.00210764	0.673385	0.374728
NC_007946	990082	990042	988852	988838	-	fig|364106.8.peg.1075	UTI89_C1000/aspC	Aspartate aminotransferase (EC 2.6.1.1)	709	764	940	0.000901736	1.7084e-05	1
NC_007946		990214	990116	990116	-	fig|364106.8.peg.1076	/	hypothetical protein	29	3	3	1	1	1
NC_007946	991385	991315	990227	990215	-	fig|364106.8.peg.1077	UTI89_C1001/ompF	Outer membrane porin OmpF	1888	226	237	1.29001e-17	5.05236e-39	1
NC_007946	993317	993317	991917	991917	-	fig|364106.8.peg.1078	UTI89_C1002/asnC	Asparaginyl-tRNA synthetase (EC 6.1.1.22)	284	332	218	0.000220705	0.353998	0.399598
NC_007946	994728	994688	993486	993318	-	fig|364106.8.peg.1079	UTI89_C1003/pncB	Nicotinate phosphoribosyltransferase (EC 6.3.4.21)	362	347	249	0.0040268	0.776468	0.490059
NC_007946	994951	994954	997566	997775	+	fig|364106.8.peg.1080	UTI89_C1004/pepN	Membrane alanine aminopeptidase N (EC 3.4.11.2)	105	142	161	1.07649e-05	4.40243e-07	1
NC_007946		998528	997761	997761	-	fig|364106.8.peg.1081	UTI89_C1005/ssuB	Alkanesulfonate ABC transporter ATP-binding protein SsuB	5	7	11	1	1	1
NC_007946		999319	998525		-	fig|364106.8.peg.1082	UTI89_C1006/ssuC	Alkanesulfonate ABC transporter permease protein SsuC	0	0	0	1	1	1
NC_007946		1000473	999328		-	fig|364106.8.peg.1083	UTI89_C1007/ycbN	Alkanesulfonate monooxygenase (EC 1.14.14.5)	1	1	2	1	1	1
NC_007946		1001429	1000470		-	fig|364106.8.peg.1084	UTI89_C1008/ycbO	Alkanesulfonate ABC transporter substrate-binding protein SsuA	0	1	0	1	1	1
NC_007946		1001997	1001422		-	fig|364106.8.peg.1085	UTI89_C1009/ycbP	FMN reductase (NADPH) (EC 1.5.1.38)	1	2	0	1	1	1
NC_007946	1002220	1002234	1003244	1003244	+	fig|364106.8.peg.1086	UTI89_C1010/pyrD	Dihydroorotate dehydrogenase (quinone) (EC 1.3.5.2)	305	178	43	0.754324	1.0667e-45	1.37068e-13
NC_007946	1003309	1003418	1003960	1004000	+	fig|364106.8.peg.1087	UTI89_C1011/ycbW	Cell division protein ZapC	64	54	61	0.0295778	0.043301	1
NC_007946	1005084	1005066	1003957	1003957	-	fig|364106.8.peg.1088	UTI89_C1012/ycbX	Flavodoxin reductases (ferredoxin-NADPH reductases) family 1	73	81	62	2.72177e-05	0.0591274	0.47368
NC_007946	1004812	1005164	1007272	1007283	+	fig|364106.8.peg.1089	UTI89_C1013/rlmL	23S rRNA (guanine(2445)-N(2))-methyltransferase (EC 2.1.1.173) / 23S rRNA (guanine(2069)-N(7))-methyltransferase (EC 2.1.1.264)	120	102	58	0.0379597	0.67019	0.101109
NC_007946	1007284	1007284	1009191	1009215	+	fig|364106.8.peg.1090	UTI89_C1014/uup	Bis-ABC ATPase Uup	177	146	109	0.0274588	1	0.381632
NC_007946	1009304	1009321	1010574	1010574	+	fig|364106.8.peg.1091	UTI89_C1015/pqiA	Paraquat-inducible protein A	67	67	56	0.00038571	0.0768602	1
NC_007946	1010575	1010579	1012219		+	fig|364106.8.peg.1092	UTI89_C1016/pqiB	Paraquat-inducible protein B	182	205	189	0.000382734	0.00718106	0.924157
NC_007946		1012216	1012779	1012779	+	fig|364106.8.peg.1093	UTI89_C1017/ymbA	Uncharacterized lipoprotein YmbA	131	158	184	3.01388e-06	2.72167e-08	1
NC_007946	1012969	1013035	1013202	1013322	+	fig|364106.8.peg.1094	UTI89_C1018/rmf	Ribosome modulation factor	57	51	269	1	1.05058e-151	2.18412e-19
NC_007946	1013858	1013790	1013272	1013260	-	fig|364106.8.peg.1095	UTI89_C1019/fabA	3-hydroxyacyl-[acyl-carrier-protein] dehydratase, FabA form (EC 4.2.1.59) @ Trans-2-decenoyl-[acyl-carrier-protein] isomerase (EC 5.3.3.14)	372	230	101	0.600664	8.90444e-08	0.00171456
NC_007946	1015646	1015619	1013859	1013859	-	fig|364106.8.peg.1096	UTI89_C1020/	Lon protease homolog YcbZ	299	205	106	0.12528	0.0213588	0.0601331
NC_007946	1015790	1015805	1016257	1016288	+	fig|364106.8.peg.1097	UTI89_C1021/ycbG	Putative dehydrogenase	77	92	106	3.94687e-05	2.56525e-06	1
NC_007946	1017539	1017399	1016335	1016308	-	fig|364106.8.peg.1098	UTI89_C1022/ompA	Outer membrane protein A precursor	9270	10356	16732	0.0021885	8.51031e-10	0.955376
NC_007946	1016851			1017040	+	-	predicted RNA	antisense: fig|364106.8.peg.1098	300	333	606	5.82654e-05	1.95164e-19	0.743485
NC_007946	1017363			1017514	+	-	predicted RNA	antisense: fig|364106.8.peg.1098	261	269	395	0.000992671	3.68515e-08	1
NC_007946		1017577	1017747		+	fig|364106.8.peg.1099	UTI89_C1023/	hypothetical protein	2	1	2	1	1	1
NC_007946	1018271	1018240	1017731	1017540	-	fig|364106.8.peg.1100	UTI89_C1024/sulA	Cell division inhibitor SulA	146	151	149	0.000206219	0.00178463	1
NC_007946	1018459	1018459	1019088	1019088	+	fig|364106.8.peg.1101	UTI89_C1025/yccR	DNA transformation protein TfoX	24	20	21	1	1	1
NC_007946	1021222	1021213	1019051	1019051	-	fig|364106.8.peg.1102	UTI89_C1026/yccS	Putative efflux (PET) family inner membrane protein YccS	15	12	6	1	1	1
NC_007946	1021671	1021669	1021223	1021223	-	fig|364106.8.peg.1103	UTI89_C1027/yccF	Inner membrane protein YccF	48	32	19	1	1	1
NC_007946	1021784	1021792	1023846	1024037	+	fig|364106.8.peg.1104	UTI89_C1028/helD	DNA helicase IV (EC 3.6.4.12)	52	65	87	1	5.19694e-12	1
NC_007946	1024336	1024336	1023878	1023819	-	fig|364106.8.peg.1105	UTI89_C1029/mgsA	Methylglyoxal synthase (EC 4.2.3.3)	45	52	61	1	1	1
NC_007946		1025094	1024432		-	fig|364106.8.peg.1106	UTI89_C1030/yccT	UPF0319 protein YccT precursor	2	2	3	1	1	1
NC_007946		1025292	1025134		-	fig|364106.8.peg.1107	/	hypothetical protein	1	1	2	1	1	1
NC_007946	1025238	1025267	1025680	1026110	+	fig|364106.8.peg.1108	UTI89_C1031/	Succinyl-CoA synthetase, alpha subunit-related enzymes	96	117	231	2.03934e-05	1.37479e-25	0.575925
NC_007946	1026099	1026042	1025725	1025715	-	fig|364106.8.peg.1109	UTI89_C1033/yccV	hemimethylated DNA binding protein YccV	56	59	77	1	4.62428e-08	1
NC_007946	1027292	1027290	1026100	1026100	-	fig|364106.8.peg.1110	UTI89_C1034/yccW	23S rRNA (cytosine(1962)-C(5))-methyltransferase (EC 2.1.1.191)	129	98	44	0.0829331	0.00079389	0.00224238
NC_007946	1027351	1027385	1027663	1027820	+	fig|364106.8.peg.1111	UTI89_C1035/	Acylphosphate phosphohydrolase (EC 3.6.1.7)	36	62	164	1	9.34308e-145	0.0196308
NC_007946	1028080	1027989	1027660	1027630	-	fig|364106.8.peg.1112	UTI89_C1036/yccK	tRNA 2-thiouridine synthesis protein TusE	123	96	54	0.0774205	0.0199397	0.00896222
NC_007946	1028747	1028683	1028081	1028081	-	fig|364106.8.peg.1113	UTI89_C1037/yccA	Putative TEGT family carrier/transport protein	222	184	129	0.0204545	1	0.292892
NC_007946	1029034			1028947	-	fig|364106.8.rna.27	/	tRNA-Ser-TGA	46	52	8	1	1	1
NC_007946	1029386	1029461	1030579		+	fig|364106.8.peg.1114	UTI89_C1040/hyaA	Uptake [NiFe] hydrogenase, small subunit HyaA (EC 1.12.99.6)	2	2	27	1	1	1
NC_007946		1030576	1032369	1032369	+	fig|364106.8.peg.1115	UTI89_C1041/hyaB	Uptake [NiFe] hydrogenase, large subunit HyaB (EC 1.12.99.6)	1	1	12	1	1	1
NC_007946	1032388	1032388	1033095		+	fig|364106.8.peg.1116	UTI89_C1042/hyaC	Uptake [NiFe] hydrogenase, cytochrome b subunit HyaC	4	4	21	1	1	1
NC_007946		1033092	1033679		+	fig|364106.8.peg.1117	UTI89_C1043/hyaD	Uptake [NiFe] hydrogenase maturation protease HyaD	10	13	42	1	1	1
NC_007946		1033676	1034074		+	fig|364106.8.peg.1118	UTI89_C1044/hyaE	Uptake [NiFe] hydrogenase maturation factor HyaE	5	8	24	1	1	1
NC_007946		1034071	1034928	1034939	+	fig|364106.8.peg.1119	UTI89_C1045/hyaF	Uptake [NiFe] hydrogenase maturation maturation factor HyaF	9	11	31	1	1	1
NC_007946	1035155	1035155	1036606	1036606	+	fig|364106.8.peg.1120	UTI89_C1046/appC	Cytochrome d ubiquinol oxidase subunit I (EC 1.10.3.-)	2	5	24	1	1	1
NC_007946	1036615	1036618	1037754	1037754	+	fig|364106.8.peg.1121	UTI89_C1047/appB	Cytochrome d ubiquinol oxidase subunit II (EC 1.10.3.-)	5	7	47	1	1	1
NC_007946	1037755	1037767	1037859	1037908	+	fig|364106.8.peg.1122	UTI89_C1048/yccB	Cytochrome d ubiquinol oxidase subunit X (EC 1.10.3.-)	16	26	92	1	5.61675e-161	6.0355e-07
NC_007946	1037922	1037939	1039249	1039249	+	fig|364106.8.peg.1123	UTI89_C1049/appA	Phosphoanhydride phosphohydrolase (EC 3.1.3.2) (pH 2.5 acid phosphatase) (AP) / 4- phytase (EC 3.1.3.26)	4	7	21	1	1	1
NC_007946	1039449	1039449	1039237		-	fig|364106.8.peg.1124	UTI89_C1050/cspH	Cold shock protein of CSP family => CspF/CspH (naming convention as in E.coli)	158	237	20	7.66748e-09	6.67557e-130	0
NC_007946	1039586	1039735	1039947	1040078	+	fig|364106.8.peg.1125	UTI89_C1051/cspG	Cold shock protein of CSP family => CspB/CspG/CspI (naming convention as in E.coli)	7602	4308	784	0.649819	7.71021e-73	3.04347e-19
NC_007946	1040194			1040227	+	-	predicted RNA	-	384	321	19	0.0325364	0	0
NC_007946	1040228	1040341	1040514	1040703	+	fig|364106.8.peg.1126	UTI89_C1053/gnsB	GnsA protein	303	277	137	0.00354404	0.0966267	0.00209717
NC_007946		1041636	1040563		-	fig|364106.8.peg.1127	UTI89_C1055/yccM	Hypothetical iron-sulfur cluster binding protein YccM	2	2	1	1	1	1
NC_007946		1044421	1041719		-	fig|364106.8.peg.1128	UTI89_C1056/torS	Trimethylamine-N-oxide sensor histidine kinase TorS (EC 2.7.13.3)	8	8	6	1	1	1
NC_007946	1044534	1044534	1045562		+	fig|364106.8.peg.1129	UTI89_C1058/torT	Periplasmic protein TorT	7	6	7	1	1	1
NC_007946	1046227	1046227	1045535	1045535	-	fig|364106.8.peg.1130	UTI89_C1059/torR	Trimethylamine-N-oxide operon transcriptional regulatory protein TorR	8	16	20	1	1	1
NC_007946		1046367	1047539		+	fig|364106.8.peg.1131	UTI89_C1060/torC	Trimethylamine-N-oxide reductase associated c-type cytochrome, TorC	1	1	1	1	1	1
NC_007946		1047539	1050085		+	fig|364106.8.peg.1132	UTI89_C1061/torA	Trimethylamine-N-oxide reductase (EC 1.7.2.3), TorA	1	1	2	1	1	1
NC_007946		1050082	1050681		+	fig|364106.8.peg.1133	UTI89_C1062/torD	TorA-specific chaperone protein, TorD	2	3	2	1	1	1
NC_007946		1051342	1051037	1050881	-	fig|364106.8.peg.1134	UTI89_C1063/yccD	Chaperone-modulator protein CbpM	52	127	401	5.94211e-35	0	0.00437002
NC_007946	1052415	1052262	1051342		-	fig|364106.8.peg.1135	UTI89_C1064/cbpA	DnaJ-class molecular chaperone CbpA	129	307	941	1.59811e-27	0	0.0650139
NC_007946		1052349	1052516		+	fig|364106.8.peg.1136	/	Uncharacterized protein YccE	4	3	3	1	1	1
NC_007946	1052728	1052797	1054038	1054040	+	fig|364106.8.peg.1137	UTI89_C1065/agp	Glucose-1-phosphatase (EC 3.1.3.10)	40	63	135	1	2.00608e-60	0.317775
NC_007946	1054323	1054303	1054076	1054069	-	fig|364106.8.peg.1138	UTI89_C1066/yccJ	Uncharacterized protein YccJ	136	567	1823	6.43967e-100	0	0.0141195
NC_007946	1054936	1054920	1054324	1054324	-	fig|364106.8.peg.1139	UTI89_C1067/wrbA	NAD(P)H dehydrogenase (quinone), Type IV (EC 1.6.5.2)	87	356	1186	2.99579e-100	0	0.016478
NC_007946	1055233	1055293	1055466		+	fig|364106.8.peg.1140	/	Uncharacterized protein YmdF	40	184	1127	3.39483e-154	0	4.27167e-16
NC_007946		1055366	1055482	1055668	+	fig|364106.8.peg.1141	UTI89_C1068/	hypothetical protein	28	131	785	5.61333e-118	0	4.1726e-21
NC_007946		1056241	1055549	1055549	-	fig|364106.8.peg.1142	/	Pyrimidine permease RutG	9	11	22	1	1	1
NC_007946	1056771	1056771	1056241		-	fig|364106.8.peg.1143	/	Pyrimidine permease RutG	5	6	11	1	1	1
NC_007946		1057286	1056792		-	fig|364106.8.peg.1144	UTI89_C1070/nmoB	FMN reductase (NADH) RutF (EC 1.5.1.42)	1	2	3	1	1	1
NC_007946		1057887	1057297		-	fig|364106.8.peg.1145	UTI89_C1071/	Probable malonic semialdehyde reductase RutE (EC 1.1.1.298)	1	2	5	1	1	1
NC_007946		1058697	1057897		-	fig|364106.8.peg.1146	UTI89_C1072/ycdJ	Possible hydrolase or acyltransferase RutD in novel pyrimidine catabolism pathway	1	1	4	1	1	1
NC_007946		1059091	1058705		-	fig|364106.8.peg.1147	UTI89_C1073/ycdK	Putative aminoacrylate peracid reductase RutC @ RidA/YER057c/UK114 superfamily protein	1	1	3	1	1	1
NC_007946		1059798	1059103		-	fig|364106.8.peg.1148	UTI89_C1074/ycdL	Peroxyureidoacrylate/ureidoacrylate amidohydrolase RutB (EC 3.5.1.110)	1	1	3	1	1	1
NC_007946		1060886	1059795		-	fig|364106.8.peg.1149	UTI89_C1075/ycdM	Pyrimidine monooxygenase RutA (EC 1.14.99.46)	3	2	7	1	1	1
NC_007946	1061143	1061173	1061811	1061822	+	fig|364106.8.peg.1150	UTI89_C1076/ycdC	Transcriptional regulator RutR of pyrimidine catabolism (TetR family)	46	50	39	1	1	1
NC_007946	1065831	1065813	1061851	1061845	-	fig|364106.8.peg.1151	UTI89_C1077/putA	Transcriptional repressor of PutA and PutP / Proline dehydrogenase (EC 1.5.5.2) / Delta-1-pyrroline-5-carboxylate dehydrogenase (EC 1.2.1.88)	15	75	126	7.79263e-170	0	1
NC_007946		1065868	1066077		+	fig|364106.8.peg.1152	UTI89_C1078/	hypothetical protein	2	3	3	1	1	1
NC_007946	1066092	1066109	1066246	1066253	+	fig|364106.8.peg.1153	/	hypothetical protein	25	21	26	1	1	1
NC_007946	1066254	1066254	1067744	1067782	+	fig|364106.8.peg.1154	UTI89_C1079/putP	Proline/sodium symporter PutP (TC 2.A.21.2.1) @ Propionate/sodium symporter	37	21	27	1	1	1
NC_007946	1067923	1067964	1068794	1068794	+	fig|364106.8.peg.1155	UTI89_C1080/	Ferrous iron transport permease EfeU	174	20	48	5.9752e-39	7.56668e-08	1
NC_007946	1068795	1068852	1069979	1069984	+	fig|364106.8.peg.1156	UTI89_C1081/ycdO	Ferrous iron transport periplasmic protein EfeO, contains peptidase-M75 domain and (frequently) cupredoxin-like domain	286	33	79	9.38172e-31	5.83166e-06	0.144843
NC_007946	1069985	1069985	1071256	1071347	+	fig|364106.8.peg.1157	UTI89_C1082/ycdB	Ferrous iron transport peroxidase EfeB	259	24	52	1.32291e-55	3.74112e-17	1
NC_007946	1071590			1071670	+	-	predicted RNA	-	58	199	509	2.65712e-68	0	0.0209184
NC_007946	1071671	1071882	1072670	1072685	+	fig|364106.8.peg.1158	UTI89_C1083/phoH	Phosphate starvation-inducible protein PhoH, predicted ATPase	48	224	1027	7.63622e-122	0	3.29314e-05
NC_007946	1073022	1073022	1072720		-	fig|364106.8.peg.1159	UTI89_C1084/ycdP	Biofilm PGA synthesis auxiliary protein PgaD	5	9	10	1	1	1
NC_007946		1074373	1073135		-	fig|364106.8.peg.1160	UTI89_C1085/ycdQ	Biofilm PGA synthesis N-glycosyltransferase PgaC (EC 2.4.-.-)	1	1	1	1	1	1
NC_007946		1076471	1074453		-	fig|364106.8.peg.1161	UTI89_C1086/ycdR	Biofilm PGA synthesis deacetylase PgaB (EC 3.-)	2	2	1	1	1	1
NC_007946		1078744	1076480		-	fig|364106.8.peg.1162	UTI89_C1087/pgaA	Biofilm PGA outer membrane secretin PgaA	0	1	1	1	1	1
NC_007946	1079491	1079491	1080858	1080860	+	fig|364106.8.peg.1163	UTI89_C1088/ycdT	Diguanylate cyclase (EC 2.7.7.65) => DgcT	35	31	18	1	1	1
NC_007946	1081112	1081137	1082339	1082360	+	fig|364106.8.peg.1164	UTI89_C1089/	Integrase	55	53	88	1	2.86976e-11	1
NC_007946	1084343	1084343	1082526	1082526	-	fig|364106.8.peg.1165	UTI89_C1090/	putative membrane protein	37	31	20	1	1	1
NC_007946		1084628	1084792	1084792	+	fig|364106.8.peg.1166	UTI89_C1091/	hypothetical protein	9	9	8	1	1	1
NC_007946		1084840	1085304		+	fig|364106.8.peg.1167	UTI89_C1092/	Mobile element protein	1	2	1	1	1	1
NC_007946	1086396	1086396	1087829	1087836	+	fig|364106.8.peg.1168	UTI89_C1094/yfjI	Uncharacterized protein YfjI	26	21	17	1	1	1
NC_007946		1088785	1089378		+	fig|364106.8.peg.1169	UTI89_C1095/	hypothetical protein	2	1	2	1	1	1
NC_007946		1089480	1089686		+	fig|364106.8.peg.1170	UTI89_C1097/	16S rRNA (cytidine(1402)-2'-O)-methyltransferase (EC 2.1.1.198)	8	8	7	1	1	1
NC_007946		1089693	1089788		+	fig|364106.8.peg.1171	/	16S rRNA (cytidine(1402)-2'-O)-methyltransferase (EC 2.1.1.198)	4	4	4	1	1	1
NC_007946	1091748	1091744	1089855	1089855	-	fig|364106.8.peg.1172	UTI89_C1098/	Predicted exported alpha-N-acetylgalactosaminidase (EC 3.2.1.49)	27	39	69	1	6.06261e-31	0.810902
NC_007946		1092933	1091770		-	fig|364106.8.peg.1173	UTI89_C1099/	Putative aminotransferase	0	0	1	1	1	1
NC_007946		1093113	1093018		-	fig|364106.8.peg.1174	/	D-tagatose-1,6-bisphosphate aldolase subunit KbaY (EC 4.1.2.40)	1	1	1	1	1	1
NC_007946		1093336	1093070		-	fig|364106.8.peg.1175	UTI89_C1100/	D-tagatose-1,6-bisphosphate aldolase subunit KbaY (EC 4.1.2.40)	1	1	1	1	1	1
NC_007946		1093981	1093358		-	fig|364106.8.peg.1176	UTI89_C1101/	D-tagatose-1,6-bisphosphate aldolase subunit KbaZ	0	0	0	1	1	1
NC_007946	1094230	1094230	1094481	1094489	+	fig|364106.8.peg.1177	/	Transcriptional repressor of aga operon	14	22	34	1	1	1
NC_007946	1094519	1094519	1094800	1094800	+	fig|364106.8.peg.1178	/	Transcriptional repressor of aga operon	8	13	17	1	1	1
NC_007946		1095363	1094863		-	fig|364106.8.peg.1179	/	D-galactarate dehydratase (EC 4.2.1.42)	0	1	1	1	1	1
NC_007946		1095579	1095382		-	fig|364106.8.peg.1180	/	D-galactarate dehydratase (EC 4.2.1.42)	1	4	3	1	1	1
NC_007946		1095746	1095483		-	fig|364106.8.peg.1181	/	D-galactarate dehydratase (EC 4.2.1.42)	0	3	3	1	1	1
NC_007946	1096499	1096112	1095771	1095751	-	fig|364106.8.peg.1182	/	D-galactarate dehydratase (EC 4.2.1.42)	2	13	14	1	1	1
NC_007946		1096409	1096921		+	fig|364106.8.peg.1183	UTI89_C1104/	hypothetical protein	5	5	5	1	1	1
NC_007946	1097024	1097163	1097732	1097732	+	fig|364106.8.peg.1184	UTI89_C1106/	hypothetical protein	18	19	17	1	1	1
NC_007946		1097755	1097901		+	fig|364106.8.peg.1185	/	hypothetical protein	6	10	8	1	1	1
NC_007946	1098228	1098228	1098007	1097948	-	fig|364106.8.peg.1186	UTI89_C1107/sfaC	hypothetical protein	33	25	38	1	1	1
NC_007946	1099214	1099351	1099896	1099929	+	fig|364106.8.peg.1187	UTI89_C1109/sfaA	Type-1 fimbrial protein, A chain	892	832	1399	0.00389902	5.36201e-08	1
NC_007946		1100043	1099843		-	fig|364106.8.peg.1188	/	hypothetical protein	4	3	4	1	1	1
NC_007946	1099930	1100126	1100506	1100541	+	fig|364106.8.peg.1189	UTI89_C1110/sfaD	Fimbrin-like protein FimI	75	57	68	0.106969	0.0885783	1
NC_007946	1100542	1100547	1101242	1101242	+	fig|364106.8.peg.1190	UTI89_C1111/sfaE	Chaperone protein FimC	37	35	41	1	1	1
NC_007946	1101297	1101312	1103942	1103954	+	fig|364106.8.peg.1191	UTI89_C1112/sfaF	Outer membrane usher protein FimD	34	29	34	1	1	1
NC_007946	1103955	1103955	1104482	1104482	+	fig|364106.8.peg.1192	UTI89_C1113/sfaG	hypothetical protein	37	38	48	1	1	1
NC_007946	1104483	1104867	1104995		+	fig|364106.8.peg.1193	UTI89_C1114/sfaS	hypothetical protein	45	53	59	1	1	1
NC_007946		1104988	1105956	1106259	+	fig|364106.8.peg.1194	UTI89_C1115/sfaH	hypothetical protein	40	38	38	1	1	1
NC_007946	1106260	1106260	1107000	1107000	+	fig|364106.8.peg.1195	UTI89_C1116/	hypothetical protein	23	24	27	1	1	1
NC_007946	1107059	1107558	1107698	1108191	+	fig|364106.8.peg.1196	UTI89_C1117/focX	hypothetical protein	46	52	50	1	1	1
NC_007946	1108192	1108192	1110369	1110369	+	fig|364106.8.peg.1197	UTI89_C1118/iroN	Outer Membrane Siderophore Receptor IroN	206	59	37	0.0828883	8.4127e-20	1
NC_007946	1111371	1111370	1110414	1110303	-	fig|364106.8.peg.1198	UTI89_C1119/iroE	Periplasmic esterase IroE	31	17	17	1	1	1
NC_007946	1112787	1112684	1111455	1111388	-	fig|364106.8.peg.1199	UTI89_C1120/iroD	Trilactone hydrolase IroD	50	29	37	1	1	1
NC_007946	1116447	1116447	1112788	1112788	-	fig|364106.8.peg.1200	UTI89_C1121/iroC	ABC transporter protein IroC	18	9	9	1	1	1
NC_007946		1117702	1116587	1116587	-	fig|364106.8.peg.1201	UTI89_C1122/iroB	Glycosyltransferase IroB	22	7	7	1	1	1
NC_007946		1118244	1118558		+	fig|364106.8.peg.1202	UTI89_C1123/	hypothetical protein	5	1	1	1	1	1
NC_007946		1118753	1118514	1118514	-	fig|364106.8.peg.1203	/	Transposase InsG for insertion sequence element IS4	20	25	15	1	1	1
NC_007946	1118959	1118959	1118597		-	fig|364106.8.peg.1204	UTI89_C1124/	Transposase InsG for insertion sequence element IS4	24	26	16	1	1	1
NC_007946	1119130	1119130	1118975	1118975	-	fig|364106.8.peg.1205	/	hypothetical protein	18	23	7	1	1	1
NC_007946		1119698	1119829		+	fig|364106.8.peg.1206	/	hypothetical protein	35	23	17	1	1	1
NC_007946		1119826	1120260	1120467	+	fig|364106.8.peg.1207	UTI89_C1125/	hypothetical protein	177	100	50	0.791514	3.38734e-09	0.00200413
NC_007946	1120468			1120544	+	fig|364106.8.rna.28	/	tRNA-Arg-TCT	80	54	45	0.606518	0.488515	1
NC_007946	1121167	1121167	1120823	1120823	-	fig|364106.8.peg.1208	UTI89_C1127/	Mobile element protein	17	20	9	1	1	1
NC_007946	1122186	1122186	1121293	1121293	-	fig|364106.8.peg.1209	UTI89_C1128/	Mobile element protein	65	59	40	0.00338703	1	1
NC_007946	1122538	1122538	1124502	1124502	+	fig|364106.8.peg.1210	UTI89_C1129/	TonB-dependent hemin, ferrichrome receptor	17	18	23	1	1	1
NC_007946	1124503	1124521	1125312	1125312	+	fig|364106.8.peg.1211	UTI89_C1130/	hypothetical protein	52	56	72	1	1.4419e-06	1
NC_007946	1125513	1125513	1126775	1126775	+	fig|364106.8.peg.1212	UTI89_C1131/	hypothetical protein	6	7	5	1	1	1
NC_007946		1127064	1126882		-	fig|364106.8.peg.1213	UTI89_C1132/	Mobile element protein	1	0	1	1	1	1
NC_007946	1127311	1127875	1128861	1129573	+	fig|364106.8.peg.1214	UTI89_C1133/	hypothetical protein	340	308	246	0.00932442	0.691501	0.514214
NC_007946		1132054	1131812	1131812	-	fig|364106.8.peg.1215	/	Type I restriction-modification system, DNA-methyltransferase subunit M (EC 2.1.1.72)	4	6	2	1	1	1
NC_007946		1132408	1133280		+	fig|364106.8.peg.1216	UTI89_C1138/	Uncharacterized protein YeeP	0	1	0	1	1	1
NC_007946	1133524	1133653	1136499	1136499	+	fig|364106.8.peg.1217	UTI89_C1139/	Antigen 43	22	20	23	1	1	1
NC_007946		1136830	1137651		+	fig|364106.8.peg.1218	UTI89_C1140/yafZ1	UPF0380 proteins YafZ and homologs	0	1	1	1	1	1
NC_007946		1137651	1137896		+	fig|364106.8.peg.1219	UTI89_C1142/	hypothetical protein	0	0	0	1	1	1
NC_007946		1137990	1138463		+	fig|364106.8.peg.1220	UTI89_C1143/yafX1	Antirestriction protein klcA	0	0	0	1	1	1
NC_007946		1138479	1138955		+	fig|364106.8.peg.1221	UTI89_C1145/yeeS3	UPF0758 protein YeeS	0	0	0	1	1	1
NC_007946		1139018	1139239		+	fig|364106.8.peg.1222	UTI89_C1146/yeeT3	Uncharacterized protein YeeT	0	0	0	1	1	1
NC_007946		1139258	1139902		+	fig|364106.8.peg.1223	UTI89_C1147/	hypothetical protein	0	0	0	1	1	1
NC_007946		1140159	1140329		+	fig|364106.8.peg.1224	UTI89_C1148/	YeeU protein (antitoxin to YeeV)	0	0	0	1	1	1
NC_007946		1140376	1140750		+	fig|364106.8.peg.1225	UTI89_C1149/	YeeV toxin protein	0	0	0	1	1	1
NC_007946		1140747	1141238		+	fig|364106.8.peg.1226	UTI89_C1150/	hypothetical protein	0	0	0	1	1	1
NC_007946		1141205	1141447		+	fig|364106.8.peg.1227	UTI89_C1151/	hypothetical protein	0	0	0	1	1	1
NC_007946	1141537	1141537	1142382	1142382	+	fig|364106.8.peg.1228	UTI89_C1152/	Z1226 protein	5	6	7	1	1	1
NC_007946	1142619			1142532	-	fig|364106.8.rna.29	/	tRNA-Ser-GGA	29	23	6	1	1	1
NC_007946	1142785	1142853	1143791	1143809	+	fig|364106.8.peg.1229	UTI89_C1154/ycdW	Glyoxylate/hydroxypyruvate reductase A (EC 1.1.1.79) (EC 1.1.1.81)	39	44	49	1	1	1
NC_007946	1143825	1143846	1144583	1144606	+	fig|364106.8.peg.1230	UTI89_C1155/ycdX	Putative hydrolase YcdX (EC 3.1.-.-)	189	173	175	0.00550582	0.0334537	1
NC_007946	1144607	1144607	1145161	1145161	+	fig|364106.8.peg.1231	UTI89_C1156/ycdY	Anaerobic respiratory reductase chaperone	372	351	321	0.00810782	0.175312	0.936732
NC_007946		1145300	1145178		-	fig|364106.8.peg.1232	/	hypothetical protein	3	4	2	1	1	1
NC_007946	1145174	1145263	1145754	1145754	+	fig|364106.8.peg.1233	UTI89_C1157/ycdZ	Inner membrane protein YcdZ	89	94	65	0.000534038	0.91994	0.185894
NC_007946	1146652	1146652	1145819	1145819	-	fig|364106.8.peg.1234	UTI89_C1158/csgG	Curli production assembly/transport component CsgG	12	12	11	1	1	1
NC_007946		1147065	1146679		-	fig|364106.8.peg.1235	UTI89_C1159/csgF	Curli production assembly/transport component CsgF	6	3	3	1	1	1
NC_007946	1147509	1147509	1147120	1147120	-	fig|364106.8.peg.1236	UTI89_C1160/csgE	Curli production assembly/transport component CsgE	10	4	4	1	1	1
NC_007946		1148086	1147514	1147514	-	fig|364106.8.peg.1237	UTI89_C1161/csgD	Transcriptional regulator CsgD for 2nd curli operon	11	5	6	1	1	1
NC_007946		1148147	1148278		+	fig|364106.8.peg.1238	UTI89_C1162/	hypothetical protein	0	0	0	1	1	1
NC_007946		1148814	1148689		-	fig|364106.8.peg.1239	UTI89_C1163/	Uncharacterized protein YmdF	0	0	0	1	1	1
NC_007946		1148890	1149372		+	fig|364106.8.peg.1240	UTI89_C1164/csgB	Minor curlin subunit CsgB, nucleation component of curlin monomers	1	7	5	1	1	1
NC_007946		1149413	1149868		+	fig|364106.8.peg.1241	UTI89_C1165/csgA	Major curlin subunit precursor CsgA	1	2	3	1	1	1
NC_007946		1149927	1150259		+	fig|364106.8.peg.1242	UTI89_C1166/csgC	Putative curli production protein CsgC	4	5	5	1	1	1
NC_007946	1150287	1150380	1150691	1150691	+	fig|364106.8.peg.1243	UTI89_C1167/	Uncharacterized protein YmdA	31	48	27	1	1	1
NC_007946	1150732	1150786	1151319		+	fig|364106.8.peg.1244	UTI89_C1168/ymdB	O-acetyl-ADP-ribose deacetylase	31	31	68	1	1	1
NC_007946		1151261	1152742	1152957	+	fig|364106.8.peg.1245	UTI89_C1169/ymdC	Cardiolipin synthase (EC 2.7.8.-) phosphatidylethanolamine-utilizing, bacterial type ClsC	29	33	45	1	1	1
NC_007946	1153907	1153907	1152750	1152750	-	fig|364106.8.peg.1246	UTI89_C1170/mdoC	Glucans biosynthesis protein C (EC 2.1.-.-)	34	29	4	1	1	1
NC_007946	1154095	1154095	1153952		-	fig|364106.8.peg.1247	UTI89_C1171/	hypothetical protein	57	49	11	1	1	1
NC_007946		1154230	1154099		-	fig|364106.8.peg.1248	/	hypothetical protein	3	3	3	1	1	1
NC_007946	1153988	1154460	1155836	1155858	+	fig|364106.8.peg.1249	UTI89_C1172/mdoG	Glucans biosynthesis protein G precursor	407	294	181	0.0615715	0.628868	0.236589
NC_007946	1155859	1155859	1158372	1158372	+	fig|364106.8.peg.1250	UTI89_C1173/mdoH	Glucans biosynthesis glucosyltransferase H (EC 2.4.1.-)	217	143	101	0.165699	0.961646	0.387904
NC_007946	1158373	1158429	1158596		+	fig|364106.8.peg.1251	UTI89_C1174/	hypothetical protein	22	21	13	1	1	1
NC_007946		1158568	1158771	1158930	+	fig|364106.8.peg.1252	UTI89_C1175/yceK	Putative outer membrane lipoprotein	65	58	42	0.0146668	1	1
NC_007946	1159146	1159146	1158772	1158680	-	fig|364106.8.peg.1253	UTI89_C1176/msyB	Acidic protein msyB	94	216	603	2.73888e-23	3.42359e-266	0.0266714
NC_007946	1160487	1160455	1159229	1159147	-	fig|364106.8.peg.1254	UTI89_C1177/yceE	Multidrug resistance protein MdtG	25	39	22	1	1	1
NC_007946	1161574	1161547	1160627	1160571	-	fig|364106.8.peg.1255	UTI89_C1178/htrB	Lipid A biosynthesis lauroyl acyltransferase (EC 2.3.1.241)	50	47	44	1	1	1
NC_007946	1161751	1161772	1162824	1162837	+	fig|364106.8.peg.1256	UTI89_C1179/yceA	Rhodanese domain protein, Enterobacterial subgroup, YceA homolog	82	133	68	1.3437e-12	0.0862548	0.019028
NC_007946	1163444	1163441	1162866	1162865	-	fig|364106.8.peg.1257	UTI89_C1180/yceI	Protein yceI precursor	61	74	83	2.4708e-05	3.68521e-06	1
NC_007946	1163930	1163930	1163445	1163445	-	fig|364106.8.peg.1258	UTI89_C1181/	Cytochrome b561 homolog 2	27	33	25	1	1	1
NC_007946		1164031	1164147		+	fig|364106.8.peg.1259	UTI89_C1182/	hypothetical protein	2	3	1	1	1	1
NC_007946		1164385	1164272		-	fig|364106.8.peg.1260	UTI89_C1183/yceO	Uncharacterized protein YceO	13	11	6	1	1	1
NC_007946	1165584	1165551	1164433	1164433	-	fig|364106.8.peg.1261	UTI89_C1184/solA	N-methyl-L-tryptophan oxidase (EC 1.5.3.-)	72	74	89	0.000205071	3.99467e-06	1
NC_007946	1165961	1165920	1165666	1165644	-	fig|364106.8.peg.1262	UTI89_C1185/bssS	Biofilm regulator BssS	613	589	449	0.00375197	0.644061	0.440177
NC_007946	1166492	1166455	1166210	1166210	-	fig|364106.8.peg.1263	UTI89_C1186/	DNA-damage-inducible protein I	57	59	27	1	1	1
NC_007946	1167438	1167428	1166529	1166529	-	fig|364106.8.peg.1264	UTI89_C1187/pyrC	Dihydroorotase (EC 3.5.2.3)	216	257	92	0.000124025	0.151516	0.000115883
NC_007946	1168374	1168241	1167681	1167671	-	fig|364106.8.peg.1265	UTI89_C1188/yceB	hypothetical protein	155	170	152	3.01471e-05	0.00286812	1
NC_007946	1169049	1169022	1168375	1168375	-	fig|364106.8.peg.1266	UTI89_C1189/grxB	Glutaredoxin 2	60	99	296	8.82795e-11	6.55314e-141	0.0103271
NC_007946	1170300	1170294	1169086	1169051	-	fig|364106.8.peg.1267	UTI89_C1190/yceL	Multidrug resistance protein MdtH	59	56	70	1	1.96151e-05	1
NC_007946	1170470	1170530	1171114	1171124	+	fig|364106.8.peg.1268	UTI89_C1191/rimJ	Ribosomal-protein-S5p-alanine acetyltransferase (EC 2.3.1.128)	89	117	173	4.6114e-07	3.86561e-17	1
NC_007946	1171125	1171125	1171772	1171772	+	fig|364106.8.peg.1269	UTI89_C1192/yceH	Protein of unknown function YceH	116	181	242	2.6319e-11	8.52837e-22	1
NC_007946	1171773	1171774	1172697	1172714	+	fig|364106.8.peg.1270	UTI89_C1193/mviM	Virulence factor MviM	45	57	75	1	1.33506e-10	1
NC_007946	1172787	1172807	1174342	1174383	+	fig|364106.8.peg.1271	UTI89_C1194/mviN	Proposed peptidoglycan lipid II flippase MurJ	23	30	16	1	1	1
NC_007946	1174802	1174798	1174382	1174382	-	fig|364106.8.peg.1272	UTI89_C1195/flgN	Flagellar biosynthesis protein FlgN	181	181	67	0.000444575	0.00385792	6.23899e-06
NC_007946	1175126	1175096	1174803	1174803	-	fig|364106.8.peg.1273	UTI89_C1196/flgM	Negative regulator of flagellin synthesis FlgM (anti-sigma28)	104	93	42	0.0115987	0.000851682	4.51167e-05
NC_007946	1175831	1175831	1175172		-	fig|364106.8.peg.1274	UTI89_C1197/flgA	Flagellar basal-body P-ring formation protein FlgA	17	5	3	1	1	1
NC_007946		1175758	1175880		+	fig|364106.8.peg.1275	/	hypothetical protein	0	0	0	1	1	1
NC_007946	1175986	1175986	1176402	1176402	+	fig|364106.8.peg.1276	UTI89_C1198/flgB	Flagellar basal-body rod protein FlgB	106	10	1	5.77106e-114	0	1
NC_007946	1176406	1176406	1176810	1176810	+	fig|364106.8.peg.1277	UTI89_C1199/flgC	Flagellar basal-body rod protein FlgC	72	9	2	1.77223e-46	0	1
NC_007946	1176822	1176822	1177517		+	fig|364106.8.peg.1278	UTI89_C1200/flgD	Flagellar basal-body rod modification protein FlgD	97	14	4	8.05171e-30	0	1
NC_007946	1177542	1177542	1178747		+	fig|364106.8.peg.1279	UTI89_C1201/flgE	Flagellar hook protein FlgE	102	17	5	1.64777e-12	0	1
NC_007946	1178977	1178977	1179522	1179522	+	fig|364106.8.peg.1280	UTI89_C1202/flgF	Flagellar basal-body rod protein FlgF	98	20	5	4.11277e-11	0	1
NC_007946	1179694	1179694	1180476		+	fig|364106.8.peg.1281	UTI89_C1203/flgG	Flagellar basal-body rod protein FlgG	52	12	4	1	1	1
NC_007946	1180529	1180529	1181227	1181227	+	fig|364106.8.peg.1282	UTI89_C1204/flgH	Flagellar L-ring protein FlgH	39	9	3	1	1	1
NC_007946		1181239	1182336		+	fig|364106.8.peg.1283	UTI89_C1205/flgI	Flagellar P-ring protein FlgI	32	8	3	1	1	1
NC_007946		1182336	1183277	1183277	+	fig|364106.8.peg.1284	UTI89_C1206/flgJ	Flagellar protein FlgJ [peptidoglycan hydrolase]	35	8	4	1	1	1
NC_007946	1183343	1183343	1184986	1184986	+	fig|364106.8.peg.1285	UTI89_C1207/flgK	Flagellar hook-associated protein FlgK	70	49	14	0.143023	1.96097e-22	1
NC_007946	1184987	1184998	1185951	1185951	+	fig|364106.8.peg.1286	UTI89_C1208/flgL	Flagellar hook-associated protein FlgL	90	68	25	0.0405562	1.0601e-08	1
NC_007946	1189726	1189331	1186146	1186146	-	fig|364106.8.peg.1287	UTI89_C1209/rne	Ribonuclease E (EC 3.1.26.12)	348	303	234	0.0205313	1	0.658477
NC_007946	1189903	1189904	1190863	1190883	+	fig|364106.8.peg.1288	UTI89_C1211/yceC	Ribosomal large subunit pseudouridine synthase C (EC 5.4.99.24)	179	175	66	0.00302239	0.00825612	0.000115883
NC_007946	1191622	1191598	1190975	1190923	-	fig|364106.8.peg.1289	UTI89_C1212/yceF	Maf-like protein YceF	71	99	157	1.9483e-07	4.63576e-21	1
NC_007946	1191604	1191902	1192279	1192326	+	fig|364106.8.peg.1290	UTI89_C1213/yceD	COG1399 protein, clustered with ribosomal protein L32p	2921	1981	1177	0.118194	0.390052	0.349587
NC_007946	1192331	1192331	1192504	1192504	+	fig|364106.8.peg.1291	UTI89_C1214/rpmF	LSU ribosomal protein L32p @ LSU ribosomal protein L32p, zinc-independent	1280	882	728	0.298678	1	0.644431
NC_007946	1192505	1192615	1193655	1193655	+	fig|364106.8.peg.1292	UTI89_C1215/plsX	Phosphate:acyl-ACP acyltransferase PlsX (EC 2.3.1.n2)	260	201	127	0.0882645	0.751206	0.187831
NC_007946	1193656	1193723	1194676	1194691	+	fig|364106.8.peg.1293	UTI89_C1216/fabH	3-oxoacyl-[acyl-carrier-protein] synthase, KASIII (EC 2.3.1.180)	297	192	164	0.406971	1	0.731014
NC_007946	1194692	1194692	1195621	1195621	+	fig|364106.8.peg.1294	UTI89_C1217/fabD	Malonyl CoA-acyl carrier protein transacylase (EC 2.3.1.39)	969	782	826	0.0229393	0.115109	1
NC_007946	1195622	1195634	1196368	1196368	+	fig|364106.8.peg.1295	UTI89_C1218/fabG	3-oxoacyl-[acyl-carrier protein] reductase (EC 1.1.1.100), FadG	1660	1315	1272	0.0666831	0.426134	1
NC_007946	1196369	1196579	1196815	1196815	+	fig|364106.8.peg.1296	UTI89_C1220/acpP	Acyl carrier protein	7052	6018	5634	0.0523187	0.272535	1
NC_007946	1196816	1196902	1198143	1198143	+	fig|364106.8.peg.1297	UTI89_C1221/fabF	3-oxoacyl-[acyl-carrier-protein] synthase, KASII (EC 2.3.1.179)	1298	1282	819	0.016681	1	0.646866
NC_007946	1198247	1198263	1199072	1199074	+	fig|364106.8.peg.1298	UTI89_C1222/pabC	Aminodeoxychorismate lyase (EC 4.1.3.38)	79	69	64	0.00709966	0.180677	1
NC_007946	1199075	1199075	1200097		+	fig|364106.8.peg.1299	UTI89_C1224/yceG	Murein endolytic transglycosylase MltG	99	104	70	0.000209639	0.691007	0.208498
NC_007946		1200087	1200728		+	fig|364106.8.peg.1300	UTI89_C1225/tmk	Thymidylate kinase (EC 2.7.4.9)	219	227	163	0.00063186	0.489331	0.327011
NC_007946		1200725	1201729	1201729	+	fig|364106.8.peg.1301	UTI89_C1226/holB	DNA polymerase III delta prime subunit (EC 2.7.7.7)	82	79	44	0.000790347	1	0.0472081
NC_007946	1201730	1201740	1202537	1202665	+	fig|364106.8.peg.1302	UTI89_C1227/ycfH	Uncharacterized metal-dependent hydrolase YcfH	105	101	94	0.000703331	0.0178602	1
NC_007946	1202668			1202831	+	-	predicted RNA	-	461	253	188	1	0.0327527	0.286879
NC_007946	1202832	1202832	1204265	1204296	+	fig|364106.8.peg.1303	UTI89_C1228/	PTS system, glucose-specific IIC component / PTS system, glucose-specific IIB component (EC 2.7.1.199)	981	537	458	0.595728	0.777591	0.7905
NC_007946	1206514	1206514	1204325	1204325	-	fig|364106.8.peg.1304	UTI89_C1229/fhuE	FhuE receptor precursor	9	3	2	1	1	1
NC_007946		1206717	1206547		-	fig|364106.8.peg.1305	UTI89_C1230/	hypothetical protein	0	0	0	1	1	1
NC_007946	1206786	1206848	1207207	1207207	+	fig|364106.8.peg.1306	UTI89_C1231/ycfF	YcfF/hinT protein: a purine nucleoside phosphoramidase	160	198	295	2.61508e-06	1.28019e-15	1
NC_007946	1207208	1207234	1207587	1207595	+	fig|364106.8.peg.1307	UTI89_C1232/ycfL	YcfL protein: an outer membrane lipoprotein that is part of a salvage cluster	291	339	395	1.20878e-05	2.62928e-07	1
NC_007946	1207596	1207601	1208242		+	fig|364106.8.peg.1308	UTI89_C1233/	Lipoprotein YcfM, part of a salvage pathway of unknown substrate	115	135	166	7.37008e-06	7.57094e-09	1
NC_007946		1208223	1209047	1209047	+	fig|364106.8.peg.1309	UTI89_C1234/thiK	Thiamine kinase (EC 2.7.1.89) @ Adenosylcobinamide kinase (EC 2.7.1.156)	109	105	95	0.00076787	0.0346721	1
NC_007946	1209048	1209058	1210083	1210105	+	fig|364106.8.peg.1310	UTI89_C1235/ycfO	beta-N-acetylglucosaminidase (EC 3.2.1.52)	239	236	300	0.00613376	0.000309052	1
NC_007946	1210106	1210106	1210648	1210648	+	fig|364106.8.peg.1311	UTI89_C1236/ycfP	YcfP protein: probably an esterase that is part of a salvage cluster	428	478	763	0.000901736	1.08371e-09	1
NC_007946	1211047	1211047	1212351	1212351	+	fig|364106.8.peg.1312	UTI89_C1237/ndh	NADH dehydrogenase (EC 1.6.99.3)	43	23	23	1	1	1
NC_007946	1212554	1212578	1213117	1213117	+	fig|364106.8.peg.1313	UTI89_C1238/ycfJ	hypothetical protein	62	105	110	1.42957e-11	1.86163e-12	1
NC_007946	1213830	1213811	1213179	1212994	-	fig|364106.8.peg.1314	UTI89_C1239/ycfQ	HTH-type transcriptional repressor ComR	41	51	71	1	1.16775e-12	1
NC_007946	1214033	1214052	1214309	1214309	+	fig|364106.8.peg.1315	UTI89_C1240/ycfR	Multiple stress resistance protein BhsA	29	64	77	1	1.75565e-38	1
NC_007946	1215350	1215350	1214391	1214390	-	fig|364106.8.peg.1316	UTI89_C1241/ycfS	L,D-transpeptidase => YcfS	14	12	9	1	1	1
NC_007946	1218954	1218944	1215498	1215498	-	fig|364106.8.peg.1317	UTI89_C1242/mfd	Transcription-repair coupling factor	67	71	51	0.00217655	0.639926	0.355098
NC_007946		1220145	1219072		-	fig|364106.8.peg.1318	UTI89_C1243/ycfT	Inner membrane protein YcfT	1	2	5	1	1	1
NC_007946	1220407	1220407	1221606		+	fig|364106.8.peg.1319	UTI89_C1244/ycfU	Lipoprotein releasing system transmembrane protein LolC	84	71	36	0.0132573	0.126893	0.0131621
NC_007946		1221599	1222300	1222305	+	fig|364106.8.peg.1320	UTI89_C1245/lolD	Lipoprotein-releasing system ATP-binding protein LolD	49	35	27	1	1	1
NC_007946	1222306	1222306	1223544	1223544	+	fig|364106.8.peg.1321	UTI89_C1246/lolE	Lipoprotein releasing system transmembrane protein LolE	174	138	109	0.0698936	1	0.549168
NC_007946	1223545	1223573	1224484	1224484	+	fig|364106.8.peg.1322	UTI89_C1247/ycfX	N-acetyl-D-glucosamine kinase (EC 2.7.1.59)	180	179	208	0.00256059	0.000872052	1
NC_007946	1224485	1224500	1225321	1225547	+	fig|364106.8.peg.1323	UTI89_C1248/cobB	NAD-dependent protein deacetylase of SIR2 family	202	236	306	0.000123915	1.34976e-07	1
NC_007946		1226247	1225459	1225459	-	fig|364106.8.peg.1324	UTI89_C1249/ycfZ	putative factor	19	15	4	1	1	1
NC_007946		1226705	1226244		-	fig|364106.8.peg.1325	UTI89_C1250/ymfA	Inner membrane protein YmfA	45	39	15	1	1	1
NC_007946		1227809	1226763	1226706	-	fig|364106.8.peg.1326	UTI89_C1251/potD	Spermidine/putrescine import ABC transporter substrate-binding protein PotD (TC 3.A.1.11.1)	116	110	146	0.00152541	5.53583e-06	1
NC_007946		1228600	1227806		-	fig|364106.8.peg.1327	UTI89_C1252/potC	Spermidine/putrescine import ABC transporter permease protein PotC (TC 3.A.1.11.1)	50	37	35	1	1	1
NC_007946	1229424	1229424	1228597		-	fig|364106.8.peg.1328	UTI89_C1253/potB	Spermidine/putrescine import ABC transporter permease protein PotB (TC 3.A.1.11.1)	40	27	20	1	1	1
NC_007946	1230628	1230517	1229438	1229427	-	fig|364106.8.peg.1329	UTI89_C1254/potA	Spermidine/putrescine import ABC transporter ATP-binding protein PotA (TC 3.A.1.11.1)	89	80	41	0.00354404	0.446657	0.0172985
NC_007946	1230733	1230926	1232050	1232054	+	fig|364106.8.peg.1330	UTI89_C1256/pepT	Tripeptide aminopeptidase (EC 3.4.11.4)	132	109	214	0.0280258	2.69725e-09	0.715826
NC_007946	1233227	1233220	1232099	1231956	-	fig|364106.8.peg.1331	UTI89_C1257/	LSU ribosomal protein L16p arginine hydroxylase	235	209	224	0.0205313	0.0544274	1
NC_007946		1234756	1233296	1233237	-	fig|364106.8.peg.1332	UTI89_C1258/phoQ	Sensor histidine kinase PhoQ (EC 2.7.13.3)	102	119	98	9.68399e-05	0.0245864	0.646866
NC_007946	1235488	1235427	1234756		-	fig|364106.8.peg.1333	UTI89_C1259/phoP	Transcriptional regulatory protein PhoP	115	115	143	0.00039499	3.04048e-06	1
NC_007946	1236966	1236966	1235596	1235596	-	fig|364106.8.peg.1334	UTI89_C1260/purB	Adenylosuccinate lyase (EC 4.3.2.2) @ SAICAR lyase (EC 4.3.2.2)	351	254	161	0.0853656	0.583869	0.210894
NC_007946	1237622	1237611	1236970	1236967	-	fig|364106.8.peg.1335	UTI89_C1261/ycfC	High frequency lysogenization protein HflD	249	194	81	0.0636923	0.000195785	0.000741019
NC_007946	1238753	1238753	1237647	1237647	-	fig|364106.8.peg.1336	UTI89_C1262/mnmA	tRNA-specific 2-thiouridylase MnmA (EC 2.8.1.13)	223	200	79	0.0205393	0.00693838	0.00122684
NC_007946	1239268	1239268	1238807	1238774	-	fig|364106.8.peg.1337	UTI89_C1263/ymfB	Nudix-like NDP and NTP phosphohydrolase NudJ	86	60	31	0.341502	2.24267e-05	1
NC_007946	1239901	1239901	1239278	1239277	-	fig|364106.8.peg.1338	UTI89_C1264/rluE	Ribosomal large subunit pseudouridine synthase E (EC 5.4.99.20)	175	132	54	0.0627939	1.27468e-05	0.000171027
NC_007946	1239937	1240103	1241353	1241398	+	fig|364106.8.peg.1339	UTI89_C1266/icdA	Isocitrate dehydrogenase [NADP] (EC 1.1.1.42)	1242	2677	2809	7.70698e-11	1.20597e-12	1
NC_007946		1242609	1241467		-	fig|364106.8.peg.1340	UTI89_C1267/	Prophage lambda integrase	1	2	1	1	1	1
NC_007946		1243214	1242975		-	fig|364106.8.peg.1341	UTI89_C1269/	hypothetical protein	0	1	0	1	1	1
NC_007946		1243524	1243198		-	fig|364106.8.peg.1342	UTI89_C1271/	hypothetical protein	0	0	0	1	1	1
NC_007946		1244055	1243939		-	fig|364106.8.peg.1343	/	hypothetical protein	1	1	2	1	1	1
NC_007946		1244245	1244132		-	fig|364106.8.peg.1344	UTI89_C1273/	hypothetical protein	2	2	4	1	1	1
NC_007946		1245155	1244475		-	fig|364106.8.peg.1345	UTI89_C1275/	Phage exonuclease (EC 3.1.11.3); Putative phage-encoded enzyme involved in integration-recombination	1	1	1	1	1	1
NC_007946		1245937	1245152		-	fig|364106.8.peg.1346	UTI89_C1276/bet	Phage integrase family protein	1	0	1	1	1	1
NC_007946		1246239	1245943		-	fig|364106.8.peg.1347	UTI89_C1277/gamW	IS, phage, Tn; Transposon-related functions	1	0	1	1	1	1
NC_007946		1246458	1246315		-	fig|364106.8.peg.1348	UTI89_C1279/kil1	Kil protein	1	1	0	1	1	1
NC_007946		1247032	1246664		-	fig|364106.8.peg.1349	UTI89_C1281/	hypothetical protein	2	1	1	1	1	1
NC_007946		1247337	1247215		-	fig|364106.8.peg.1350	UTI89_C1282/	hypothetical protein	2	2	1	1	1	1
NC_007946		1248247	1248360	1248360	+	fig|364106.8.peg.1351	/	hypothetical protein	12	9	5	1	1	1
NC_007946	1249754	1249688	1248936	1248894	-	fig|364106.8.peg.1352	UTI89_C1286/	hypothetical protein	637	748	756	0.000142259	0.000332303	1
NC_007946	1249796			1249755	-	-	predicted RNA	-	449	487	566	3.56528e-05	2.29925e-06	1
NC_007946	1250929	1250608	1250282	1249797	-	fig|364106.8.peg.1353	UTI89_C1288/	Bacteriophage lambda repressor protein cI	206	252	248	2.88902e-06	1.80507e-05	1
NC_007946		1251590	1251706		+	fig|364106.8.peg.1354	UTI89_C1289/	hypothetical protein	1	1	1	1	1	1
NC_007946		1251739	1252638		+	fig|364106.8.peg.1355	UTI89_C1290/	Replication protein O	4	5	6	1	1	1
NC_007946		1252635	1253336		+	fig|364106.8.peg.1356	UTI89_C1291/	Phage DNA replication protein P	2	3	3	1	1	1
NC_007946		1253697	1254137		+	fig|364106.8.peg.1357	UTI89_C1293/ninB1	hypothetical protein	0	0	0	1	1	1
NC_007946		1254134	1254661		+	fig|364106.8.peg.1358	UTI89_C1294/	hypothetical protein	1	1	0	1	1	1
NC_007946		1255385	1255747		+	fig|364106.8.peg.1359	UTI89_C1298/rusA	Holliday junction resolvase / Crossover junction endodeoxyribonuclease rusA (EC 3.1.22.-)	0	0	0	1	1	1
NC_007946		1255747	1255884		+	fig|364106.8.peg.1360	UTI89_C1299/	Uncharacterized protein YlcG	1	0	1	1	1	1
NC_007946	1255970	1255970	1256353	1256471	+	fig|364106.8.peg.1361	UTI89_C1300/ybcQ1	Antitermination protein Q	33	33	52	1	1	1
NC_007946	1257684	1257684	1256542	1256542	-	fig|364106.8.peg.1362	UTI89_C1301/nmpC	Outer membrane porin OmpD	285	46	38	4.29445e-12	3.4247e-54	1
NC_007946		1258213	1258428		+	fig|364106.8.peg.1363	UTI89_C1302/ybcR1	Phage lysis protein S	3	3	2	1	1	1
NC_007946		1258428	1258925		+	fig|364106.8.peg.1364	UTI89_C1303/ybcS1	Lysozyme (EC 3.2.1.17) @ Phage lysozyme (EC 3.2.1.17)	2	3	2	1	1	1
NC_007946		1258922	1259383		+	fig|364106.8.peg.1365	UTI89_C1304/	Rz endopeptidase from lambdoid phage	1	1	1	1	1	1
NC_007946		1259708	1259415		-	fig|364106.8.peg.1366	UTI89_C1305/ybcU	Bor protein precursor	6	4	1	1	1	1
NC_007946	1260135	1260135	1260515	1260515	+	fig|364106.8.peg.1367	UTI89_C1306/	hypothetical protein	19	19	30	1	1	1
NC_007946		1260722	1260904		+	fig|364106.8.peg.1368	UTI89_C1309/	hypothetical protein	5	5	3	1	1	1
NC_007946	1261184	1261182	1261066	1260655	-	fig|364106.8.peg.1369	/	hypothetical protein	79	27	38	0.0114612	0.0195284	1
NC_007946	1261600	1261600	1262016	1262016	+	fig|364106.8.peg.1370	UTI89_C1311/nohA1	Phage DNA packaging protein	14	16	15	1	1	1
NC_007946		1262818	1262312		-	fig|364106.8.peg.1371	/	hypothetical protein	0	0	0	1	1	1
NC_007946	1262845	1262885	1263916		+	fig|364106.8.peg.1372	UTI89_C1312/	Phage terminase, large subunit	14	13	17	1	1	1
NC_007946		1263900	1264106	1264106	+	fig|364106.8.peg.1373	UTI89_C1313/	IS, phage, Tn; Transposon-related functions	10	10	18	1	1	1
NC_007946	1264196	1264196	1265695		+	fig|364106.8.peg.1374	UTI89_C1314/	Phage portal protein	8	10	18	1	1	1
NC_007946		1265685	1267190		+	fig|364106.8.peg.1375	UTI89_C1315/	Head-tail preconnector protein GP5	2	2	2	1	1	1
NC_007946		1267227	1267574		+	fig|364106.8.peg.1376	UTI89_C1316/	IS, phage, Tn; Transposon-related functions	3	3	5	1	1	1
NC_007946	1267632	1267632	1268660	1268660	+	fig|364106.8.peg.1377	UTI89_C1317/	Phage major capsid protein	8	9	13	1	1	1
NC_007946	1268661	1268712	1269086		+	fig|364106.8.peg.1378	UTI89_C1318/	hypothetical protein	8	9	14	1	1	1
NC_007946		1269079	1269432		+	fig|364106.8.peg.1379	UTI89_C1319/	hypothetical protein	5	5	7	1	1	1
NC_007946		1269444	1270022		+	fig|364106.8.peg.1380	UTI89_C1320/	minor tail protein	4	3	6	1	1	1
NC_007946		1270019	1270414		+	fig|364106.8.peg.1381	UTI89_C1321/	Phage minor tail protein	2	3	3	1	1	1
NC_007946	1270422	1270422	1271162	1271169	+	fig|364106.8.peg.1382	UTI89_C1322/	Putative tail component of prophage CP-933K	4	5	7	1	1	1
NC_007946		1271178	1271600		+	fig|364106.8.peg.1383	UTI89_C1323/	Phage minor tail protein	2	2	4	1	1	1
NC_007946		1271582	1272016		+	fig|364106.8.peg.1384	UTI89_C1324/	Phage minor tail protein	5	5	7	1	1	1
NC_007946		1272009	1274570		+	fig|364106.8.peg.1385	UTI89_C1325/	Phage tail length tape-measure protein	3	4	6	1	1	1
NC_007946		1274567	1274896		+	fig|364106.8.peg.1386	UTI89_C1326/	Phage minor tail protein	2	2	4	1	1	1
NC_007946		1274896	1275594		+	fig|364106.8.peg.1387	UTI89_C1328/	Phage minor tail protein	2	3	4	1	1	1
NC_007946	1275600	1275600	1276343		+	fig|364106.8.peg.1388	UTI89_C1329/	Phage tail assembly protein	5	5	7	1	1	1
NC_007946		1276340	1276912		+	fig|364106.8.peg.1389	UTI89_C1330/	Phage tail assembly protein I	2	2	4	1	1	1
NC_007946		1276973	1280455		+	fig|364106.8.peg.1390	UTI89_C1331/	Phage tail fiber protein	3	4	5	1	1	1
NC_007946		1280514	1282574		+	fig|364106.8.peg.1391	UTI89_C1332/	Phage tail fiber protein	4	3	3	1	1	1
NC_007946		1282571	1282849	1282855	+	fig|364106.8.peg.1392	UTI89_C1333/	hypothetical protein	12	12	23	1	1	1
NC_007946	1282862	1282862	1283155	1283177	+	fig|364106.8.peg.1393	UTI89_C1334/	hypothetical protein	12	16	28	1	1	1
NC_007946		1284104	1283247	1283234	-	fig|364106.8.peg.1394	UTI89_C1336/sitD	Manganese ABC transporter, inner membrane permease protein SitD	92	22	26	3.38409e-05	1.58791e-08	1
NC_007946		1284958	1284101		-	fig|364106.8.peg.1395	UTI89_C1337/sitC	Manganese ABC transporter, inner membrane permease protein SitC	50	5	7	1	1	1
NC_007946		1285782	1284955		-	fig|364106.8.peg.1396	UTI89_C1338/sitB	Manganese ABC transporter, ATP-binding protein SitB	190	26	32	1.89984e-23	1.93918e-35	1
NC_007946	1286667	1286573	1285782		-	fig|364106.8.peg.1397	UTI89_C1339/sitA	Manganese ABC transporter, periplasmic-binding protein SitA	326	25	33	4.16848e-106	2.02195e-122	1
NC_007946	1287372	1287395	1288153	1288167	+	fig|364106.8.peg.1398	UTI89_C1341/	hypothetical protein	255	155	78	0.671073	2.08937e-05	0.0124315
NC_007946		1288625	1288777	1288777	+	fig|364106.8.peg.1399	UTI89_C1342/	Isocitrate dehydrogenase [NADP] (EC 1.1.1.42)	24	14	4	1	1	1
NC_007946		1289443	1289039		-	fig|364106.8.peg.1400	UTI89_C1343/ycgX	Uncharacterized protein YcgX	13	16	4	1	1	1
NC_007946	1290443	1290395	1289664	1289664	-	fig|364106.8.peg.1401	UTI89_C1344/ycgE	HTH-type transcriptional repressor YcgE	81	91	70	4.25543e-05	0.0767693	0.489607
NC_007946	1291838	1291811	1290600	1290589	-	fig|364106.8.peg.1402	UTI89_C1346/ycgF	Blue light- and temperature-regulated antirepressor BluF	100	122	18	3.4203e-06	2.33672e-30	1.89056e-55
NC_007946		1292960	1292715	1292715	-	fig|364106.8.peg.1403	UTI89_C1350/	IS1 protein InsB	25	27	15	1	1	1
NC_007946	1293410	1293364	1293137	1293135	-	fig|364106.8.peg.1404	/	IS1 protein InsA	61	64	67	1	1	1
NC_007946	1293536	1293543	1293761	1293829	+	fig|364106.8.peg.1405	UTI89_C1352/	Inner membrane protein YmgF	34	51	110	1	1.15591e-63	0.13121
NC_007946	1294159	1294159	1294338	1294338	+	fig|364106.8.peg.1406	/	AidA-I adhesin-like protein	5	5	7	1	1	1
NC_007946		1294354	1294491		+	fig|364106.8.peg.1407	/	AidA-I adhesin-like protein	11	12	15	1	1	1
NC_007946		1294628	1295005		+	fig|364106.8.peg.1408	/	AidA-I adhesin-like protein	5	4	4	1	1	1
NC_007946		1295151	1295678		+	fig|364106.8.peg.1410	UTI89_C1353/	AidA-I adhesin-like protein	5	4	2	1	1	1
NC_007946	1296065	1296065	1295736	1295736	-	fig|364106.8.peg.1411	UTI89_C1354/ymgD	Uncharacterized protein YmgD	24	50	34	1	1	1
NC_007946	1296422	1296419	1296075	1296066	-	fig|364106.8.peg.1412	UTI89_C1355/	UPF0757 protein YmgG	42	94	67	6.38295e-27	1	0.170472
NC_007946		1297012	1297338		+	fig|364106.8.peg.1413	UTI89_C1357/	Pertactin precursor	1	2	3	1	1	1
NC_007946	1297980	1297977	1297711	1297678	-	fig|364106.8.peg.1414	UTI89_C1359/minE	Cell division topological specificity factor MinE	660	778	897	0.000103487	9.20948e-06	1
NC_007946	1298816	1298793	1297981	1297981	-	fig|364106.8.peg.1415	UTI89_C1360/minD	Septum site-determining protein MinD	405	483	551	9.23344e-05	9.32833e-06	1
NC_007946	1299573	1299512	1298817	1298817	-	fig|364106.8.peg.1416	UTI89_C1361/minC	Septum site-determining protein MinC	262	290	271	0.000393343	0.0089007	0.999962
NC_007946	1300018	1300032	1300400	1300574	+	fig|364106.8.peg.1417	UTI89_C1363/ycgJ	Uncharacterized protein YcgJ	63	88	144	1.74325e-08	1.60057e-26	1
NC_007946	1300923	1300921	1300520	1300475	-	fig|364106.8.peg.1418	UTI89_C1364/ycgK	Inhibitor of vertebrate g-type lysozyme, periplasmic => PliG	32	49	120	1	7.99636e-87	0.0681719
NC_007946	1301033	1301163	1301456	1301527	+	fig|364106.8.peg.1419	UTI89_C1365/ycgL	Protein YcgL	160	179	161	9.42171e-05	0.00894355	0.886477
NC_007946	1301528	1301528	1302187	1302187	+	fig|364106.8.peg.1420	UTI89_C1366/ycgM	Uncharacterized fumarylacetoacetase-like protein YcgM	86	96	98	5.89519e-05	0.000205035	1
NC_007946	1302188	1302264	1302725	1302749	+	fig|364106.8.peg.1421	UTI89_C1367/ycgN	UPF0260 protein YcgN	47	58	68	1	1	1
NC_007946		1303214	1302996		-	fig|364106.8.peg.1422	UTI89_C1368/	Hemolysin E, chromosomal	3	3	2	1	1	1
NC_007946	1303519	1303519	1303938		+	fig|364106.8.peg.1423	UTI89_C1369/umuD	Error-prone repair protein UmuD	9	9	16	1	1	1
NC_007946		1303938	1305206	1305206	+	fig|364106.8.peg.1424	UTI89_C1370/umuC	Error-prone, lesion bypass DNA polymerase V (UmuC)	5	7	10	1	1	1
NC_007946	1305804	1305781	1305251	1305251	-	fig|364106.8.peg.1425	UTI89_C1371/dsbB	Periplasmic thiol:disulfide oxidoreductase DsbB, required for DsbA reoxidation	56	48	32	1	1	1
NC_007946	1307468	1307468	1305927	1305911	-	fig|364106.8.peg.1426	UTI89_C1372/nhaB	Na+/H+ antiporter NhaB	44	30	20	1	1	1
NC_007946	1307661	1307690	1308409	1308433	+	fig|364106.8.peg.1427	UTI89_C1373/fadR	Transcriptional regulator for fatty acid degradation FadR, GntR family	298	214	153	0.19705	0.94952	0.329062
NC_007946		1308522	1308397		-	fig|364106.8.peg.1428	/	hypothetical protein	1	9	33	1	1	1
NC_007946	1310123	1310104	1308572	1308523	-	fig|364106.8.peg.1429	UTI89_C1374/ycgB	FIG004684: SpoVR-like protein	20	106	545	4.05871e-168	0	5.66338e-07
NC_007946	1310415	1310461	1311732	1311741	+	fig|364106.8.peg.1430	UTI89_C1375/dadA	D-amino acid dehydrogenase (EC 1.4.99.6)	34	163	318	4.13255e-130	0	0.679131
NC_007946	1311742	1311742	1312812	1312940	+	fig|364106.8.peg.1431	UTI89_C1376/dadX	Alanine racemase (EC 5.1.1.1)	37	187	308	5.64639e-146	0	1
NC_007946	1314605	1314605	1312869	1312794	-	fig|364106.8.peg.1432	UTI89_C1377/ycgO	K(+)/H(+) antiporter NhaP2	110	82	59	0.0978045	1	0.318087
NC_007946	1315616	1315614	1314700	1314606	-	fig|364106.8.peg.1433	UTI89_C1378/ldcA	Muramoyltetrapeptide carboxypeptidase (EC 3.4.17.13)	41	39	54	1	1	1
NC_007946	1315690	1315714	1316325	1316388	+	fig|364106.8.peg.1434	UTI89_C1380/mltE	Endo-type membrane-bound lytic murein transglycosylase A (EC 4.2.2.n2)	55	55	52	1	1	1
NC_007946	1317061	1317061	1316327	1316327	-	fig|364106.8.peg.1435	UTI89_C1381/ycgR	Flagellar brake protein YcgR	5	10	7	1	1	1
NC_007946	1317258	1317262	1317516	1317517	+	fig|364106.8.peg.1436	UTI89_C1382/ymgE	UPF0410 protein YmgE	3	17	118	1	0	2.98997e-41
NC_007946	1319536	1319536	1317566		-	fig|364106.8.peg.1437	UTI89_C1383/prrA	Putative TonB dependent outer membrane receptor	8	7	7	1	1	1
NC_007946		1320416	1319562		-	fig|364106.8.peg.1438	UTI89_C1384/modD	Molybdenum transport system protein ModD	2	1	2	1	1	1
NC_007946		1321225	1320413		-	fig|364106.8.peg.1439	UTI89_C1385/	Orf2	2	1	2	1	1	1
NC_007946		1321858	1321235		-	fig|364106.8.peg.1440	UTI89_C1386/	ABC transporter, ATP-binding protein (cluster 8, B12/iron complex)	2	0	2	1	1	1
NC_007946		1322946	1321990		-	fig|364106.8.peg.1441	UTI89_C1387/	ABC transporter, permease protein (cluster 8, B12/iron complex)	1	0	1	1	1	1
NC_007946	1323992	1323992	1322970	1322970	-	fig|364106.8.peg.1442	UTI89_C1388/	ABC transporter, substrate-binding protein (cluster 8, B12/iron complex)	2	2	20	1	1	1
NC_007946	1326046	1326026	1324329	1324329	-	fig|364106.8.peg.1443	UTI89_C1389/treA	Trehalase (EC 3.2.1.28) @ Periplasmic trehalase (EC 3.2.1.28)	28	38	47	1	1	1
NC_007946		1326040	1326186		+	fig|364106.8.peg.1444	UTI89_C1390/	hypothetical protein	2	1	3	1	1	1
NC_007946		1326318	1326205		-	fig|364106.8.peg.1445	/	hypothetical protein	19	29	34	1	1	1
NC_007946	1327763	1327763	1326345	1326338	-	fig|364106.8.peg.1446	UTI89_C1391/ycgC	Phosphoenolpyruvate-dihydroxyacetone phosphotransferase (EC 2.7.1.121), subunit DhaM; DHA-specific IIA component / DHA-specific phosphocarrier protein HPr / DHA-specific EI component	188	287	351	4.01902e-07	5.74851e-11	1
NC_007946	1328416	1328406	1327774	1327764	-	fig|364106.8.peg.1447	UTI89_C1392/ycgS	Phosphoenolpyruvate-dihydroxyacetone phosphotransferase (EC 2.7.1.121), ADP-binding subunit DhaL	228	367	587	6.86284e-10	1.01262e-28	1
NC_007946	1329517	1329487	1328417	1328417	-	fig|364106.8.peg.1448	UTI89_C1393/ycgT	Phosphoenolpyruvate-dihydroxyacetone phosphotransferase (EC 2.7.1.121), dihydroxyacetone binding subunit DhaK	217	308	556	4.64882e-06	3.02126e-22	1
NC_007946	1329793	1329793	1331634	1331634	+	fig|364106.8.peg.1449	UTI89_C1394/	Phosphoenolpyruvate-dihydroxyacetone phosphotransferase operon regulatory protein DhaR	12	17	12	1	1	1
NC_007946	1331902	1331902	1331672	1331653	-	fig|364106.8.peg.1450	UTI89_C1396/	hypothetical protein	18	18	23	1	1	1
NC_007946	1333129	1333129	1332038	1332004	-	fig|364106.8.peg.1451	UTI89_C1397/ychF	GTP-binding and nucleic acid-binding protein YchF	307	304	208	0.00280585	1	0.304669
NC_007946	1333879	1333830	1333246	1333130	-	fig|364106.8.peg.1452	UTI89_C1398/pth	Peptidyl-tRNA hydrolase (EC 3.1.1.29)	52	61	43	1	1	1
NC_007946	1334080	1334108	1334386	1334600	+	fig|364106.8.peg.1453	UTI89_C1399/ychH	Putative membrane protein YchH	101	133	163	4.88554e-07	1.29546e-10	1
NC_007946	1336244	1336120	1334441	1334328	-	fig|364106.8.peg.1454	UTI89_C1400/ychM	Putative sulfate permease	64	41	18	0.350274	5.11506e-07	1
NC_007946	1337342	1337258	1336245	1336245	-	fig|364106.8.peg.1455	UTI89_C1401/prsA	Ribose-phosphate pyrophosphokinase (EC 2.7.6.1)	831	717	379	0.0121782	1	0.194466
NC_007946		1338194	1337343	1337343	-	fig|364106.8.peg.1456	UTI89_C1402/ipk	4-diphosphocytidyl-2-C-methyl-D-erythritol kinase (EC 2.7.1.148)	171	158	103	0.00584446	1	0.204524
NC_007946	1338822	1338817	1338194		-	fig|364106.8.peg.1457	UTI89_C1403/lolB	Outer membrane lipoprotein component of lipoprotein transport system LolB	140	124	112	0.00342218	0.135798	1
NC_007946	1338992	1339031	1340287	1340287	+	fig|364106.8.peg.1458	UTI89_C1404/hemA	Glutamyl-tRNA reductase (EC 1.2.1.70)	164	140	111	0.0274588	1	0.552582
NC_007946	1340308	1340329	1341411		+	fig|364106.8.peg.1459	UTI89_C1405/prfA	Peptide chain release factor 1	237	131	79	1	0.00160786	0.124276
NC_007946		1341411	1342244		+	fig|364106.8.peg.1460	UTI89_C1406/hemK	Peptide chain release factor N(5)-glutamine methyltransferase (EC 2.1.1.297)	115	62	28	0.962552	6.10435e-14	1
NC_007946		1342241	1342633	1342633	+	fig|364106.8.peg.1461	UTI89_C1407/sirB2	FIG002082: Protein SirB2	128	67	31	1	7.17274e-18	1
NC_007946	1342634	1342637	1343446	1343480	+	fig|364106.8.peg.1462	UTI89_C1408/ychA	FIG002708: Protein SirB1	226	156	120	0.218404	1	0.464051
NC_007946	1343482	1343482	1344336	1344396	+	fig|364106.8.peg.1463	UTI89_C1409/kdsA	2-Keto-3-deoxy-D-manno-octulosonate-8-phosphate synthase (EC 2.5.1.55)	292	231	245	0.0827372	0.30854	1
NC_007946		1344618	1344484		-	fig|364106.8.peg.1464	/	Small inner membrane protein, YmgF family	3	2	2	1	1	1
NC_007946	1346114	1346097	1344997	1344996	-	fig|364106.8.peg.1465	UTI89_C1411/chaA	Calcium/proton antiporter	70	39	22	0.777771	2.56525e-06	1
NC_007946	1346264	1346367	1346597	1346690	+	fig|364106.8.peg.1466	UTI89_C1413/chaB	Cation transport regulator chaB	71	165	433	1.18589e-30	4.13813e-303	0.0557306
NC_007946	1346738	1346755	1347450	1347578	+	fig|364106.8.peg.1467	UTI89_C1414/chaC	Cation transport protein ChaC	95	95	208	0.000611428	8.63881e-24	0.234109
NC_007946	1347869	1347847	1347494	1347487	-	fig|364106.8.peg.1468	UTI89_C1415/ychN	Protein YchN	81	96	132	1.64193e-05	8.71224e-11	1
NC_007946	1348032	1348032	1349426	1349426	+	fig|364106.8.peg.1469	UTI89_C1416/ychP	Putative invasin	9	6	7	1	1	1
NC_007946		1350077	1349427	1349427	-	fig|364106.8.peg.1470	UTI89_C1417/narL	Nitrate/nitrite response regulator protein NarL	100	130	215	4.1529e-07	1.569e-22	1
NC_007946	1352030	1351866	1350070		-	fig|364106.8.peg.1471	UTI89_C1418/narX	Nitrate/nitrite sensor protein NarX	40	50	74	1	9.77735e-16	1
NC_007946		1351892	1352110		+	fig|364106.8.peg.1472	UTI89_C1419/	hypothetical protein	1	1	2	1	1	1
NC_007946	1352205	1352205	1353596		+	fig|364106.8.peg.1473	UTI89_C1420/narK	Nitrate/nitrite transporter NarK	10	9	72	1	0	3.90885e-42
NC_007946	1353989	1353989	1357732		+	fig|364106.8.peg.1474	UTI89_C1421/narG	Respiratory nitrate reductase alpha chain (EC 1.7.99.4)	19	31	208	1	0	1.13271e-13
NC_007946		1357729	1359267		+	fig|364106.8.peg.1475	UTI89_C1422/narH	Respiratory nitrate reductase beta chain (EC 1.7.99.4)	25	25	68	1	1	1
NC_007946		1359264	1359974		+	fig|364106.8.peg.1476	UTI89_C1423/narJ	Respiratory nitrate reductase delta chain (EC 1.7.99.4)	55	38	48	1	1	1
NC_007946		1359974	1360651	1360688	+	fig|364106.8.peg.1477	UTI89_C1424/narI	Respiratory nitrate reductase gamma chain (EC 1.7.99.4)	26	15	17	1	1	1
NC_007946		1361903	1360704		-	fig|364106.8.peg.1478	UTI89_C1425/	Transposase	5	5	4	1	1	1
NC_007946	1362418			1362334	-	fig|364106.8.rna.30	/	tRNA-Tyr-GTA	111	101	24	0.0110154	1.57094e-27	3.49059e-25
NC_007946	1362536			1362452	-	fig|364106.8.rna.31	/	tRNA-Tyr-GTA	136	124	39	0.00836819	1.01026e-12	3.55604e-13
NC_007946	1363582	1363538	1362696	1362556	-	fig|364106.8.peg.1479	UTI89_C1428/purU	Formyltetrahydrofolate deformylase (EC 3.5.1.10)	168	150	151	0.00855557	0.0555995	1
NC_007946	1364076	1363947	1363588	1363588	-	fig|364106.8.peg.1480	UTI89_C1429/ychJ	UPF0225 protein YchJ	160	121	114	0.0584428	0.723193	1
NC_007946	1363864	1364159	1365064	1365064	+	fig|364106.8.peg.1481	UTI89_C1430/ychK	FIG00613342: Bacterial patatin-like phospholipase domain containing protein	85	106	122	7.5044e-07	8.82314e-09	1
NC_007946	1365065	1365156	1366169	1366302	+	fig|364106.8.peg.1482	UTI89_C1431/rssB	Regulator of RpoS	73	101	161	1.3643e-08	7.88204e-25	1
NC_007946	1366371	1366371	1367279	1367289	+	fig|364106.8.peg.1483	UTI89_C1432/galU	UTP--glucose-1-phosphate uridylyltransferase (EC 2.7.7.9)	347	465	565	6.68562e-06	1.09389e-08	1
NC_007946	1367904	1367836	1367423	1367388	-	fig|364106.8.peg.1484	UTI89_C1434/hns	DNA-binding protein H-NS	11085	12343	14420	0.00123169	0.000113868	1
NC_007946		1368056	1367928		-	fig|364106.8.peg.1485	UTI89_C1435/	hypothetical protein	1	3	3	1	1	1
NC_007946	1368441	1368530	1369057	1369083	+	fig|364106.8.peg.1486	UTI89_C1436/tdk	Thymidine kinase (EC 2.7.1.21)	39	47	33	1	1	1
NC_007946	1370389	1370389	1369184	1369184	-	fig|364106.8.peg.1487	UTI89_C1437/	Transposase InsG for insertion sequence element IS4	4	8	6	1	1	1
NC_007946	1373472	1373190	1370515	1370476	-	fig|364106.8.peg.1488	UTI89_C1438/adhE	Acetaldehyde dehydrogenase (EC 1.2.1.10) / Alcohol dehydrogenase (EC 1.1.1.1)	779	1659	1372	5.90006e-10	5.07096e-07	1
NC_007946	1373532	1373667	1374314	1374314	+	fig|364106.8.peg.1489	UTI89_C1439/ychE	UPF0056 inner membrane protein YchE	46	42	25	1	1	1
NC_007946	1374633	1374633	1374472		-	fig|364106.8.peg.1490	UTI89_C1440/	hypothetical protein	5	7	6	1	1	1
NC_007946	1374541	1375052	1376683	1376683	+	fig|364106.8.peg.1491	UTI89_C1441/oppA	Oligopeptide ABC transporter, periplasmic oligopeptide-binding protein OppA (TC 3.A.1.5.1)	637	802	1392	0.000141836	6.89002e-15	1
NC_007946	1376684			1376751	+	-	predicted RNA	-	419	514	608	6.42889e-06	5.07648e-08	1
NC_007946	1376752	1376769	1377689	1377689	+	fig|364106.8.peg.1492	UTI89_C1442/oppB	Oligopeptide transport system permease protein OppB (TC 3.A.1.5.1)	166	184	202	0.000303849	0.000168852	1
NC_007946	1377690	1377704	1378612	1378623	+	fig|364106.8.peg.1493	UTI89_C1443/oppC	Oligopeptide transport system permease protein OppC (TC 3.A.1.5.1)	182	195	234	0.000675239	5.31479e-05	1
NC_007946	1378624	1378624	1379637		+	fig|364106.8.peg.1494	UTI89_C1444/oppD	Oligopeptide transport ATP-binding protein OppD (TC 3.A.1.5.1)	261	305	436	0.000325939	1.94534e-08	1
NC_007946		1379634	1380638	1380701	+	fig|364106.8.peg.1495	UTI89_C1445/oppF	Oligopeptide transport ATP-binding protein OppF (TC 3.A.1.5.1)	278	319	510	0.000356704	9.27937e-11	1
NC_007946	1381035	1381020	1380691	1380664	-	fig|364106.8.peg.1496	UTI89_C1446/yciU	dsDNA mimic protein, highly acidic	97	91	106	0.00562158	0.0028499	1
NC_007946	1382542	1382515	1381055	1381050	-	fig|364106.8.peg.1497	UTI89_C1447/cls	Cardiolipin synthase (EC 2.7.8.-) bacterial type ClsA	52	47	76	1	1.74147e-09	1
NC_007946	1382628			1382785	+	-	predicted RNA	-	360	420	320	1.60161e-05	0.0478385	0.475648
NC_007946	1384185	1384094	1382886	1382861	-	fig|364106.8.peg.1498	UTI89_C1449/kch	Putative potassium channel protein	68	75	104	3.03464e-05	9.18374e-11	1
NC_007946	1384757	1384735	1384439	1384346	-	fig|364106.8.peg.1499	UTI89_C1450/yciI	YciL protein	79	68	122	0.0119937	3.66243e-10	0.751145
NC_007946	1384944	1384944	1385675	1385675	+	fig|364106.8.peg.1500	UTI89_C1451/tonB	TonB-ExbBD energy transducing system, TonB subunit	151	20	18	2.7278e-35	1.61092e-115	1
NC_007946	1386080	1386059	1385715	1385715	-	fig|364106.8.peg.1501	UTI89_C1453/yciA	Acyl-CoA thioesterase YciA, involved in membrane biogenesis	111	88	33	0.0687773	9.89844e-12	8.80409e-09
NC_007946	1386787	1386758	1386219	1386164	-	fig|364106.8.peg.1502	UTI89_C1454/ispZ	Intracellular septation protein IspA	189	144	81	0.0543637	0.159929	0.0481363
NC_007946	1387533	1387531	1386788	1386788	-	fig|364106.8.peg.1503	UTI89_C1455/yciC	Membrane protein YciC, linked to IspA	127	107	63	0.0113095	0.908352	0.0826672
NC_007946		1387649	1387768		+	fig|364106.8.peg.1504	/	hypothetical protein	4	4	4	1	1	1
NC_007946	1387887	1387887	1388525	1388525	+	fig|364106.8.peg.1505	UTI89_C1456/ompW	Outer membrane protein W precursor	72	24	13	0.0225316	1.1517e-45	1
NC_007946	1389988	1389701	1388571	1388571	-	fig|364106.8.peg.1506	UTI89_C1457/intO	Prophage lambda integrase	12	18	29	1	1	1
NC_007946	1392463	1392463	1389992	1389989	-	fig|364106.8.peg.1507	UTI89_C1459/exoO	Exodeoxyribonuclease VIII (EC 3.1.11.-)	4	7	10	1	1	1
NC_007946		1392747	1392556		-	fig|364106.8.peg.1508	UTI89_C1460/	Uncharacterized protein, YdfD family	0	1	0	1	1	1
NC_007946		1393037	1392744		-	fig|364106.8.peg.1509	UTI89_C1461/	Cell division inhibition protein DicB	0	1	1	1	1	1
NC_007946	1393719	1393719	1393498	1393498	-	fig|364106.8.peg.1510	UTI89_C1463/ydfC	Uncharacterized protein, YdfC family	7	13	18	1	1	1
NC_007946	1393878	1393877	1393749	1393720	-	fig|364106.8.peg.1511	UTI89_C1464/ydfB	Uncharacterized protein YdfB	14	28	28	1	1	1
NC_007946	1394115	1394115	1393879	1393879	-	fig|364106.8.peg.1512	UTI89_C1465/ydfA	Uncharacterized protein, YdaF family	10	19	18	1	1	1
NC_007946	1394915			1394427	-	-	predicted RNA	-	382	418	480	0.000563118	0.000120547	1
NC_007946		1395283	1395708		+	fig|364106.8.peg.1513	UTI89_C1468/	Uncharacterized phage-associated protein, YdaT family	3	6	7	1	1	1
NC_007946	1395780	1395780	1396850	1396890	+	fig|364106.8.peg.1514	UTI89_C1469/	Primosomal protein I	10	14	18	1	1	1
NC_007946	1396891	1396891	1397313	1397444	+	fig|364106.8.peg.1515	UTI89_C1470/	hypothetical protein	58	63	59	1	1	1
NC_007946	1397445	1397445	1398467	1398472	+	fig|364106.8.peg.1516	UTI89_C1471/	hypothetical protein	1144	834	630	0.0902637	1	0.634307
NC_007946	1398474	1398483	1399484	1400032	+	fig|364106.8.peg.1517	UTI89_C1472/	hypothetical protein	654	438	256	0.112521	0.174372	0.202028
NC_007946	1400033	1400045	1400257	1400257	+	fig|364106.8.peg.1518	UTI89_C1474/	RelF inactive antibacterial toxin protein	2637	2855	3101	0.000425564	0.000310138	1
NC_007946	1400258	1400296	1400703	1400703	+	fig|364106.8.peg.1519	UTI89_C1475/	hypothetical protein	55	59	65	1	1	1
NC_007946		1400705	1401751		+	fig|364106.8.peg.1520	UTI89_C1476/	Uncharacterized protein, YdfU family	1	1	2	1	1	1
NC_007946		1401764	1402138		+	fig|364106.8.peg.1521	UTI89_C1478/	Holliday junction resolvase / Crossover junction endodeoxyribonuclease rusA (EC 3.1.22.-)	3	5	10	1	1	1
NC_007946		1402135	1402956	1402956	+	fig|364106.8.peg.1522	UTI89_C1479/	Phage antitermination protein @ Phage antitermination protein Q	6	7	14	1	1	1
NC_007946	1403135	1403181	1403378	1403378	+	fig|364106.8.peg.1523	UTI89_C1480/	hypothetical protein	28	22	14	1	1	1
NC_007946		1403529	1404578		+	fig|364106.8.peg.1524	UTI89_C1481/	Putative DNA methylase	8	6	4	1	1	1
NC_007946	1404628			1404703	+	fig|364106.8.rna.32	/	tRNA-Met-CAT	11	12	6	1	1	1
NC_007946	1404801			1404877	+	fig|364106.8.rna.33	/	tRNA-Arg-TCT	15	12	6	1	1	1
NC_007946	1405853	1405853	1406080		+	fig|364106.8.peg.1525	UTI89_C1485/	hypothetical protein	5	6	6	1	1	1
NC_007946		1406038	1406199	1406209	+	fig|364106.8.peg.1526	UTI89_C1486/	hypothetical protein	10	11	12	1	1	1
NC_007946		1406349	1406564		+	fig|364106.8.peg.1527	UTI89_C1487/	Phage lysis protein S	2	2	2	1	1	1
NC_007946		1406569	1406913		+	fig|364106.8.peg.1528	UTI89_C1488/ydfR	Uncharacterized protein, YdfR family	2	3	3	1	1	1
NC_007946	1407140	1407031	1406879	1406868	-	fig|364106.8.peg.1529	UTI89_C1489/	hypothetical protein	37	61	148	1	3.69588e-108	0.0256533
NC_007946		1407257	1407790		+	fig|364106.8.peg.1530	UTI89_C1490/	Lysozyme (EC 3.2.1.17) @ Phage lysozyme (EC 3.2.1.17)	2	2	3	1	1	1
NC_007946		1407950	1408087		+	fig|364106.8.peg.1531	UTI89_C1491/	hypothetical protein	1	0	0	1	1	1
NC_007946		1408089	1408553		+	fig|364106.8.peg.1532	UTI89_C1492/	Rz endopeptidase from lambdoid phage	0	1	1	1	1	1
NC_007946	1409286	1409286	1408861	1408861	-	fig|364106.8.peg.1533	UTI89_C1493/ydfO	Uncharacterized protein YbcV	50	35	28	1	1	1
NC_007946		1409562	1409329	1409329	-	fig|364106.8.peg.1534	UTI89_C1494/	hypothetical protein	21	18	28	1	1	1
NC_007946	1410037	1410081	1410497	1410497	+	fig|364106.8.peg.1535	UTI89_C1496/nohA2	Phage DNA packaging protein	12	21	29	1	1	1
NC_007946		1411299	1410793		-	fig|364106.8.peg.1536	/	hypothetical protein	0	0	0	1	1	1
NC_007946	1411326	1411366	1412397		+	fig|364106.8.peg.1537	UTI89_C1497/	Phage terminase, large subunit	10	13	21	1	1	1
NC_007946		1412381	1412587		+	fig|364106.8.peg.1538	UTI89_C1498/	IS, phage, Tn; Transposon-related functions	8	10	27	1	1	1
NC_007946		1412584	1414176	1414176	+	fig|364106.8.peg.1539	UTI89_C1499/	Phage portal protein	6	9	20	1	1	1
NC_007946		1414325	1415671		+	fig|364106.8.peg.1540	UTI89_C1500/	Head-tail preconnector protein GP5	2	2	4	1	1	1
NC_007946		1415708	1416055		+	fig|364106.8.peg.1541	UTI89_C1501/	IS, phage, Tn; Transposon-related functions	3	4	8	1	1	1
NC_007946	1416056	1416113	1417141	1417141	+	fig|364106.8.peg.1542	UTI89_C1502/	Phage major capsid protein	7	7	16	1	1	1
NC_007946		1417193	1417576		+	fig|364106.8.peg.1543	UTI89_C1503/	hypothetical protein	2	2	4	1	1	1
NC_007946		1417569	1417922		+	fig|364106.8.peg.1544	UTI89_C1504/	hypothetical protein	3	2	3	1	1	1
NC_007946	1417938	1417938	1418471		+	fig|364106.8.peg.1545	UTI89_C1505/	putative minor tail protein	3	4	7	1	1	1
NC_007946		1418468	1418863		+	fig|364106.8.peg.1546	UTI89_C1506/	Phage minor tail protein	4	6	9	1	1	1
NC_007946	1418871	1418871	1419623	1419630	+	fig|364106.8.peg.1547	UTI89_C1507/	Putative tail component of prophage CP-933K	7	8	13	1	1	1
NC_007946	1419631	1419637	1420068	1420118	+	fig|364106.8.peg.1548	UTI89_C1508/	Phage minor tail protein	4	5	8	1	1	1
NC_007946		1420119	1420508		+	fig|364106.8.peg.1549	UTI89_C1509/	Phage minor tail protein	4	3	4	1	1	1
NC_007946		1420489	1423062		+	fig|364106.8.peg.1550	UTI89_C1510/	Phage tail length tape-measure protein	3	3	5	1	1	1
NC_007946		1423059	1423388		+	fig|364106.8.peg.1551	UTI89_C1511/	Phage minor tail protein	2	2	3	1	1	1
NC_007946		1423388	1424086		+	fig|364106.8.peg.1552	UTI89_C1513/	Phage minor tail protein	3	4	6	1	1	1
NC_007946		1424235	1424834		+	fig|364106.8.peg.1553	UTI89_C1514/	Phage tail assembly protein	4	5	6	1	1	1
NC_007946		1424831	1425373		+	fig|364106.8.peg.1554	UTI89_C1515/	Tail assembly protein I	1	2	3	1	1	1
NC_007946	1425444	1425660	1425785	1425785	+	fig|364106.8.peg.1555	UTI89_C1516/	hypothetical protein	64	61	82	0.00349145	5.29062e-06	1
NC_007946	1425786	1425852	1429331	1429331	+	fig|364106.8.peg.1556	UTI89_C1517/	Phage tail fiber protein	5	7	8	1	1	1
NC_007946		1429399	1429998		+	fig|364106.8.peg.1557	UTI89_C1518/	Attachment invasion locus protein precursor	2	2	3	1	1	1
NC_007946		1431384	1430647		-	fig|364106.8.peg.1558	UTI89_C1520/	hypothetical protein	0	0	0	1	1	1
NC_007946		1431420	1431554		+	fig|364106.8.peg.1559	/	hypothetical protein	4	4	3	1	1	1
NC_007946		1431515	1433257		+	fig|364106.8.peg.1560	UTI89_C1519/	Putative tail fiber protein	4	5	6	1	1	1
NC_007946		1433257	1433841	1433841	+	fig|364106.8.peg.1561	UTI89_C1521/ynaC	Phage tail fiber assembly protein @ Phage tail fiber assembly protein, TfaP/TfaQ type	14	24	48	1	1	1
NC_007946		1434621	1434890		+	fig|364106.8.peg.1562	UTI89_C1523/ylcE	Phage tail fiber assembly protein	2	2	3	1	1	1
NC_007946		1435005	1435175	1435175	+	fig|364106.8.peg.1563	UTI89_C1525/	hypothetical protein	6	6	9	1	1	1
NC_007946		1435497	1435604		+	fig|364106.8.peg.1564	/	Outer membrane protein W precursor	0	0	0	1	1	1
NC_007946	1436214	1436169	1435663	1435663	-	fig|364106.8.peg.1565	UTI89_C1526/yciE	Protein YciE	5	23	32	1	1	1
NC_007946	1436800	1436736	1436215	1436215	-	fig|364106.8.peg.1566	UTI89_C1527/yciF	Stress response diiron-containing protein YciF	2	22	42	1	1	1
NC_007946	1437001	1436980	1436801	1436801	-	fig|364106.8.peg.1567	UTI89_C1528/yciG	Uncharacterized protein YmdF	2	30	84	1	0	0.000106107
NC_007946		1438167	1437361	1437354	-	fig|364106.8.peg.1568	UTI89_C1529/trpA	Tryptophan synthase alpha chain (EC 4.2.1.20)	149	777	1053	1.01284e-176	0	1
NC_007946	1439371	1439360	1438167		-	fig|364106.8.peg.1569	UTI89_C1530/trpB	Tryptophan synthase beta chain (EC 4.2.1.20)	322	1458	2033	5.35214e-90	5.27702e-200	1
NC_007946	1440730	1440730	1439372	1439372	-	fig|364106.8.peg.1570	UTI89_C1531/trpC	Indole-3-glycerol phosphate synthase (EC 4.1.1.48) / Phosphoribosylanthranilate isomerase (EC 5.3.1.24)	313	715	1084	7.47443e-18	4.65073e-48	1
NC_007946		1442329	1440734	1440731	-	fig|364106.8.peg.1571	UTI89_C1532/trpD	Anthranilate synthase, amidotransferase component (EC 4.1.3.27) / Anthranilate phosphoribosyltransferase (EC 2.4.2.18)	473	487	634	0.00158176	1.29195e-05	1
NC_007946	1444222	1443891	1442329		-	fig|364106.8.peg.1572	UTI89_C1533/trpE	Anthranilate synthase, aminase component (EC 4.1.3.27)	1543	879	846	0.635998	1	1
NC_007946	1444151	1444165	1445046		+	fig|364106.8.peg.1573	UTI89_C1534/trpH	FIG00031715: Predicted metal-dependent phosphoesterases (PHP family)	144	128	92	0.0047519	1	0.329062
NC_007946		1445007	1445663	1445680	+	fig|364106.8.peg.1574	UTI89_C1535/yciO	Hypothetical YciO protein, TsaC/YrdC paralog	184	155	147	0.0108591	0.154193	1
NC_007946	1445686	1445691	1447586	1447586	+	fig|364106.8.peg.1575	UTI89_C1536/yciQ	Uncharacterized protein YciQ	38	27	22	1	1	1
NC_007946	1447632	1447799	1448674	1448674	+	fig|364106.8.peg.1576	UTI89_C1537/yciL	Ribosomal large subunit pseudouridine synthase B (EC 5.4.99.22)	203	69	31	0.186631	2.97108e-45	0.000664557
NC_007946		1449304	1448714	1448712	-	fig|364106.8.peg.1577	UTI89_C1538/btuR	Cob(I)alamin adenosyltransferase (EC 2.5.1.17)	71	79	80	0.000235403	0.00125234	1
NC_007946	1450099	1450059	1449301		-	fig|364106.8.peg.1578	UTI89_C1539/yciK	Putative oxidoreductase	64	70	75	0.000126557	0.000165458	1
NC_007946	1450249	1450279	1451328	1451340	+	fig|364106.8.peg.1579	UTI89_C1540/sohB	Possible protease sohB (EC 3.4.21.-)	310	356	487	0.000221041	5.46675e-08	1
NC_007946	1451662	1451615	1451364	1451241	-	fig|364106.8.peg.1580	UTI89_C1541/yciN	Protein YciN	152	152	144	0.00174993	0.0472726	1
NC_007946	1451756	1451995	1454592	1454592	+	fig|364106.8.peg.1581	UTI89_C1543/topA	DNA topoisomerase I (EC 5.99.1.2)	253	273	195	0.000668357	0.232808	0.614119
NC_007946	1454727	1454802	1455776	1455776	+	fig|364106.8.peg.1582	UTI89_C1544/cysB	Cys regulon transcriptional activator CysB	185	264	280	4.65285e-07	1.64449e-07	1
NC_007946	1456072			1456094	+	-	predicted RNA	-	187	284	435	1.32584e-08	1.13621e-24	0.7905
NC_007946	1456095	1456107	1456235	1456237	+	fig|364106.8.peg.1583	UTI89_C1545/	hypothetical protein	322	493	719	5.4356e-09	1.83707e-21	1
NC_007946	1456238	1456238	1456405	1456446	+	fig|364106.8.peg.1584	UTI89_C1546/	hypothetical protein	109	187	244	1.64859e-15	2.26109e-28	1
NC_007946	1456714	1456764	1459439	1459441	+	fig|364106.8.peg.1585	UTI89_C1547/acnA	Aconitate hydratase (EC 4.2.1.3) @ 2-methylisocitrate dehydratase (EC 4.2.1.99)	28	73	157	2.19614e-37	3.48004e-232	0.409403
NC_007946	1460094	1460093	1459503	1459469	-	fig|364106.8.peg.1586	UTI89_C1548/ribA	GTP cyclohydrolase II (EC 3.5.4.25)	134	172	154	1.96654e-07	3.60102e-05	1
NC_007946	1460258	1460263	1461027	1461121	+	fig|364106.8.peg.1587	UTI89_C1549/pgpB	Phosphatidylglycerophosphatase B (EC 3.1.3.27)	86	88	104	0.000351922	1.91979e-05	1
NC_007946	1461146	1461176	1461484	1461490	+	fig|364106.8.peg.1588	UTI89_C1550/yciS	Inner membrane protein yciS	135	139	135	0.00111098	0.0155915	1
NC_007946	1461491	1461491	1462660	1462660	+	fig|364106.8.peg.1589	UTI89_C1551/yciM	Lipopolysaccharide assembly protein LapB	65	76	55	5.35022e-06	0.0630052	0.331282
NC_007946		1462835	1462683		-	fig|364106.8.peg.1590	/	hypothetical protein	0	0	0	1	1	1
NC_007946	1462847	1462851	1463588		+	fig|364106.8.peg.1591	UTI89_C1552/pyrF	Orotidine 5'-phosphate decarboxylase (EC 4.1.1.23)	63	71	39	8.65554e-05	1	0.0202987
NC_007946		1463585	1463914	1463917	+	fig|364106.8.peg.1592	UTI89_C1553/yciH	Translation initiation factor SUI1-related protein	75	90	66	6.81097e-06	0.123117	0.20491
NC_007946	1464412	1464258	1464040	1463934	-	fig|364106.8.peg.1593	UTI89_C1555/osmB	Osmotically-inducible lipoprotein OsmB	677	1609	1959	3.40426e-23	3.56388e-37	1
NC_007946	1465276	1465276	1464527	1464527	-	fig|364106.8.peg.1594	UTI89_C1556/	Transcriptional regulatory protein YciT	108	112	98	0.000144665	0.0175397	0.924157
NC_007946	1465539	1465539	1465366	1465277	-	fig|364106.8.peg.1595	UTI89_C1557/	UPF0509 protein YciZ	239	211	227	0.0139379	0.0406561	1
NC_007946	1467693	1467672	1465687	1465630	-	fig|364106.8.peg.1596	UTI89_C1558/yciR	c-di-GMP phosphodiesterase (EC 3.1.4.52) => PdeR	21	53	136	1	2.27063e-273	0.0875682
NC_007946	1469868	1469840	1467906	1467901	-	fig|364106.8.peg.1597	UTI89_C1559/rnb	Exoribonuclease II (EC 3.1.13.1)	235	236	138	0.00187951	1	0.218267
NC_007946	1471035	1471035	1469908	1469869	-	fig|364106.8.peg.1598	UTI89_C1560/yciW	Uncharacterized protein YciW	36	33	21	1	1	1
NC_007946	1472039	1471968	1471180	1471138	-	fig|364106.8.peg.1599	UTI89_C1561/fabI	Enoyl-[acyl-carrier-protein] reductase [NADH] (EC 1.3.1.9)	287	250	269	0.0275636	0.0880828	1
NC_007946		1471983	1472087		+	fig|364106.8.peg.1600	/	hypothetical protein	2	3	3	1	1	1
NC_007946	1472423	1472446	1473012	1473012	+	fig|364106.8.peg.1601	UTI89_C1562/	Transcriptional regulator, AcrR family	50	256	189	2.41449e-163	8.38935e-80	0.379892
NC_007946	1473013	1473161	1474282		+	fig|364106.8.peg.1602	UTI89_C1563/	RND efflux system, membrane fusion protein	8	81	40	0	1	0.00932887
NC_007946		1474282	1477389	1477389	+	fig|364106.8.peg.1603	UTI89_C1564/	RND efflux system, inner membrane transporter	5	40	21	1	1	1
NC_007946	1477390	1477393	1478766	1478774	+	fig|364106.8.peg.1604	UTI89_C1565/	Efflux transport system, outer membrane factor (OMF) lipoprotein	6	44	37	1	1	1
NC_007946	1478775	1478775	1479938	1479938	+	fig|364106.8.peg.1605	UTI89_C1566/	Multidrug resistance transporter, Bcr/CflA family	17	64	67	1	1	1
NC_007946	1480793	1480792	1479986	1479986	-	fig|364106.8.peg.1606	UTI89_C1567/sapF	Peptide transport system ATP-binding protein SapF	35	36	48	1	1	1
NC_007946		1481786	1480794	1480794	-	fig|364106.8.peg.1607	UTI89_C1568/sapD	Peptide transport system ATP-binding protein SapD	44	46	64	1	1	1
NC_007946		1482676	1481786		-	fig|364106.8.peg.1608	UTI89_C1569/sapC	Peptide transport system permease protein SapC	32	33	39	1	1	1
NC_007946		1483628	1482663		-	fig|364106.8.peg.1609	UTI89_C1570/sapB	Peptide transport system permease protein SapB	17	21	23	1	1	1
NC_007946	1485580	1485244	1483625		-	fig|364106.8.peg.1610	UTI89_C1571/sapA	Peptide transport periplasmic protein SapA	26	29	33	1	1	1
NC_007946		1485474	1485599		+	fig|364106.8.peg.1611	/	hypothetical protein	1	2	1	1	1	1
NC_007946	1485827	1485826	1485581	1485581	-	fig|364106.8.peg.1612	UTI89_C1572/ymjA	Uncharacterized protein YmjA	210	180	158	0.0109625	0.522072	0.783139
NC_007946		1486064	1485960	1485960	-	fig|364106.8.peg.1613	/	Putrescine importer	13	14	8	1	1	1
NC_007946	1487231	1487230	1486253	1486242	-	fig|364106.8.peg.1614	UTI89_C1573/pspF	Psp operon transcriptional activator	46	62	52	1	1	1
NC_007946	1487348	1487396	1488064	1488064	+	fig|364106.8.peg.1615	UTI89_C1574/pspA	Phage shock protein A @ Suppressor of sigma54-dependent transcription, PspA-like	413	602	734	1.44824e-06	6.26797e-10	1
NC_007946	1488065	1488118	1488342		+	fig|364106.8.peg.1616	UTI89_C1575/pspB	Phage shock protein B	120	184	232	3.99827e-10	6.741e-17	1
NC_007946		1488342	1488701	1488709	+	fig|364106.8.peg.1617	UTI89_C1576/pspC	Phage shock protein C	53	81	106	9.05526e-12	2.16417e-21	1
NC_007946	1488710	1488710	1488931	1488933	+	fig|364106.8.peg.1618	UTI89_C1577/pspD	Phage shock protein D	74	136	172	1.55666e-17	9.59695e-30	1
NC_007946	1488936	1489006	1489320	1489320	+	fig|364106.8.peg.1619	UTI89_C1578/pspE	Thiosulfate:cyanide sulfurtransferase PspE (EC 2.8.1.1)	71	111	115	1.36477e-11	5.12608e-12	1
NC_007946		1489530	1491209		+	fig|364106.8.peg.1620	UTI89_C1579/ycjM	Uncharacterized glycosyltransferase YcjM	0	1	0	1	1	1
NC_007946		1491223	1492515		+	fig|364106.8.peg.1621	UTI89_C1581/ycjN	ABC-type sugar transport system, periplasmic binding protein YcjN	0	0	0	1	1	1
NC_007946		1492536	1493417		+	fig|364106.8.peg.1622	UTI89_C1582/ycjO	Inner membrane ABC transporter permease protein YcjO	0	0	0	1	1	1
NC_007946		1493404	1494246		+	fig|364106.8.peg.1623	UTI89_C1583/ycjP	Inner membrane ABC transporter permease protein YcjP	0	0	0	1	1	1
NC_007946		1494277	1495329		+	fig|364106.8.peg.1624	UTI89_C1584/ycjQ	Zinc-type alcohol dehydrogenase YcjQ	1	1	2	1	1	1
NC_007946		1495348	1496136		+	fig|364106.8.peg.1625	UTI89_C1585/ycjR	Sugar phosphate isomerases/epimerases family protein YcjR	1	2	2	1	1	1
NC_007946		1496158	1497201		+	fig|364106.8.peg.1626	UTI89_C1586/ycjS	Putative oxidoreductase YcjS (EC 1.-.-.-), NADH-binding	1	2	2	1	1	1
NC_007946		1497198	1499465		+	fig|364106.8.peg.1627	UTI89_C1587/ycjT	Uncharacterized glycosyl hydrolase YcjT	0	1	1	1	1	1
NC_007946		1499462	1500121		+	fig|364106.8.peg.1628	UTI89_C1588/ycjU	Beta-phosphoglucomutase (EC 5.4.2.6)	0	0	0	1	1	1
NC_007946		1500135	1501217		+	fig|364106.8.peg.1629	UTI89_C1589/ycjV	Maltodextrin ABC transporter, ATP-binding protein MsmX	0	0	0	1	1	1
NC_007946		1501262	1502167		+	fig|364106.8.peg.1630	UTI89_C1590/ompG	Outer membrane protein G precursor	0	0	0	1	1	1
NC_007946	1503216	1503216	1502218	1502218	-	fig|364106.8.peg.1631	UTI89_C1591/ycjW	Transcriptional regulator YcjW, LacI family, possibly involved in maltodextrin utilization pathway	17	19	7	1	1	1
NC_007946	1503359	1503372	1504769		+	fig|364106.8.peg.1632	UTI89_C1592/ycjX	Conserved protein YcjX with nucleoside triphosphate hydrolase domain	20	31	19	1	1	1
NC_007946		1504766	1505827	1505827	+	fig|364106.8.peg.1633	UTI89_C1593/ycjF	Membrane protein YcjF	18	31	22	1	1	1
NC_007946	1505959	1505975	1507516	1507516	+	fig|364106.8.peg.1634	UTI89_C1594/tyrR	Transcriptional repressor protein TyrR	111	115	145	0.00121547	3.13743e-05	1
NC_007946	1508099	1508066	1507560	1507555	-	fig|364106.8.peg.1635	UTI89_C1595/tpx	Thiol peroxidase, Tpx-type (EC 1.11.1.15)	364	493	671	2.85109e-06	5.18375e-12	1
NC_007946	1507564	1508185	1509150	1509248	+	fig|364106.8.peg.1636	UTI89_C1596/ycjG	L-alanine-DL-glutamate epimerase (EC 5.1.1.n1)	31	32	43	1	1	1
NC_007946	1509853	1509853	1509125	1509064	-	fig|364106.8.peg.1637	UTI89_C1597/ycjI	Gamma-D-Glutamyl-meso-Diaminopimelate Amidase	9	13	23	1	1	1
NC_007946	1510852	1510782	1510144	1510144	-	fig|364106.8.peg.1638	UTI89_C1598/	Putative oxidoreductase	26	50	114	1	4.43132e-136	0.204045
NC_007946	1511788	1511773	1510853	1510853	-	fig|364106.8.peg.1639	UTI89_C1599/	Dienelactone hydrolase and related enzymes	17	34	89	1	9.78329e-209	0.0390297
NC_007946	1511909	1511911	1512810	1512810	+	fig|364106.8.peg.1640	UTI89_C1600/	LysR family transcriptional regulator PgrR	21	31	27	1	1	1
NC_007946	1512899	1512899	1513024	1513146	+	fig|364106.8.peg.1641	/	hypothetical protein	20	24	16	1	1	1
NC_007946	1513147	1513147	1514760	1514760	+	fig|364106.8.peg.1642	UTI89_C1601/mppA	Murein peptide ABC transporter, substrate-binding protein (requires DppBCDF)	33	41	31	1	1	1
NC_007946	1515842	1515842	1514811	1514811	-	fig|364106.8.peg.1643	UTI89_C1602/ynaI	Mechanosensitive ion channel	23	28	57	1	1	1
NC_007946	1516070	1516086	1516343	1516573	+	fig|364106.8.peg.1644	UTI89_C1603/ynaJ	Uncharacterized inner membrane protein YnaJ	148	178	214	2.93712e-05	3.48075e-07	1
NC_007946	1517390	1517343	1516393	1516307	-	fig|364106.8.peg.1645	UTI89_C1604/ydaA	Universal stress protein E	393	654	999	7.45026e-09	1.42024e-23	1
NC_007946	1518258	1518247	1517495	1517465	-	fig|364106.8.peg.1646	UTI89_C1605/fnr	Fumarate and nitrate reduction regulatory protein	297	352	307	0.000267714	0.0196803	0.693446
NC_007946	1518967	1518957	1518442	1518259	-	fig|364106.8.peg.1647	UTI89_C1606/ogt	Methylated-DNA--protein-cysteine methyltransferase (EC 2.1.1.63)	104	123	104	1.39285e-05	0.00608462	0.780534
NC_007946	1519159	1519159	1518968	1518968	-	fig|364106.8.peg.1648	UTI89_C1607/	Aminobenzoyl-glutamate transport protein	57	72	64	1.44541e-06	1	0.667574
NC_007946	1520304	1520304	1519489	1519489	-	fig|364106.8.peg.1649	UTI89_C1608/	Transcriptional regulator, AraC family	6	7	3	1	1	1
NC_007946		1520401	1521429		+	fig|364106.8.peg.1650	UTI89_C1609/	Membrane fusion component of MSF-type tripartite multidrug efflux system	2	2	2	1	1	1
NC_007946		1521429	1522940		+	fig|364106.8.peg.1651	UTI89_C1610/	Inner-membrane proton/drug antiporter (MSF type) of tripartite multidrug efflux system	2	3	1	1	1	1
NC_007946	1523104	1523135	1523698	1523698	+	fig|364106.8.peg.1652	UTI89_C1611/ydaL	Probable DNA endonuclease SmrA	23	30	56	1	1	1
NC_007946	1525011	1525011	1523719	1523618	-	fig|364106.8.peg.1653	UTI89_C1612/ydaM	Diguanylate cyclase (EC 2.7.7.65) => DgcM	13	39	61	1	1	1
NC_007946	1525132	1525206	1526189	1526248	+	fig|364106.8.peg.1654	UTI89_C1613/zntB	Zinc transport protein ZntB	50	73	150	7.12278e-09	3.59983e-47	0.367509
NC_007946	1526572	1526572	1526474	1526428	-	fig|364106.8.peg.1655	/	hypothetical protein	4	12	12	1	1	1
NC_007946	1526423	1526667	1528040	1528059	+	fig|364106.8.peg.1656	UTI89_C1614/dbpA	ATP-dependent 23S rRNA helicase DbpA	79	45	37	0.811392	0.480337	1
NC_007946	1529155	1529104	1528169	1528165	-	fig|364106.8.peg.1657	UTI89_C1615/ydaO	tRNA-(cytosine32)-2-thiocytidine synthetase TtcA	105	71	30	0.197857	3.54239e-07	0.000306418
NC_007946	1529386	1529386	1529156	1529156	-	fig|364106.8.peg.1658	UTI89_C1616/	Lambdoid phage Rac integrase	151	90	30	1	8.98859e-42	1.66259e-13
NC_007946	1530259			1530395	+	-	predicted RNA	-	163	161	360	0.000692618	1.44314e-25	0.174004
NC_007946		1531194	1530973		-	fig|364106.8.peg.1659	/	Manganese ABC transporter, inner membrane permease protein SitD	8	16	18	1	1	1
NC_007946	1531342	1531342	1531124		-	fig|364106.8.peg.1660	/	hypothetical protein	4	9	13	1	1	1
NC_007946	1531898	1531865	1531431	1531431	-	fig|364106.8.peg.1661	UTI89_C1617/ynaF	Universal stress protein F	52	112	160	9.58192e-24	1.96169e-54	1
NC_007946	1533139	1533139	1532006	1532006	-	fig|364106.8.peg.1662	UTI89_C1618/ompN	Outer membrane porin OmpN	4	14	7	1	1	1
NC_007946	1537092	1537029	1533505	1533499	-	fig|364106.8.peg.1663	UTI89_C1619/ydbK	Pyruvate-flavodoxin oxidoreductase	150	277	243	6.47646e-12	6.22158e-09	0.864726
NC_007946	1537299	1537444	1537569	1537757	+	fig|364106.8.peg.1664	UTI89_C1621/	Uncharacterized protein YdbJ	56	70	249	1.85358e-06	1.00877e-141	4.79915e-07
NC_007946	1537988	1537988	1537566	1537450	-	fig|364106.8.peg.1665	UTI89_C1622/hslJ	Heat shock protein HslJ	45	99	85	1.39813e-26	3.31581e-18	0.741365
NC_007946	1539110	1539088	1538099	1538008	-	fig|364106.8.peg.1666	UTI89_C1623/ldhA	D-lactate dehydrogenase (EC 1.1.1.28)	53	52	55	1	1	1
NC_007946	1539296	1539296	1541935		+	fig|364106.8.peg.1667	UTI89_C1624/ydbH	Putative uncharacterized protein ydbH	18	23	20	1	1	1
NC_007946		1541932	1542117	1542181	+	fig|364106.8.peg.1668	UTI89_C1625/ynbE	Uncharacterized protein ynbE; probable lipoprotein STY1424	53	70	81	3.52022e-07	2.77258e-09	1
NC_007946	1542182	1542182	1542451	1542489	+	fig|364106.8.peg.1669	UTI89_C1626/ydbL	Putative uncharacterized protein ydbL, may be related to amine metabolism	148	135	143	0.00819476	0.0324517	1
NC_007946		1543181	1543068		-	fig|364106.8.peg.1670	/	hypothetical protein	1	2	2	1	1	1
NC_007946		1543468	1543307		-	fig|364106.8.peg.1671	/	hypothetical protein	0	0	0	1	1	1
NC_007946	1543430	1543430	1551142	1551142	+	fig|364106.8.peg.1672	UTI89_C1627/entS	COG3210: Large exoproteins involved in heme utilization or adhesion	19	18	17	1	1	1
NC_007946	1551358	1551362	1552222	1552299	+	fig|364106.8.peg.1673	UTI89_C1628/	Pyridoxine 4-dehydrogenase PhxI (EC 1.1.1.65)	9	23	49	1	1	1
NC_007946		1552521	1553126		+	fig|364106.8.peg.1674	UTI89_C1630/ynbA	CDP-alcohol phosphatidyltransferase family protein	1	1	0	1	1	1
NC_007946		1553126	1554022		+	fig|364106.8.peg.1675	UTI89_C1631/ynbB	Phosphatidate cytidylyltransferase (EC 2.7.7.41)	1	0	0	1	1	1
NC_007946		1554038	1555795		+	fig|364106.8.peg.1676	UTI89_C1632/ynbC	Putative lipase in cluster with Phosphatidate cytidylyltransferase	2	2	2	1	1	1
NC_007946		1555833	1557101		+	fig|364106.8.peg.1677	UTI89_C1633/ynbD	Ser/Thr and Tyr protein phosphatase (dual specificity)	4	3	5	1	1	1
NC_007946	1557814	1557760	1557155	1557149	-	fig|364106.8.peg.1678	UTI89_C1634/acpD	FMN-dependent NADH-azoreductase (EC 1.7.1.6)	36	42	58	1	1	1
NC_007946	1557754	1557961	1561863	1561863	+	fig|364106.8.peg.1679	UTI89_C1635/hrpA	ATP-dependent helicase HrpA	38	32	34	1	1	1
NC_007946	1562119	1562136	1562936	1562936	+	fig|364106.8.peg.1680	UTI89_C1636/ydcF	Uncharacterized SAM-binding protein YdcF	22	27	30	1	1	1
NC_007946	1563133	1563133	1564572	1564572	+	fig|364106.8.peg.1681	UTI89_C1637/aldA	Aldehyde dehydrogenase A (EC 1.2.1.22) @ Glycolaldehyde dehydrogenase (EC 1.2.1.21)	10	11	15	1	1	1
NC_007946	1565629	1565615	1564614	1564609	-	fig|364106.8.peg.1682	UTI89_C1638/	NAD-dependent glyceraldehyde-3-phosphate dehydrogenase (EC 1.2.1.12)	12	58	418	1	0	1.06068e-20
NC_007946	1565448	1565768	1566334	1566397	+	fig|364106.8.peg.1683	UTI89_C1639/cybB	Cytochrome b561	72	337	297	1.83519e-124	7.97575e-92	0.812516
NC_007946	1566498	1566579	1566752	1566838	+	fig|364106.8.peg.1684	UTI89_C1640/ydcA	Uncharacterized protein YdcA	33	94	48	1.04898e-47	1	0.000264802
NC_007946	1566839	1566925	1567380	1567380	+	fig|364106.8.peg.1685	UTI89_C1642/	Methyl-accepting chemotaxis protein III (ribose and galactose chemoreceptor protein)	16	34	17	1	1	1
NC_007946	1568342	1568260	1567418	1567369	-	fig|364106.8.peg.1686	UTI89_C1643/ydcI	LysR family transcriptional regulator YdcI	31	76	45	2.96833e-30	1	0.07234
NC_007946	1568505	1568558	1569901	1569901	+	fig|364106.8.peg.1687	UTI89_C1644/ydcJ	Uncharacterized protein YdcJ	13	66	82	1	9.22589e-305	1
NC_007946	1570075	1570162	1571781	1571781	+	fig|364106.8.peg.1688	UTI89_C1645/mdoD	Glucans biosynthesis protein D precursor	121	121	62	0.00322902	1	0.0352958
NC_007946	1571881	1571921	1572145	1572145	+	fig|364106.8.peg.1689	UTI89_C1646/ydcH	Uncharacterized protein YdcH	155	231	172	1.19155e-08	0.00178618	0.320718
NC_007946	1572171	1572208	1572747	1572747	+	fig|364106.8.peg.1690	UTI89_C1647/rimL	Ribosomal-protein-L7p-serine acetyltransferase	41	46	44	1	1	1
NC_007946	1573728	1573719	1572739	1572739	-	fig|364106.8.peg.1691	UTI89_C1648/ydcK	FIG005189: putative transferase clustered with tellurite resistance proteins TehA/TehB	7	14	53	1	1	1
NC_007946	1573765	1573843	1574835		+	fig|364106.8.peg.1692	UTI89_C1649/tehA	Tellurite resistance protein TehA	29	30	37	1	1	1
NC_007946		1574832	1575425	1575531	+	fig|364106.8.peg.1693	UTI89_C1650/tehB	Tellurite methyltransferase (EC 2.1.1.265)	150	158	212	8.82254e-05	1.00831e-08	1
NC_007946	1575660	1575728	1576396	1576406	+	fig|364106.8.peg.1694	UTI89_C1651/	Uncharacterized membrane lipoprotein clustered with tellurite resistance proteins TehA/TehB	99	131	332	1.87088e-07	2.30203e-65	0.0942803
NC_007946	1577603	1577603	1576431	1576431	-	fig|364106.8.peg.1695	UTI89_C1652/ydcO	Benzoate transport protein	4	6	7	1	1	1
NC_007946	1577679	1577695	1578231	1578231	+	fig|364106.8.peg.1696	UTI89_C1653/ydcN	Transcriptional regulator yidN, Cro/CI family	13	15	13	1	1	1
NC_007946	1578262	1578262	1580265	1580265	+	fig|364106.8.peg.1697	UTI89_C1654/ydcP	Uncharacterized protease YdcP	24	27	15	1	1	1
NC_007946	1580584	1580527	1580357	1580357	-	fig|364106.8.peg.1698	UTI89_C1655/yncJ	Uncharacterized protein YncJ	12	10	14	1	1	1
NC_007946		1580772	1580644		-	fig|364106.8.peg.1699	UTI89_C1656/	hypothetical protein	1	2	2	1	1	1
NC_007946		1580805	1581002		+	fig|364106.8.peg.1700	UTI89_C1657/	Antitoxin HicB	3	2	1	1	1	1
NC_007946	1581081	1581081	1582487	1582487	+	fig|364106.8.peg.1701	UTI89_C1658/ydcR	DNA-binding transcriptional regulator, MocR family / aminotransferase domain	15	25	16	1	1	1
NC_007946	1582683	1582732	1583877	1583894	+	fig|364106.8.peg.1702	UTI89_C1659/ydcS	ABC transporter periplasmic-binding protein YdcS	4	9	29	1	1	1
NC_007946	1583895	1583895	1584908		+	fig|364106.8.peg.1703	UTI89_C1660/ydcT	ABC transporter ATP-binding protein YdcT	3	5	12	1	1	1
NC_007946		1584909	1585850		+	fig|364106.8.peg.1704	UTI89_C1661/ydcU	ABC transporter permease protein YdcU	1	1	3	1	1	1
NC_007946		1585840	1586634	1586634	+	fig|364106.8.peg.1705	UTI89_C1662/	ABC transporter permease protein YdcV	2	3	10	1	1	1
NC_007946	1586635	1586656	1588080	1588107	+	fig|364106.8.peg.1706	UTI89_C1663/ydcW	4-aminobutyraldehyde dehydrogenase (EC 1.2.1.19)	5	7	17	1	1	1
NC_007946	1588296	1588193	1588077	1588061	-	fig|364106.8.peg.1707	/	hypothetical protein	25	53	62	1	1	1
NC_007946	1588392	1588392	1588640	1588693	+	fig|364106.8.peg.1708	UTI89_C1665/ydcX	Orphan toxin OrtT	58	44	24	1	1	1
NC_007946	1588697	1588726	1588959	1589003	+	fig|364106.8.peg.1709	UTI89_C1666/ydcY	Uncharacterized protein YdcY (not antitoxin to OrtT)	746	752	1079	0.00200354	8.96772e-07	1
NC_007946		1589409	1588960	1588954	-	fig|364106.8.peg.1710	UTI89_C1667/ydcZ	Putative inner membrane protein	42	46	67	1	1	1
NC_007946	1589987	1589987	1589406		-	fig|364106.8.peg.1711	UTI89_C1668/yncA	L-amino acid N-acyltransferase MnaT	79	91	146	4.25543e-05	3.33955e-14	1
NC_007946		1590012	1590191		+	fig|364106.8.peg.1712	/	Putative oxidoreductase YncB	0	1	6	1	1	1
NC_007946	1590192	1590194	1590367	1590367	+	fig|364106.8.peg.1713	UTI89_C1669/	Transcriptional regulator, GntR family	0	3	10	1	1	1
NC_007946	1592507	1592507	1590405	1590194	-	fig|364106.8.peg.1714	UTI89_C1670/yncD	Probable tonB-dependent receptor yncD precursor	34	61	18	1	1	1
NC_007946	1592732	1592749	1593810	1593824	+	fig|364106.8.peg.1715	UTI89_C1671/yncE	Uncharacterized protein YncE	119	24	21	2.12018e-08	2.18374e-31	1
NC_007946		1595422	1593923		-	fig|364106.8.peg.1716	UTI89_C1672/ansP	L-asparagine permease	5	4	2	1	1	1
NC_007946	1595689	1595689	1595865	1595873	+	fig|364106.8.peg.1717	UTI89_C1673/	Uncharacterized GST-like protein yncG	4	12	34	1	1	1
NC_007946		1595879	1596289	1596289	+	fig|364106.8.peg.1718	UTI89_C1674/	Uncharacterized GST-like protein yncG	0	3	7	1	1	1
NC_007946		1596830	1597114		+	fig|364106.8.peg.1719	UTI89_C1675/	T6SS PAAR-repeat protein	0	1	8	1	1	1
NC_007946		1597133	1599538		+	fig|364106.8.peg.1720	UTI89_C1676/	VgrG protein	1	2	6	1	1	1
NC_007946		1599528	1600289	1600289	+	fig|364106.8.peg.1721	UTI89_C1677/	hypothetical protein	6	7	10	1	1	1
NC_007946		1600342	1601127		+	fig|364106.8.peg.1722	UTI89_C1678/	hypothetical protein	3	3	3	1	1	1
NC_007946		1601240	1601383		+	fig|364106.8.peg.1723	UTI89_C1679/	H repeat-associated protein, YhhI family	3	3	3	1	1	1
NC_007946		1601461	1601676		+	fig|364106.8.peg.1724	/	hypothetical protein	2	2	2	1	1	1
NC_007946	1602562	1602562	1601993	1601993	-	fig|364106.8.peg.1725	UTI89_C1680/yddH	NAD(P)H-flavin oxidoreductase	1	4	13	1	1	1
NC_007946	1602729	1602737	1603582	1603591	+	fig|364106.8.peg.1726	UTI89_C1681/nhoA	N-hydroxyarylamine O-acetyltransferase (EC 2.3.1.118)	28	42	74	1	4.09749e-36	1
NC_007946	1604598	1604571	1603678	1603678	-	fig|364106.8.peg.1727	UTI89_C1682/yddE	Phenazine biosynthesis protein PhzF like	43	34	36	1	1	1
NC_007946		1605331	1604651	1604651	-	fig|364106.8.peg.1728	UTI89_C1683/narV	Respiratory nitrate reductase gamma chain (EC 1.7.99.4)	1	6	59	1	1	1
NC_007946		1606023	1605328		-	fig|364106.8.peg.1729	UTI89_C1684/narW	Respiratory nitrate reductase delta chain (EC 1.7.99.4)	4	17	132	1	0	8.46305e-43
NC_007946		1607567	1606023		-	fig|364106.8.peg.1730	UTI89_C1685/narY	Respiratory nitrate reductase beta chain (EC 1.7.99.4)	5	22	146	1	0	5.3295e-18
NC_007946	1611304	1611304	1607564		-	fig|364106.8.peg.1731	UTI89_C1686/narZ	Respiratory nitrate reductase alpha chain (EC 1.7.99.4)	3	17	91	1	0	1.20982e-10
NC_007946	1612873	1612787	1611399	1611305	-	fig|364106.8.peg.1732	UTI89_C1687/narU	Nitrate/nitrite transporter NarU	2	17	94	1	0	3.95493e-14
NC_007946	1613884	1613884	1613060	1613060	-	fig|364106.8.peg.1733	UTI89_C1688/yddG	Permease of the drug/metabolite transporter (DMT) superfamily	18	17	9	1	1	1
NC_007946		1614173	1617220		+	fig|364106.8.peg.1734	UTI89_C1689/fdnG	Formate dehydrogenase N alpha subunit (EC 1.2.1.2) @ selenocysteine-containing	48	7	6	1	1	1
NC_007946	1617233	1617233	1618117		+	fig|364106.8.peg.1735	UTI89_C1691/fdnH	Formate dehydrogenase N beta subunit (EC 1.2.1.2)	72	10	5	1.32776e-36	0	1
NC_007946		1618092	1618763	1618763	+	fig|364106.8.peg.1736	UTI89_C1692/fdnI	Formate dehydrogenase N gamma subunit (EC 1.2.1.2)	155	31	24	5.36185e-08	1.89724e-50	1
NC_007946		1618848	1618979		+	fig|364106.8.peg.1737	/	hypothetical protein	0	0	0	1	1	1
NC_007946	1619570	1619276	1618992	1618980	-	fig|364106.8.peg.1738	UTI89_C1694/	Antitoxin HigA	71	75	88	0.00012628	1.01823e-05	1
NC_007946	1620797	1620750	1619740	1619739	-	fig|364106.8.peg.1739	UTI89_C1696/adhP	Alcohol dehydrogenase (EC 1.1.1.1)	72	104	508	1.96364e-09	0	1.83176e-07
NC_007946	1622587	1622581	1620884	1620884	-	fig|364106.8.peg.1740	UTI89_C1697/sfcA	NAD-dependent malic enzyme (EC 1.1.1.38)	154	180	229	0.000342167	2.11022e-06	1
NC_007946		1622597	1622719		+	fig|364106.8.peg.1741	/	hypothetical protein	0	0	0	1	1	1
NC_007946	1622958	1622874	1622737	1622737	-	fig|364106.8.peg.1742	UTI89_C1698/rpsV	Stationary-phase-induced ribosome-associated protein	70	201	1323	9.42569e-49	0	2.02402e-20
NC_007946	1623191	1623191	1622976	1622960	-	fig|364106.8.peg.1743	UTI89_C1699/bdm	Bdm protein	14	22	21	1	1	1
NC_007946		1623358	1623498		+	fig|364106.8.peg.1744	UTI89_C1700/	hypothetical protein	0	2	2	1	1	1
NC_007946	1623516	1623536	1623967	1624089	+	fig|364106.8.peg.1745	UTI89_C1701/osmC	Peroxiredoxin OsmC (EC 1.11.1.15)	84	193	736	3.47142e-23	0	9.85304e-05
NC_007946		1624095	1623949		-	fig|364106.8.peg.1746	/	hypothetical protein	0	1	1	1	1	1
NC_007946	1626580	1626556	1624157	1624157	-	fig|364106.8.peg.1747	UTI89_C1702/	c-di-GMP phosphodiesterase (EC 3.1.4.52) => Heme-regulated, oxygen sensor PdeO	18	32	34	1	1	1
NC_007946	1626834	1626793	1626581	1626581	-	fig|364106.8.peg.1748	UTI89_C1703/	Diguanylate cyclase (EC 2.7.7.65) => Globin-coupled heme-based oxygen sensor DgcO	50	79	96	1.42957e-11	1.39818e-17	1
NC_007946	1628405	1628277	1627123	1627123	-	fig|364106.8.peg.1749	UTI89_C1705/yddW	COG1649 predicted glycoside hydrolase	18	29	29	1	1	1
NC_007946	1630112	1630108	1628573	1628453	-	fig|364106.8.peg.1750	UTI89_C1706/xasA	Probable glutamate/gamma-aminobutyrate antiporter	11	30	942	1	0	0
NC_007946	1631664	1631664	1630264	1630113	-	fig|364106.8.peg.1751	UTI89_C1707/gadB	Glutamate decarboxylase (EC 4.1.1.15)	20	55	2081	1	0	0
NC_007946	1634808	1634808	1632025	1632025	-	fig|364106.8.peg.1752	UTI89_C1708/pqqL	Probable zinc protease pqqL (EC 3.4.99.-)	11	2	3	1	1	1
NC_007946	1637237	1637237	1634865		-	fig|364106.8.peg.1753	UTI89_C1709/yddB	Uncharacterized protein YddB	8	1	3	1	1	1
NC_007946	1638933	1638933	1637275		-	fig|364106.8.peg.1754	UTI89_C1710/yddA	ABC transporter ATP-binding protein YddA	8	1	1	1	1	1
NC_007946		1640408	1639251		-	fig|364106.8.peg.1755	UTI89_C1711/ydeM	GALNS arylsulfatase regulator (Fe-S oxidoreductase)	0	1	0	1	1	1
NC_007946		1642079	1640460		-	fig|364106.8.peg.1756	UTI89_C1712/ydeN	N-acetylgalactosamine 6-sulfate sulfatase (GALNS)	1	1	1	1	1	1
NC_007946		1643305	1642544		-	fig|364106.8.peg.1757	UTI89_C1713/	Transcriptional regulator YdeO, AraC family	0	1	1	1	1	1
NC_007946		1646104	1643825		-	fig|364106.8.peg.1758	UTI89_C1715/ydeP	Putative formate dehydrogenase oxidoreductase protein	2	3	4	1	1	1
NC_007946		1647357	1646443		-	fig|364106.8.peg.1759	UTI89_C1716/fmlD	mannose-specific adhesin FimH	1	0	0	1	1	1
NC_007946		1647671	1647417		-	fig|364106.8.peg.1760	/	Type 1 fimbrae adaptor subunit FimG	3	2	1	1	1	1
NC_007946		1649232	1647682		-	fig|364106.8.peg.1761	UTI89_C1717/fmlC	Outer membrane usher protein FimD	2	2	1	1	1	1
NC_007946		1649984	1649274		-	fig|364106.8.peg.1762	UTI89_C1718/fmlB	chaperone FimC	4	3	1	1	1	1
NC_007946	1650909	1650909	1650346		-	fig|364106.8.peg.1763	UTI89_C1719/fmlA	Type-1 fimbrial protein, A chain	13	7	5	1	1	1
NC_007946	1652467	1652467	1651685	1651685	-	fig|364106.8.peg.1764	UTI89_C1721/	Protein At2g37660, chloroplast precursor	3	6	6	1	1	1
NC_007946	1652577	1652577	1652834		+	fig|364106.8.peg.1765	UTI89_C1722/	FIG01223779: hypothetical protein	7	10	6	1	1	1
NC_007946	1653352	1653352	1653155	1653129	-	fig|364106.8.peg.1766	UTI89_C1723/	hypothetical protein	17	15	15	1	1	1
NC_007946		1653380	1653529		+	fig|364106.8.peg.1767	/	hypothetical protein	2	3	2	1	1	1
NC_007946	1653885	1653797	1653549	1653474	-	fig|364106.8.peg.1768	/	hypothetical protein	25	27	25	1	1	1
NC_007946	1654962	1654962	1653886	1653886	-	fig|364106.8.peg.1769	UTI89_C1725/	Type II secretory pathway, component PulD	14	14	19	1	1	1
NC_007946		1656056	1655130		-	fig|364106.8.peg.1770	UTI89_C1726/	hypothetical protein	0	0	0	1	1	1
NC_007946		1656446	1656159		-	fig|364106.8.peg.1771	UTI89_C1728/	Phage minor coat protein	0	0	0	1	1	1
NC_007946		1658171	1656459		-	fig|364106.8.peg.1772	UTI89_C1729/	hypothetical protein	0	0	0	1	1	1
NC_007946		1658469	1658236		-	fig|364106.8.peg.1773	UTI89_C1730/	hypothetical protein	4	2	5	1	1	1
NC_007946	1658755	1658755	1658504	1658470	-	fig|364106.8.peg.1774	UTI89_C1731/	hypothetical protein	6	5	10	1	1	1
NC_007946		1659075	1658758		-	fig|364106.8.peg.1775	UTI89_C1732/	hypothetical protein	3	4	6	1	1	1
NC_007946		1660139	1659087		-	fig|364106.8.peg.1776	UTI89_C1733/	hypothetical protein	1	1	1	1	1	1
NC_007946	1660308	1660311	1660757	1660847	+	fig|364106.8.peg.1777	UTI89_C1734/	hypothetical protein	133	158	234	1.02566e-05	7.80362e-14	1
NC_007946	1660851	1660857	1661279	1661279	+	fig|364106.8.peg.1778	UTI89_C1735/	hypothetical protein	131	128	147	0.000841356	0.000298949	1
NC_007946	1661280	1661387	1662496	1662517	+	fig|364106.8.peg.1779	UTI89_C1736/	hypothetical protein	95	95	64	0.000612287	0.979629	0.214661
NC_007946	1663987	1663981	1662680	1662680	-	fig|364106.8.peg.1780	/	Toxin HigB / Protein kinase domain of HipA	18	22	25	1	1	1
NC_007946	1664281	1664268	1664002	1664002	-	fig|364106.8.peg.1781	UTI89_C1737/hipB	HipB protein @ Antitoxin HigA	35	45	47	1	1	1
NC_007946	1664553	1664576	1665334	1665790	+	fig|364106.8.peg.1782	UTI89_C1738/tam	Trans-aconitate 2-methyltransferase (EC 2.1.1.144)	6	20	77	1	0	5.66338e-07
NC_007946	1666252	1666252	1665338	1665307	-	fig|364106.8.peg.1783	UTI89_C1739/yneE	UPF0187 protein YneE	50	67	13	1	1	1
NC_007946	1667900	1667900	1666449	1666449	-	fig|364106.8.peg.1784	UTI89_C1740/uxaB	Altronate oxidoreductase (EC 1.1.1.58)	29	25	25	1	1	1
NC_007946	1669545	1669545	1668127	1667901	-	fig|364106.8.peg.1785	UTI89_C1741/yneF	Uncharacterized GGDEF domain protein YneF	30	37	31	1	1	1
NC_007946		1670043	1669684	1669674	-	fig|364106.8.peg.1786	UTI89_C1742/yneG	Uncharacterized protein YneG	31	37	11	1	1	1
NC_007946	1670980	1670969	1670043		-	fig|364106.8.peg.1787	UTI89_C1743/yneH	Glutaminase (EC 3.5.1.2)	40	50	26	1	1	1
NC_007946	1672421	1672421	1671033	1671033	-	fig|364106.8.peg.1788	UTI89_C1744/yneI	Succinate-semialdehyde dehydrogenase [NAD] (EC 1.2.1.24); Succinate-semialdehyde dehydrogenase [NADP+] (EC 1.2.1.79)	25	107	88	3.67129e-100	1.0526e-62	0.620269
NC_007946	1672522	1672522	1673403	1673403	+	fig|364106.8.peg.1789	UTI89_C1745/yneJ	LysR family transcriptional regulator YneJ	6	10	10	1	1	1
NC_007946		1673481	1673600		+	fig|364106.8.peg.1790	UTI89_C1746/yneK	Uncharacterized protein YneK	2	3	2	1	1	1
NC_007946	1673727	1673742	1674932	1674932	+	fig|364106.8.peg.1791	UTI89_C1747/sotB	Probable sugar efflux transporter	91	114	81	1.4879e-06	0.0367782	0.30466
NC_007946	1675622	1675622	1674957	1674957	-	fig|364106.8.peg.1792	UTI89_C1748/marC	UPF0056 inner membrane protein MarC	55	58	74	1	6.82572e-06	1
NC_007946	1675834	1675834	1676268	1676268	+	fig|364106.8.peg.1793	UTI89_C1749/marR	Multiple antibiotic resistance protein MarR	61	67	57	1	1	1
NC_007946	1676269	1676289	1676672	1676699	+	fig|364106.8.peg.1794	UTI89_C1750/marA	Multiple antibiotic resistance protein MarA	75	91	101	8.55257e-06	1.57847e-06	1
NC_007946	1676700	1676704	1676922	1676922	+	fig|364106.8.peg.1795	UTI89_C1751/marB	Multiple antibiotic resistance protein MarB	9	10	13	1	1	1
NC_007946		1678418	1676979		-	fig|364106.8.peg.1796	UTI89_C1752/celA	6-phospho-beta-glucosidase (EC 3.2.1.86)	5	5	5	1	1	1
NC_007946		1680115	1678442		-	fig|364106.8.peg.1797	UTI89_C1753/	Maltoporin (maltose/maltodextrin high-affinity receptor, phage lambda receptor protein)	0	0	1	1	1	1
NC_007946		1680481	1680170		-	fig|364106.8.peg.1798	UTI89_C1754/	PTS system, cellobiose-specific IIA component (EC 2.7.1.205)	0	0	0	1	1	1
NC_007946		1681831	1680509		-	fig|364106.8.peg.1799	UTI89_C1755/	PTS system, cellobiose-specific IIC component	0	0	0	1	1	1
NC_007946		1682257	1681946		-	fig|364106.8.peg.1800	UTI89_C1756/	PTS system, cellobiose-specific IIB component (EC 2.7.1.205)	1	5	2	1	1	1
NC_007946		1682456	1683154		+	fig|364106.8.peg.1801	UTI89_C1757/	Transcriptional regulator, GntR family	4	5	3	1	1	1
NC_007946	1684098	1684098	1683199	1683195	-	fig|364106.8.peg.1802	UTI89_C1758/ydeD	Permease of the drug/metabolite transporter (DMT) superfamily	23	48	52	1	1	1
NC_007946	1684293	1684293	1685480	1685484	+	fig|364106.8.peg.1803	UTI89_C1759/ydeF	Putative transport protein	12	23	14	1	1	1
NC_007946	1685569	1685607	1685702	1685738	+	fig|364106.8.peg.1804	/	hypothetical protein	55	56	51	1	1	1
NC_007946	1686811	1686811	1685921	1685921	-	fig|364106.8.peg.1805	UTI89_C1760/ydeH	Diguanylate cyclase (EC 2.7.7.65) => Zinc-regulated DgcZ	54	36	22	1	1	1
NC_007946	1687293	1687227	1687066	1687066	-	fig|364106.8.peg.1806	/	Putative periplasmic protein	10	17	17	1	1	1
NC_007946	1689382	1689364	1687319	1687319	-	fig|364106.8.peg.1807	UTI89_C1761/dcp	Dipeptidyl carboxypeptidase Dcp (EC 3.4.15.5)	44	60	85	1	7.08388e-18	1
NC_007946	1689475	1689501	1690247	1690247	+	fig|364106.8.peg.1808	UTI89_C1762/ydfG	NADP-dependent 3-hydroxy acid dehydrogenase YdfG (EC 1.1.1.381) @ 3-hydroxypropionate dehydrogenase (EC 1.1.1.298)	108	142	198	7.2389e-08	1.38354e-16	1
NC_007946	1690248	1690336	1691022	1691022	+	fig|364106.8.peg.1809	UTI89_C1763/ydfH	Transcriptional regulator, GntR family	174	145	94	0.0138841	1	0.164494
NC_007946	1691197	1691199	1691402	1691408	+	fig|364106.8.peg.1810	UTI89_C1765/ydfZ	Putative selenium-binding protein YdfZ	290	244	279	0.0109604	0.0110525	1
NC_007946	1692898	1692898	1691438	1691438	-	fig|364106.8.peg.1811	UTI89_C1766/ydfI	D-mannonate oxidoreductase (EC 1.1.1.57)	5	6	8	1	1	1
NC_007946		1693235	1692987		-	fig|364106.8.peg.1812	/	Uncharacterized MFS-type transporter YdfJ	0	0	0	1	1	1
NC_007946		1694418	1693399		-	fig|364106.8.peg.1813	UTI89_C1767/rspB	Starvation sensing protein RspB	1	0	1	1	1	1
NC_007946		1695644	1694430		-	fig|364106.8.peg.1814	UTI89_C1768/rspA	Mannonate dehydratase (EC 4.2.1.8)	1	1	0	1	1	1
NC_007946	1696176	1696176	1695850	1695850	-	fig|364106.8.peg.1815	UTI89_C1769/ynfA	UPF0060 membrane protein YnfA	33	31	26	1	1	1
NC_007946	1696258	1696311	1696652	1696671	+	fig|364106.8.peg.1816	UTI89_C1770/ynfB	UPF0482 protein YnfB	489	598	837	4.19366e-05	3.27597e-10	1
NC_007946	1696672	1696687	1697247	1697261	+	fig|364106.8.peg.1817	UTI89_C1771/speG	Spermidine N1-acetyltransferase (EC 2.3.1.57)	119	146	138	2.91645e-06	6.78277e-05	1
NC_007946	1697996	1697996	1697250	1697031	-	fig|364106.8.peg.1818	UTI89_C1772/ynfC	UPF0257 lipoprotein YnfC	52	81	95	2.95754e-09	7.84827e-13	1
NC_007946	1698064	1698068	1698373	1698388	+	fig|364106.8.peg.1819	UTI89_C1773/ynfD	Uncharacterized protein YnfE	17	42	99	1	6.97028e-236	0.0323036
NC_007946	1698572	1698572	1700998	1700998	+	fig|364106.8.peg.1820	UTI89_C1774/ynfE	Anaerobic selenate reductase, molybdenum cofactor-containing periplasmic protein	65	67	10	0.0013274	6.0034e-40	1
NC_007946	1701085	1701086	1703482	1703482	+	fig|364106.8.peg.1821	UTI89_C1775/ynfF	Anaerobic selenate reductase, molybdenum cofactor-containing periplasmic protein	93	69	17	0.136161	1.77081e-23	4.07641e-13
NC_007946	1703493	1703493	1704110	1704110	+	fig|364106.8.peg.1822	UTI89_C1776/ynfG	Anaerobic dimethyl sulfoxide reductase chain B (EC 1.8.5.3), iron-sulfur binding subunit	68	37	13	1	1.03402e-39	1
NC_007946	1704112	1704112	1704966	1704966	+	fig|364106.8.peg.1823	UTI89_C1777/ynfH	Anaerobic selenate reductase protein YnfH	90	55	44	0.379072	0.692044	1
NC_007946	1704967	1705009	1705623	1705623	+	fig|364106.8.peg.1824	UTI89_C1778/ynfI	Anaerobic dimethyl sulfoxide reductase chaperone DmsD	123	76	59	0.378799	0.556813	0.422927
NC_007946	1705820	1705820	1707001	1707001	+	fig|364106.8.peg.1825	UTI89_C1779/ynfJ	Voltage-gated ClC-type chloride channel ClcB	14	15	9	1	1	1
NC_007946	1707668	1707649	1706954	1706921	-	fig|364106.8.peg.1826	UTI89_C1780/ynfK	Dethiobiotin synthase BioD (EC 6.3.3.3)	454	265	310	0.74871	1	1
NC_007946	1709009	1708994	1707774	1707774	-	fig|364106.8.peg.1827	UTI89_C1781/mlc	Mlc, transcriptional repressor of MalT (the transcriptional activator of maltose regulon) and manXYZ operon	64	68	64	0.000100691	0.00210595	1
NC_007946		1710022	1709129		-	fig|364106.8.peg.1828	UTI89_C1782/ynfL	LysR family transcriptional regulator YnfL	5	6	7	1	1	1
NC_007946	1710129	1710129	1711382	1711382	+	fig|364106.8.peg.1829	UTI89_C1783/ynfM	Uncharacterized MFS-type transporter YnfM	15	23	16	1	1	1
NC_007946	1711726	1711780	1712115	1712115	+	fig|364106.8.peg.1830	UTI89_C1784/	Acid shock protein precursor	24753	48554	55306	1.42766e-10	2.25941e-15	1
NC_007946	1712065			1711801	-	-	predicted RNA	antisense: fig|364106.8.peg.1830	324	590	703	7.22266e-17	7.32802e-25	1
NC_007946	1712116	1712391	1713212	1713425	+	fig|364106.8.peg.1831	UTI89_C1786/	Uncharacterized serine protease YdgD	297	325	305	0.00123169	0.0198811	0.955376
NC_007946		1713580	1713251	1713088	-	fig|364106.8.peg.1832	UTI89_C1787/ydgE	Spermidine export protein MdtI	68	54	20	0.0480865	8.78922e-15	1
NC_007946	1714201	1713932	1713567		-	fig|364106.8.peg.1833	UTI89_C1788/ydgF	Spermidine export protein MdtJ	138	128	42	0.00336233	4.57088e-09	1.74983e-10
NC_007946	1714343	1714343	1715377		+	fig|364106.8.peg.1834	UTI89_C1789/tqsA	AI-2 transport protein TqsA	12	10	8	1	1	1
NC_007946	1716790	1716790	1715402	1715402	-	fig|364106.8.peg.1835	UTI89_C1790/pntB	NAD(P) transhydrogenase subunit beta (EC 1.6.1.2)	83	97	139	1.37397e-05	9.34475e-12	1
NC_007946	1718407	1718387	1716801	1716791	-	fig|364106.8.peg.1836	UTI89_C1791/pntA	NAD(P) transhydrogenase alpha subunit (EC 1.6.1.2)	65	78	103	6.63836e-06	2.47139e-10	1
NC_007946	1718803	1718857	1719801	1719820	+	fig|364106.8.peg.1837	UTI89_C1792/	Protein YdgH	140	114	115	0.0237988	0.144998	1
NC_007946	1719987	1719987	1721369	1721369	+	fig|364106.8.peg.1838	UTI89_C1793/ydgI	Arginine/ornithine antiporter ArcD	16	13	10	1	1	1
NC_007946	1721370	1721406	1722128	1722159	+	fig|364106.8.peg.1839	UTI89_C1794/ydgB	FolM Alternative dihydrofolate reductase 1	22	20	30	1	1	1
NC_007946	1722490	1722460	1722125	1722120	-	fig|364106.8.peg.1840	UTI89_C1795/ydgC	Inner membrane protein YdgC	21	40	31	1	1	1
NC_007946	1722575	1722589	1723308	1723308	+	fig|364106.8.peg.1841	UTI89_C1796/rstA	Two-component transcriptional response regulator RstA	62	100	74	2.12953e-10	0.000154963	0.421946
NC_007946	1723309	1723312	1724613	1724617	+	fig|364106.8.peg.1842	UTI89_C1797/rstB	Sensory histidine kinase in two-component regulatory system with RstA	28	45	38	1	1	1
NC_007946	1724670	1724677	1725618	1725618	+	fig|364106.8.peg.1843	UTI89_C1798/tus	DNA replication terminus site-binding protein	31	49	50	1	1	1
NC_007946	1727160	1727018	1725615	1725416	-	fig|364106.8.peg.1844	UTI89_C1799/fumC	Fumarate hydratase class II (EC 4.2.1.2)	26	119	184	1.52211e-110	2.67943633E-316	1
NC_007946	1728844	1728807	1727161	1727161	-	fig|364106.8.peg.1845	UTI89_C1800/fumA	Fumarate hydratase class I, aerobic (EC 4.2.1.2)	119	427	587	4.72622e-55	5.94501e-118	1
NC_007946	1729006	1729006	1730181	1730181	+	fig|364106.8.peg.1846	UTI89_C1801/manA	Mannose-6-phosphate isomerase (EC 5.3.1.8)	84	75	63	0.00444129	0.338562	0.783139
NC_007946	1730236	1730282	1731790	1731809	+	fig|364106.8.peg.1847	UTI89_C1802/ydgA	Putative GTP-binding protein YdgA	281	384	749	7.10401e-06	3.87465e-26	0.821723
NC_007946		1733082	1731835		-	fig|364106.8.peg.1848	UTI89_C1803/uidC	Glucuronide transport facilitator UidC	1	1	2	1	1	1
NC_007946		1734512	1733139		-	fig|364106.8.peg.1849	UTI89_C1804/uidB	Glucuronide transporter UidB	0	1	1	1	1	1
NC_007946		1736320	1734509		-	fig|364106.8.peg.1850	UTI89_C1805/uidA	beta-glucuronidase (EC 3.2.1.31)	1	2	1	1	1	1
NC_007946	1737528	1737297	1736710	1736710	-	fig|364106.8.peg.1851	UTI89_C1806/uidR	Transcriptional repressor UidR	87	90	71	0.000386729	0.205483	0.475648
NC_007946	1738373	1738296	1737529	1737529	-	fig|364106.8.peg.1852	UTI89_C1807/hdhA	7-alpha-hydroxysteroid dehydrogenase (EC 1.1.1.159)	17	81	263	6.50929e-162	0	0.0029279
NC_007946	1739438	1739436	1738408	1738408	-	fig|364106.8.peg.1853	UTI89_C1808/malI	Maltose regulon regulatory protein MalI (repressor for malXY)	21	19	26	1	1	1
NC_007946	1739611	1739611	1741203	1741203	+	fig|364106.8.peg.1854	UTI89_C1809/malX	PTS system, maltose and glucose-specific IIC component / PTS system, maltose and glucose-specific IIB component (EC 2.7.1.208)	5	5	6	1	1	1
NC_007946	1741204	1741213	1742385	1742385	+	fig|364106.8.peg.1855	UTI89_C1810/malY	Cystathionine beta-lyase MalY (EC 4.4.1.8) @ Maltose regulon modulator	24	31	33	1	1	1
NC_007946	1742489	1742489	1743490	1743490	+	fig|364106.8.peg.1856	UTI89_C1811/add	Adenosine deaminase (EC 3.5.4.4)	32	30	43	1	1	1
NC_007946	1744580	1744566	1743526	1743515	-	fig|364106.8.peg.1857	UTI89_C1812/ydgJ	Uncharacterized oxidoreductase YdgJ	64	66	85	0.000325269	4.40243e-07	1
NC_007946	1745101	1745207	1745422	1745433	+	fig|364106.8.peg.1858	UTI89_C1815/ydgT	Cnu protein	82	76	107	0.00189316	5.51973e-07	1
NC_007946	1745505	1745508	1745948	1745948	+	fig|364106.8.peg.1859	UTI89_C1816/ydgK	Inner membrane protein YdgK	76	68	42	0.0105385	0.721241	1
NC_007946	1746025	1746025	1746606		+	fig|364106.8.peg.1860	UTI89_C1817/rnfA	Electron transport complex protein RnfA	50	70	27	9.05631e-08	1	9.71738e-07
NC_007946		1746606	1747184		+	fig|364106.8.peg.1861	UTI89_C1818/rnfB	Electron transport complex protein RnfB	55	78	24	6.7478e-08	1	5.91847e-12
NC_007946		1747177	1749303		+	fig|364106.8.peg.1862	UTI89_C1819/rnfC	Electron transport complex protein RnfC	56	61	30	1	1	1
NC_007946		1749304	1750362	1750362	+	fig|364106.8.peg.1863	UTI89_C1820/rnfD	Electron transport complex protein RnfD	38	34	20	1	1	1
NC_007946	1750363	1750366	1750986	1750989	+	fig|364106.8.peg.1864	UTI89_C1821/rnfG	Electron transport complex protein RnfG	60	51	47	1	1	1
NC_007946	1750990	1750990	1751685		+	fig|364106.8.peg.1865	UTI89_C1822/ydgQ	Electron transport complex protein RnfE	99	86	80	0.00708806	0.166425	1
NC_007946		1751685	1752320	1752320	+	fig|364106.8.peg.1866	UTI89_C1823/nth	Endonuclease III (EC 4.2.99.18)	104	86	81	0.012801	0.284299	1
NC_007946	1752841	1752931	1754433	1754442	+	fig|364106.8.peg.1867	UTI89_C1825/tppB	Di-tripeptide/H+ symporter DtpA	393	270	146	0.0992656	0.0573636	0.0959462
NC_007946	1754505	1754634	1755143	1755143	+	fig|364106.8.peg.1868	UTI89_C1826/gst	Glutathione S-transferase (EC 2.5.1.18)	150	110	86	0.0608474	1	0.464832
NC_007946	1756108	1756047	1755187	1755187	-	fig|364106.8.peg.1869	UTI89_C1827/pdxY	Pyridoxal kinase (EC 2.7.1.35)	118	114	45	0.00126065	0.0177756	0.000155909
NC_007946	1757511	1757383	1756109	1756109	-	fig|364106.8.peg.1870	UTI89_C1828/tyrS	Tyrosyl-tRNA synthetase (EC 6.1.1.1)	319	330	283	0.00147952	0.0738296	0.751373
NC_007946	1758168	1758168	1757512	1757512	-	fig|364106.8.peg.1871	UTI89_C1829/pdxH	Pyridoxamine 5'-phosphate oxidase (EC 1.4.3.5)	279	325	268	0.000144545	0.0324517	0.610992
NC_007946	1758556	1758556	1758227	1758169	-	fig|364106.8.peg.1872	UTI89_C1830/ydhA	Inhibitor of vertebrate c-type lysozyme, outer membrane => MliC	33	47	44	1	1	1
NC_007946	1759770	1759763	1758654	1758557	-	fig|364106.8.peg.1873	UTI89_C1831/anmK	Anhydro-N-acetylmuramic acid kinase (EC 2.7.1.170)	27	27	32	1	1	1
NC_007946	1759927	1760037	1760504	1760732	+	fig|364106.8.peg.1874	UTI89_C1832/slyB	Outer membrane lipoprotein pcp precursor	845	1111	1715	1.8773e-05	9.09819e-14	1
NC_007946	1761041	1760985	1760551	1760538	-	fig|364106.8.peg.1875	UTI89_C1833/slyA	Transcriptional regulator SlyA	336	261	303	0.0591528	0.0554368	1
NC_007946	1761186	1761186	1761422	1761422	+	fig|364106.8.peg.1876	UTI89_C1834/ydhI	Tetrapartite efflux system component, FusD-like	17	20	14	1	1	1
NC_007946	1761423	1761425	1762282		+	fig|364106.8.peg.1877	UTI89_C1835/ydhJ	Tetrapartite efflux system, membrane fusion component FusE-like	18	18	11	1	1	1
NC_007946		1762282	1764294		+	fig|364106.8.peg.1878	UTI89_C1836/ydhK	Tetrapartite efflux system, inner membrane component FusBC-like	4	5	3	1	1	1
NC_007946	1764896	1764816	1764295	1764062	-	fig|364106.8.peg.1879	UTI89_C1837/sodC	Superoxide dismutase [Cu-Zn] precursor (EC 1.15.1.1)	18	33	115	1	4.63232e-296	6.39468e-05
NC_007946	1765810	1765793	1764897	1764897	-	fig|364106.8.peg.1880	UTI89_C1838/ydhF	Oxidoreductase YdhF	35	48	80	1	3.77926e-24	1
NC_007946		1765853	1765972		+	fig|364106.8.peg.1881	/	hypothetical protein	0	0	0	1	1	1
NC_007946	1766184	1766184	1766783	1766819	+	fig|364106.8.peg.1882	UTI89_C1840/ydhM	Transcriptional repressor NemR, AcrR family	27	26	20	1	1	1
NC_007946	1766820	1766820	1767917	1767997	+	fig|364106.8.peg.1883	UTI89_C1841/nemA	N-ethylmaleimide reductase	65	66	83	0.000373879	2.47312e-06	1
NC_007946	1767998	1767998	1768405	1768410	+	fig|364106.8.peg.1884	UTI89_C1842/gloA	Lactoylglutathione lyase (EC 4.4.1.5)	341	357	416	0.000511646	7.4327e-05	1
NC_007946	1768501	1768508	1769155	1769155	+	fig|364106.8.peg.1885	UTI89_C1843/rnt	Ribonuclease T	73	62	30	0.0160123	0.00711234	1
NC_007946		1769360	1769226		-	fig|364106.8.peg.1886	/	hypothetical protein	2	3	1	1	1	1
NC_007946	1769308	1769384	1769476	1769482	+	fig|364106.8.peg.1887	/	Probable ATP-dependent helicase lhr (EC 3.6.1.-)	24	19	19	1	1	1
NC_007946	1769874	1769874	1769527	1769511	-	fig|364106.8.peg.1888	UTI89_C1845/ydhD	Monothiol glutaredoxin GrxD	1634	2016	2222	3.56528e-05	5.98029e-06	1
NC_007946		1770051	1769956	1769875	-	fig|364106.8.peg.1889	/	hypothetical protein	105	128	179	6.45367e-06	1.69277e-12	1
NC_007946	1770285	1770109	1769999		-	fig|364106.8.peg.1890	/	hypothetical protein	55	65	88	1	1.03569e-10	1
NC_007946	1770160	1770209	1771024	1771024	+	fig|364106.8.peg.1891	UTI89_C1846/ydhO	Murein DD-endopeptidase MepH	104	131	67	2.73457e-07	1	0.0162559
NC_007946	1771108	1771152	1771733	1771851	+	fig|364106.8.peg.1892	UTI89_C1847/sodB	Superoxide dismutase [Fe] (EC 1.15.1.1)	311	609	1114	7.59836e-14	5.57153e-57	1
NC_007946	1773048	1773048	1771879	1771879	-	fig|364106.8.peg.1893	UTI89_C1848/ydhP	Inner membrane transport protein YdhP	12	10	11	1	1	1
NC_007946		1773333	1773214		-	fig|364106.8.peg.1894	/	hypothetical protein	13	10	9	1	1	1
NC_007946	1773445	1773662	1774627	1774768	+	fig|364106.8.peg.1895	UTI89_C1849/purR	Purine nucleotide synthesis repressor	240	229	109	0.00957862	0.299142	0.0160773
NC_007946	1775567	1775556	1774624	1774602	-	fig|364106.8.peg.1896	UTI89_C1850/ydhB	LysR-family transcriptional regulator YdhB	11	15	19	1	1	1
NC_007946	1775669	1775669	1776880	1776880	+	fig|364106.8.peg.1897	UTI89_C1851/ydhC	Inner membrane transport protein YdhC	3	3	14	1	1	1
NC_007946	1777017			1777105	+	-	predicted RNA	-	135	274	461	9.15875e-21	2.93468e-71	0.973372
NC_007946	1777106	1777171	1778319	1778490	+	fig|364106.8.peg.1898	UTI89_C1852/cfa	Cyclopropane-fatty-acyl-phospholipid synthase (EC 2.1.1.79)	193	483	1085	2.309e-21	7.59986e-146	0.641346
NC_007946	1779183	1779000	1778359	1777993	-	fig|364106.8.peg.1899	UTI89_C1853/ribC	Riboflavin synthase eubacterial/eukaryotic (EC 2.5.1.9)	258	234	281	0.00932442	0.00325094	1
NC_007946	1779215	1779215	1780588	1780588	+	fig|364106.8.peg.1900	UTI89_C1854/ydhE	Multidrug efflux transporter MdtK/NorM (MATE family)	14	11	13	1	1	1
NC_007946	1781906	1781885	1780629	1780281	-	fig|364106.8.peg.1901	UTI89_C1855/ydhQ	Uncharacterized protein YdhQ	118	146	240	1.70755e-05	2.92864e-16	1
NC_007946	1782194			1782270	+	fig|364106.8.rna.34	/	tRNA-Val-GAC	27	34	14	1	1	1
NC_007946	1782275			1782351	+	fig|364106.8.rna.35	/	tRNA-Val-GAC	71	89	37	4.74553e-06	0.254302	4.59827e-06
NC_007946	1782352	1782459	1782764	1782764	+	fig|364106.8.peg.1902	UTI89_C1859/	Putative monooxygenase YdhR	133	187	304	1.82129e-07	1.0501e-22	1
NC_007946	1782873	1782890	1784494	1784591	+	fig|364106.8.peg.1903	UTI89_C1860/ydhS	Uncharacterized protein YdhS	6	24	105	1	0	2.07863e-06
NC_007946	1785318	1785318	1784506	1784506	-	fig|364106.8.peg.1904	UTI89_C1861/ydhT	Uncharacterized protein YdhT	10	20	15	1	1	1
NC_007946		1786107	1785322	1785319	-	fig|364106.8.peg.1905	UTI89_C1862/ydhU	Thiosulfate reductase subunit like	10	28	18	1	1	1
NC_007946	1786658	1786658	1786104		-	fig|364106.8.peg.1906	UTI89_C1863/	Uncharacterized ferredoxin-like protein YdhX	4	18	6	1	1	1
NC_007946	1787474	1787474	1786836	1786671	-	fig|364106.8.peg.1907	UTI89_C1864/ydhW	Uncharacterized protein YdhW	13	68	21	1	1	1
NC_007946	1789589	1789589	1787487		-	fig|364106.8.peg.1908	UTI89_C1865/ydhV	Uncharacterized molybdopterin-containing oxidoreductase YdhV, similar to aldehyde:ferredoxin oxidoreductase	8	70	8	0	1	7.15847e-110
NC_007946		1790236	1789610		-	fig|364106.8.peg.1909	UTI89_C1866/ydhY	Uncharacterized ferredoxin-like protein YdhY	12	123	15	0	1	2.17666e-118
NC_007946	1790375			1790237	-	-	predicted RNA	-	36	420	49	0	1	6.39012e-165
NC_007946	1790877	1790862	1790692	1790692	-	fig|364106.8.peg.1910	UTI89_C1867/ydhZ	Fumarate hydratase FumD (EC 4.2.1.2)	16	14	22	1	1	1
NC_007946	1791251	1791458	1792870	1792908	+	fig|364106.8.peg.1911	UTI89_C1868/pykF	Pyruvate kinase (EC 2.7.1.40)	407	284	515	0.0867261	5.13801e-05	1
NC_007946	1793113	1793181	1793417	1793558	+	fig|364106.8.peg.1912	UTI89_C1869/lpp	Major outer membrane lipoprotein Lpp	5598	5656	6756	0.0109473	0.00194532	1
NC_007946	1793325			1793277	-	-	predicted RNA	antisense: fig|364106.8.peg.1912	257	246	342	0.00334638	1.60797e-06	1
NC_007946	1794484	1794484	1793480	1793463	-	fig|364106.8.peg.1913	UTI89_C1870/ynhG	L,D-transpeptidase => YnhG	15	40	162	1	0	2.78782e-05
NC_007946	1795052	1795049	1794633	1794624	-	fig|364106.8.peg.1914	UTI89_C1871/sufE	Sulfur acceptor protein => iron-sulfur cluster assembly SufE	22	37	144	1	0	2.50965e-07
NC_007946		1796282	1795062	1795054	-	fig|364106.8.peg.1915	UTI89_C1872/sufS	Cysteine desulfurase (EC 2.8.1.7) => SufS	20	31	156	1	0	8.59926e-09
NC_007946		1797550	1796279		-	fig|364106.8.peg.1916	UTI89_C1873/sufD	Iron-sulfur cluster assembly protein SufD	15	28	163	1	0	1.23269e-12
NC_007946	1798280	1798271	1797525		-	fig|364106.8.peg.1917	UTI89_C1874/sufC	Iron-sulfur cluster assembly ATPase protein SufC	25	44	275	1	0	1.41051e-16
NC_007946	1799768	1799768	1798281	1798281	-	fig|364106.8.peg.1918	UTI89_C1875/sufB	Iron-sulfur cluster assembly protein SufB	16	32	196	1	0	7.71076e-14
NC_007946	1800223	1800145	1799777	1799769	-	fig|364106.8.peg.1919	UTI89_C1876/sufA	Iron-sulfur cluster assembly iron binding protein SufA	17	39	243	1	0	3.66959e-24
NC_007946	1800981	1800882	1800694	1800521	-	fig|364106.8.peg.1920	UTI89_C1877/ydiH	Uncharacterized protein YdiH	108	104	143	0.000811261	3.09637e-07	1
NC_007946		1801392	1800982	1800982	-	fig|364106.8.peg.1921	UTI89_C1878/ydiI	1,4-dihydroxy-2-naphthoyl-CoA hydrolase (EC 3.1.2.28) in menaquinone biosynthesis	302	364	548	5.98825e-06	2.48322e-14	1
NC_007946	1804521	1804445	1801389		-	fig|364106.8.peg.1922	UTI89_C1879/ydiJ	Uncharacterized protein YdiJ	168	166	194	0.00170638	0.000511781	1
NC_007946	1804591	1804659	1805771	1805771	+	fig|364106.8.peg.1923	UTI89_C1880/ydiK	UPF0118 inner membrane protein YdiK	59	74	81	1.34433e-06	1.24842e-07	1
NC_007946		1806200	1806556		+	fig|364106.8.peg.1924	UTI89_C1881/ydiL	Uncharacterized protein YdiL	2	4	4	1	1	1
NC_007946		1806656	1807870		+	fig|364106.8.peg.1925	UTI89_C1882/ydiM	Inner membrane transport protein YdiM	0	0	0	1	1	1
NC_007946		1808097	1809362		+	fig|364106.8.peg.1926	UTI89_C1883/ydiN	Inner membrane transport protein YdiN	0	0	0	1	1	1
NC_007946	1809374	1809374	1810240	1810240	+	fig|364106.8.peg.1927	UTI89_C1884/ydiB	Shikimate/quinate 5-dehydrogenase I beta (EC 1.1.1.282)	9	9	17	1	1	1
[truncated: 3,268 more rows]

## Sheet: DataSet2 DqseB log2 fold change
Name	Synonym	Product	log2fold change 15min vs. 0	log2fold change 60 min vs. 15	log2fold change 60min vs. 0	qValue 15 vs. 0	qValue 60min vs. 15	qValue QseB 60min vs 0
rrsH	UTI89_C0217	16S ribosomal RNA	-0.621488	11.574	10.9525	0.385374	0	0
rrsG	UTI89_C2922	16S ribosomal RNA	-0.561879	11.5127	10.9508	0.44865	0	0
rrsD	UTI89_C3722	16S ribosomal RNA	-0.691878	11.6009	10.909	0.274817	0	0
rrsE	UTI89_C3811	16S ribosomal RNA	-0.561879	11.5129	10.951	0.44865	0	0
rrsC	UTI89_C4311	16S ribosomal RNA	-0.63005	11.5322	10.9022	0.334763	0	0
rrsA	UTI89_C4436	16S ribosomal RNA	-0.571906	11.5481	10.9762	0.428022	0	0
rrsB	UTI89_C4563	16S ribosomal RNA	-0.618129	11.5021	10.8839	0.332682	0	0
-	UTI89_C2924	hypothetical protein	0	6.91886	6.91886	1	7.16352e-32	2.15318e-90
cadB	UTI89_C4729	lysine/cadaverine antiporter	#NUM!	#DIV/0!	5.70044	1	1.15471e-149	2.30452e-71
-	predicted RNA	antisense: rrsH	0.612977	6.346	6.95898	1	1.51229e-61	2.10567e-68
-	predicted RNA	antisense: rrsE	0.612977	6.346	6.95898	1	1.51229e-61	2.10567e-68
-	predicted RNA	antisense: rrsD	0.594744	4.77639	5.37113	1	0.792244	5.16814e-34
fliZ	UTI89_C2122	flagella biosynthesis protein FliZ	-0.68226	-3.42626	-4.10852	0.313072	1.09383e-29	7.56874e-26
fliM	UTI89_C2145	flagellar motor switch protein FliM	-1.56478	-2.58496	-4.14975	0.00793049	1	5.06238e-19
fliJ	UTI89_C2142	flagellar biosynthesis chaperone	-1.93289	-1.87447	-3.80735	0.000218414	1	1.03998e-17
-	predicted RNA	antisense: rrsB	0.731183	5.21835	5.94953	1	2.82388e-14	6.98673e-15
tsr	UTI89_C5058	tsr subunit of methyl-accepting chemotaxis protein I	-0.329018	-2.51559	-2.84461	1	4.88082e-12	6.98673e-15
-	predicted RNA	antisense: rrlG	0.13493	5.18558	5.32051	1	0.724612	1.79588e-14
-	predicted RNA	antisense: rrlE	0.13493	5.18558	5.32051	1	0.724612	1.79588e-14
-	predicted RNA	antisense: rrlC	0.13493	5.18558	5.32051	1	0.724612	1.79588e-14
-	predicted RNA	antisense: rrlB	0.13493	5.18558	5.32051	1	0.724612	1.79588e-14
fliH	UTI89_C2140	flagellar assembly protein H	-1.71621	-2.39232	-4.10852	0.0100401	1	6.24158e-14
-	predicted RNA	antisense: rrsC	0.748461	5.15506	5.90352	1	6.99699e-13	1.4988e-13
-	predicted RNA	antisense: rrlA	0.234465	5.09663	5.33109	1	0.729285	4.31871e-12
fhuD	UTI89_C0168	iron-hydroxamate transporter substrate-binding subunit	-1.87447	-1.41504	-3.28951	0.000475715	1	5.85627e-12
-	predicted RNA	antisense: rrlD	0.61891	4.68748	5.30639	1	9.57227e-08	4.90749e-11
-	predicted RNA	antisense: rrlH	0.185556	5.14835	5.3339	1	2.37112e-12	9.78771e-11
fliC	UTI89_C2124	flagellin	-0.487096	-2.39734	-2.88443	0.486414	1	9.78771e-11
flgK	UTI89_C1207	flagellar hook-associated protein FlgK	-0.645335	-2.2854	-2.93074	1	5.75626e-08	2.81685e-10
fliG	UTI89_C2139	flagellar motor switch protein G	-1.27302	-2.26303	-3.53605	0.1595	1	2.81685e-10
yhjH	UTI89_C4057	diguanylate phosphodiesterase	-0.390915	-2.61471	-3.00562	1	1.94425e-10	5.46176e-10
motA	UTI89_C2093	flagellar motor protein MotA	-0.610053	-2.3604	-2.97046	1	2.84753e-08	6.69839e-10
cpxP	UTI89_C4497	periplasmic repressor CpxP	-1.19429	-1.60618	-2.80047	0.00332539	0.0108029	7.23378e-10
flgE	UTI89_C1201	flagellar hook protein FlgE	-1.20053	-1.83289	-3.03342	6.10443e-05	0.011879	5.29598e-09
flgF	UTI89_C1202	flagellar basal body rod protein FlgF	-0.98388	-2.32193	-3.30581	0.173975	1.62019e-05	5.97743e-09
fliF	UTI89_C2138	flagellar MS-ring protein	-1.10434	-2	-3.10434	0.0638773	1	1.62177e-08
tar	UTI89_C2089	methyl-accepting chemotaxis protein II	-0.569856	-2.41504	-2.98489	0.447316	1.05452e-06	3.61463e-08
-	predicted RNA	antisense: UTI89_C3012	-1.84616	-1.05614	-2.9023	0.000574578	0.779934	7.8912e-08
ycgF	UTI89_C1346	hypothetical protein	-0.926998	-1.42775	-2.35475	1	0.0837916	8.79731e-08
fliT	UTI89_C2127	flagellar biosynthesis protein FliT	-0.815575	-2.25154	-3.06711	0.339752	5.26244e-06	1.17595e-07
motB	UTI89_C2092	flagellar motor protein MotB	-0.516015	-2.21759	-2.73361	1	2.33988e-07	1.56031e-07
flgL	UTI89_C1208	flagellar hook-associated protein FlgL	-0.403897	-2.43741	-2.8413	0.618272	1.15756e-07	2.06703e-07
cadA	UTI89_C4728	CadA subunit of lysine decarboxylase	1	5.87036	6.87036	1	2.69407e-17	3.45364e-07
cheA	UTI89_C2091	chemotaxis protein CheA	-0.474442	-1.91329	-2.38773	1	1.7703e-05	3.61277e-07
fhuB	UTI89_C0169	iron-hydroxamate transporter permease subunit	-1.9349	-1.08746	-3.02237	3.35276e-09	1	1.2383e-06
-	predicted RNA	antisense: rrsA	0.5025	5.42231	5.92481	1	5.29342e-11	2.83534e-06
-	UTI89_C2177	integrase	-1.60572	-1.20163	-2.80735	4.84606e-07	0.804051	4.58229e-06
-	predicted RNA	antisense: rrsC	0.550197	5.19223	5.74243	1	0.000147085	6.3767e-06
-	predicted RNA	antisense: rrsB	0.550197	5.19416	5.74435	1	0.000136347	8.76028e-06
-	UTI89_C4072	hypothetical protein	-1.24207	-2.11548	-3.35755	0.272703	0.0240743	9.37484e-06
-	predicted RNA	-	-0.278631	-2.45317	-2.7318	1	2.49085e-11	1.04352e-05
-	predicted RNA	antisense: rrsE	0.610053	4.29684	4.90689	1	0.113665	1.07668e-05
-	predicted RNA	antisense: rrsC	0.610053	4.29684	4.90689	1	0.113665	1.07668e-05
-	predicted RNA	antisense: rrsA	0.610053	4.29684	4.90689	1	0.113665	1.07668e-05
-	predicted RNA	antisense: rrsB	0.610053	4.29684	4.90689	1	0.113665	1.07668e-05
cheY	UTI89_C2086	chemotaxis regulatory protein CheY	-0.493616	-1.73788	-2.23149	1	0.000352901	1.28554e-05
-	predicted RNA	-	-0.520832	-2.21871	-2.73954	0.83787	9.55803e-07	1.61538e-05
fliA	UTI89_C2123	flagellar biosynthesis sigma factor	-0.65355	-2.15381	-2.80735	0.273968	1.62369e-06	4.30947e-05
lysA	UTI89_C3242	diaminopimelate decarboxylase	-2.74147	0.0874628	-2.654	3.05209e-19	1	6.81586e-05
ybaA	UTI89_C0483	hypothetical protein	-0.663717	-2.01436	-2.67807	0.640115	0.000131718	7.15735e-05
cheB	UTI89_C2087	chemotaxis-specific methylesterase	-0.55881	-1.62882	-2.18763	1	0.00308421	0.000113819
-	predicted RNA	-	-1.95818	-0.656795	-2.61498	7.44264e-08	1	0.00025755
rpoH	UTI89_C3976	RNA polymerase factor sigma-32	-1.05509	-0.949076	-2.00416	1	0.880754	0.000301299
sdaC	UTI89_C3167	serine transporter	-0.333901	-1.72698	-2.06088	1	0.00233723	0.000506018
flgN	UTI89_C1195	flagellar synthesis protein FlgN	-0.745033	-1.51907	-2.26411	0.1595	0.0239998	0.000559781
-	UTI89_C1784	acid shock protein	-0.241008	5.85798	5.61697	1	2.6733e-20	0.000661388
flgI	UTI89_C1205	flagellar basal body P-ring biosynthesis protein FlgA	-0.969626	-1.58496	-2.55459	0.418964	1	0.00198405
yciG	UTI89_C1528	hypothetical protein	2.58496	1.41504	4	1	1	0.00198405
fliL	UTI89_C2144	flagellar basal body protein FliL	-1.33442	-1.9386	-3.27302	0.068423	1	0.00222822
flhA	UTI89_C2082	flagellar biosynthesis protein FlhA	-1.61667	-1.09954	-2.71621	0.000307818	1	0.00227971
flgC	UTI89_C1199	flagellar basal body rod protein FlgC	-1.152	-1.94753	-3.09954	0.156863	1	0.00233158
cheZ	UTI89_C2085	chemotaxis regulator CheZ	-0.352573	-2.00817	-2.36075	1	0.000428467	0.00233158
cheR	UTI89_C2088	chemotaxis methyltransferase CheR	-0.571906	-2.03953	-2.61143	0.453523	0.000266149	0.00276351
fadL	UTI89_C2629	long-chain fatty acid outer membrane transporter	-0.136689	-1.77633	-1.91302	1	0.000192001	0.00334494
ybiL	UTI89_C0808	catecholate siderophore receptor Fiu	-2.32193	-0.169925	-2.49185	1.39371e-07	1	0.00346618
flgG	UTI89_C1203	flagellar basal body rod protein FlgG	-1.10692	-1.53051	-2.63743	0.355142	1	0.00624291
-	predicted RNA	antisense: rrsA	0.507604	4.15422	4.66182	1	1	0.00699174
-	predicted RNA	antisense: rrsH	0.507604	4.15422	4.66182	1	1	0.00701377
-	predicted RNA	antisense: rrsE	0.507604	4.15422	4.66182	1	1	0.00701377
-	predicted RNA	antisense: rrsC	0.507604	4.1549	4.66251	1	1	0.00701377
-	predicted RNA	antisense: rrsB	0.507604	4.1549	4.66251	1	1	0.00701377
flgM	UTI89_C1196	anti-sigma28 factor FlgM	-0.822604	-1.63346	-2.45606	0.355142	0.00928977	0.0071694
fhuC	UTI89_C0167	iron-hydroxamate transporter ATP-binding subunit	-1.66626	-0.716207	-2.38247	0.011205	1	0.0080466
sulA	UTI89_C1024	SOS cell division inhibitor	-1.61824	-0.621488	-2.23973	1.12094e-08	1	0.00809628
-	predicted RNA	antisense: rrlD	0.510195	4.93225	5.44244	1	8.41954e-05	0.00882388
ycdB	UTI89_C1082	hypothetical protein	-2.12847	0.4975	-1.63097	1.17714e-16	1	0.0126207
fliS	UTI89_C2126	flagellar protein FliS	-0.551174	-1.88452	-2.4357	0.4902	0.00204325	0.0143764
aslB	UTI89_C4358	arylsulfatase	-1.11818	-1.10962	-2.22781	0.00335954	1	0.0168242
yjcB	UTI89_C4646	hypothetical protein	-1.3155	-1.03242	-2.34792	0.159062	0.980303	0.0205328
-	predicted RNA	antisense: rrlH	0.773408	3.88048	4.65389	1	1	0.0211908
-	predicted RNA	antisense: rrlG	0.773408	3.88115	4.65455	1	1	0.0211908
-	predicted RNA	antisense: rrlD	0.773408	3.88115	4.65455	1	1	0.0211908
-	predicted RNA	antisense: rrlE	0.773408	3.88115	4.65455	1	1	0.0211908
-	predicted RNA	antisense: rrlC	0.773408	3.88115	4.65455	1	1	0.0211908
-	predicted RNA	antisense: rrlA	0.773408	3.88115	4.65455	1	1	0.0211908
-	predicted RNA	antisense: rrlB	0.773408	3.88115	4.65455	1	1	0.0211908
fliO	UTI89_C2147	flagellar biosynthesis protein FliO	-1.28951	-1.46949	-2.75899	0.198431	1	0.024787
cspH	UTI89_C1050	cold shock-like protein H	-0.932886	-0.920498	-1.85338	0.765037	1	0.0272403
cheW	UTI89_C2090	purine-binding chemotaxis protein	-0.574393	-1.17917	-1.75356	0.373537	0.207154	0.0272403
flgB	UTI89_C1198	flagellar basal-body rod protein FlgB	-1.39046	-0.887525	-2.27798	0.117766	1	0.0328129
-	predicted RNA	-	-0.586957	-1.72306	-2.31002	1	0.0195705	0.038015
sdaB	UTI89_C3168	L-serine dehydratase (deaminase), L-SD2	-0.424498	-1.72437	-2.14886	1	0.0200563	0.0396531
rhlE	UTI89_C0798	ATP-dependent RNA helicase RhlE	-0.0310269	-1.44556	-1.47659	1	0.0319339	0.0433488
tRNA and tRNA-associated
Non-coding RNA
Flagellar motility/chemotaxis
Iron Acquisition/utilization
Hypothetical
Metabolism/ Acid-response

## Sheet: Dataset 2a DqseB raw reads
Transcription Start	Translation Start	Translation Stop	Transcription Stop	Strand	Name	Synonym	Product	Expression QseB 0	Expression QseB 15	Expression QseB 60	log2fold change 0 to 15	log2fold change 0 to 60	log2fold change 15 to 60	qValue QseB 0 vs QseB 15	qValue QseB 0 vs QseB 60	qValue QseB 15 vs QseB 60
14	190	255	258	+	thrL	UTI89_C0001	thr operon leader peptide	339	358	575	0.0786743	0.762277	0.683602	1	1	1
263	336	2798	2799	+	thrA	UTI89_C0002	bifunctional aspartokinase I/homoserine dehydrogenase I	77	99	198	0.36257	1.36257	1	1	1	1
2800	2800	3732		+	thrB	UTI89_C0003	homoserine kinase	142	195	483	0.457583	1.76613	1.30855	0.794103	1	1
	3733	5019	5019	+	thrC	UTI89_C0004	threonine synthase	59	73	148	0.307182	1.32681	1.01963	1	1	1
5233	5233	5529	5529	+	yaaX	UTI89_C0005	hypothetical protein	18	46	62	1.35364	1.78427	0.430634	0.321856	1	1
	5557	5309		-	-	UTI89_C0006	hypothetical protein	15	8	9	-0.906891	-0.736966	0.169925	1	1	1
6345	6345	5569	5569	-	yaaA	UTI89_C0007	hypothetical protein	63	81	75	0.36257	0.251539	-0.111031	1	1	1
	7845	6415		-	yaaJ	UTI89_C0008	transporter YaaJ	11	7	8	-0.652077	-0.459432	0.192645	1	1	1
8083	8124	9077	9089	+	talB	UTI89_C0009	transaldolase B	744	729	941	-0.0293838	0.338892	0.368276	1	1	1
9189	9189	9779	9779	+	mogA	UTI89_C0010	molybdenum cofactor biosynthesis protein MogA	119	125	121	0.0709665	-0.046921	-10.7825	1	1	1
10550	10550	9984		-	yaaH	UTI89_C0011	hypothetical protein	82	74	36	-0.148099	-1.18763	-1.03953	1	1	1
	11412	10699		-	yaaW	UTI89_C0012	hypothetical protein	3	4	6	0.415037	1	0.584963	1	1	1
	11842	11438		-	yaaI	UTI89_C0014	hypothetical protein	13	12	14	-0.115477	0.106915	0.222392	1	1	1
	14208	12172	12172	-	-	UTI89_C0015	glutamate dehydrogenase	5	22	34	2.1375	2.76553	0.628031	1	1	1
12099	12214	14130	14216	+	dnaK	UTI89_C0016	molecular chaperone DnaK	129	820	1096	2.66825	3.0868	0.418552	1.23786e-13	1	1
14219	14219	15349	15555	+	dnaJ	UTI89_C0017	molecular chaperone DnaJ	60	260	361	2.11548	2.58896	0.473487	3.06136e-10	1	1
	15663	15454		-	gef	UTI89_C0018	gef membrane toxin	40	40	38	0	-0.0740006	-0.0740006	1	1	1
	16218	16979		+	-	UTI89_C0019	hypothetical protein	1	8	4	3	2	-1	1	1	1
	16963	18492		+	-	UTI89_C0020	hypothetical protein	5	11	12	1.1375	1.26303	0.125531	1	1	1
	18621	19880		+	-	UTI89_C0021	hypothetical protein	5	7	4	0.485427	-0.321928	-0.807355	1	1	1
20115	20115	21281	21281	+	nhaA	UTI89_C0022	pH-dependent sodium/proton antiporter	38	47	61	0.306661	0.68281	0.376148	1	1	1
21282	21347	22246	22246	+	nhaR	UTI89_C0023	transcriptional activator NhaR	67	73	73	0.123735	0.123735	0	1	1	1
22258	22258	22590	22648	+	-	UTI89_C0024	hypothetical protein	80	58	60	-0.463947	-0.415037	0.0489096	1	1	1
22739	22605	22342	22338	-	rpsT	UTI89_C0025	30S ribosomal protein S20	4518	4924	3627	0.124146	-0.316908	-0.441054	1	1	1
	22708	22926		+	yaaY	UTI89_C0026	hypothetical protein	17	23	13	0.436099	-0.387023	-0.823122	1	1	1
22928	22934	23875	23875	+	ribF	UTI89_C0027	bifunctional riboflavin kinase/FMN adenylyltransferase	398	400	347	0.00723157	-0.197833	-0.205064	1	1	1
23876			23911	+	-	predicted RNA	-	925	1025	973	0.148099	0.0729864	-0.0751122	1	1	1
[truncated: 5,304 more rows]

## Sheet: Datset 3 DpmrA log2 fold change
Name	Synonym	Product	log2foldchange 15min vs. 0	log2foldchange 60 min vs. 15	log2foldchange 60min vs. 0	qValue pmrA 15min vs. 0	qValue pmrA 60 min vs. 15	qValue pmrA 60 min vs 0
[truncated: 143 more rows]

[truncated: 4 more sheets: Dataset 3a DpmrA raw reads, Datasett 4 dpmrAdqseB log2, Dataset 4a dpmrAdqseB raw reads, Dataset 5 QseB_ChIP]
