# Supplementary material for: The QseB response regulator imparts tolerance to positively charged antibiotics by controlling metabolism and minor changes to LPS
Source: mSphere. 2023 Sep 7;8(5):e00059-23. doi: 10.1128/msphere.00059-23 (PMC10597456; doi:10.1128/msphere.00059-23)
Supplement: Supplemental File S2 — Data sets analyzing RNASeq across strain comparisons. [file msphere.00059-23-s0003.xlsx]

## Sheet: Key
Supplementary File 2 contains the raw and analyzed data of transcriptional differences between different strains compared at a single timepoint at a time
Data Set 1 - Gene expression differences between wild-type UTI89 and DqseBDpmrA
Data Set 2 - Gene expression differences between wild-type UTI89 and DqseCDpmrA
Data Set 3 - Gene expression differences between wild-type UTI89 and DqseB
Data Set 4 - Gene expression differences between wild-type UTI89 and DpmrA

## Sheet: DataSet 1 DqseBDpmrAvsWT
T=0
gene	Locus ID	Function	FoldChange	log2FoldChange	lfcSE	stat	pvalue	padj	baseMean
ybtU			33.8246	5.08	1.1	4.61	4.05e-06	0.00243	1000
gabP			27.6652	4.79	0.868	5.51	3.53e-08	8.48e-05	358
yohC			27.4741	4.78	1.15	4.15	3.27e-05	0.00542	142
UTI89_C1069	UTI89_C1069		18.2522	4.19	1.16	3.63	0.000287	0.0245	36.1
osmY			18.1261	4.18	0.889	4.71	2.53e-06	0.00203	4680
narW			17.3878	4.12	0.924	4.46	8.13e-06	0.00272	305
csgB			17.0299	4.09	1.12	3.65	0.000266	0.0232	895
yciG			15.5625	3.96	0.757	5.22	1.75e-07	0.00021	130
otsB			15.1369	3.92	0.876	4.48	7.56e-06	0.00272	986
xasA			14.723	3.88	0.998	3.89	0.0001	0.0107	7300
UTI89_C2371	UTI89_C2371		13.9288	3.8	0.847	4.48	7.52e-06	0.00272	2430
yiaG			13.9288	3.8	0.769	4.95	7.6e-07	0.00073	1400
ybaS			13.737	3.78	0.835	4.52	6.14e-06	0.00272	1010
poxB			12.9063	3.69	0.816	4.52	6.29e-06	0.00272	1960
yehX			12.3805	3.63	0.873	4.15	3.27e-05	0.00542	335
ygjG			12.295	3.62	0.928	3.89	9.83e-05	0.0107	2070
gabD			12.2101	3.61	0.905	3.99	6.53e-05	0.00897	1770
UTI89_C5146	UTI89_C5146		12.1257	3.6	0.873	4.12	3.83e-05	0.00613	722
tktB			12.042	3.59	0.784	4.58	4.75e-06	0.00254	3190
ybtX			12.042	3.59	1.06	3.4	0.000666	0.0395	1780
ybaT			11.9588	3.58	0.906	3.95	7.73e-05	0.00977	1220
hdeB			11.7942	3.56	0.847	4.2	2.72e-05	0.0051	6370
talA			11.7127	3.55	0.847	4.19	2.76e-05	0.0051	995
UTI89_C2180	UTI89_C2180		11.7127	3.55	1.06	3.34	0.00083	0.0481	4190
ybtP			11.3924	3.51	1.13	3.11	0.00189	0.0802	5670
ygaF			11.3137	3.5	0.925	3.79	0.000153	0.0156	766
yjgB			11.3137	3.5	0.786	4.45	8.5e-06	0.00272	429
ybtE			11.2356	3.49	1.13	3.08	0.0021	0.0849	1580
ygaM			10.9283	3.45	0.789	4.36	1.27e-05	0.00291	517
UTI89_C0750	UTI89_C0750		10.7779	3.43	0.936	3.67	0.000242	0.0224	1580
gadB			10.5561	3.4	1.02	3.33	0.000884	0.0499	8450
ybtS			10.2674	3.36	0.966	3.48	0.000502	0.0325	4390
elaB			10.1261	3.34	0.799	4.18	2.92e-05	0.0052	1570
yccJ			9.91766	3.31	0.754	4.39	1.15e-05	0.00282	836
wrbA			9.78112	3.29	0.713	4.62	3.79e-06	0.00243	866
narZ			9.71356	3.28	0.919	3.57	0.000356	0.0277	1700
ycgB			9.71356	3.28	0.839	3.91	9.15e-05	0.0106	2790
csgA			9.64646	3.27	0.958	3.41	0.000645	0.0389	311
UTI89_C3421	UTI89_C3421		9.57983	3.26	0.987	3.31	0.000945	0.0505	63.5
irp2			9.38268	3.23	1	3.21	0.00132	0.0648	16800
hdeA			9.31787	3.22	0.878	3.67	0.000239	0.0224	5880
yehY			9.25351	3.21	0.821	3.9	9.48e-05	0.0106	192
pphA			9.18959	3.2	0.788	4.06	5e-05	0.0075	952
narU			9.12611	3.19	0.903	3.53	0.000408	0.0304	359
kdpC			9.06307	3.18	0.978	3.25	0.00116	0.0574	33.5
ugpA			8.9383	3.16	1.03	3.06	0.00224	0.0873	76.2
bdm			8.87656	3.15	0.909	3.46	0.000537	0.034	107
gabT			8.81524	3.14	0.879	3.57	0.000357	0.0277	1720
yciF			8.69388	3.12	0.705	4.43	9.36e-06	0.00281	260
irp1			8.57419	3.1	0.98	3.16	0.00155	0.0711	10500
yegP			8.39773	3.07	0.754	4.06	4.81e-05	0.00745	942
ugpE			8.33973	3.06	0.965	3.17	0.00154	0.0711	299
UTI89_C2362	UTI89_C2362		8.05564	3.01	0.83	3.62	0.00029	0.0245	956
narY			7.94474	2.99	0.894	3.34	0.000829	0.0481	831
ybhP			7.83536	2.97	0.812	3.66	0.000254	0.023	170
yghW			7.83536	2.97	0.909	3.26	0.0011	0.0562	46.1
ygaT			7.72749	2.95	0.946	3.12	0.00184	0.0801	319
yehV			7.72749	2.95	0.844	3.5	0.000472	0.0325	459
osmE			7.6211	2.93	0.791	3.7	0.000216	0.0208	230
ydaM			7.46426	2.9	0.813	3.57	0.000363	0.0277	953
ggt			7.4127	2.89	0.734	3.94	8.27e-05	0.0102	910
otsA			7.4127	2.89	0.827	3.49	0.00048	0.0325	1040
yahO			7.01285	2.81	0.753	3.73	0.000189	0.0185	742
UTI89_C1917	UTI89_C1917		6.86852	2.78	0.761	3.65	0.000263	0.0232	353
ygaU			6.72717	2.75	0.772	3.57	0.000361	0.0277	820
adhP			6.63456	2.73	0.905	3.02	0.00253	0.0944	7510
aidB			6.58873	2.72	0.77	3.53	0.000418	0.0304	1460
yeaQ			6.58873	2.72	0.781	3.48	0.000503	0.0325	5760
yhiX			6.54322	2.71	0.795	3.41	0.000647	0.0389	4110
UTI89_C0519	UTI89_C0519		6.36429	2.67	0.86	3.1	0.00193	0.0813	110
ybhO			6.36429	2.67	0.8	3.33	0.000859	0.0491	324
appC			6.32033	2.66	0.766	3.48	0.000508	0.0325	174
yehZ			6.27667	2.65	0.799	3.31	0.000921	0.0505	435
ybaY			6.27667	2.65	0.843	3.14	0.00167	0.0741	279
ycaC			6.23332	2.64	0.803	3.29	0.000989	0.0517	479
gene:EBG00001165729			6.23332	2.64	0.866	3.05	0.00227	0.0873	332
fic			6.1475	2.62	0.791	3.31	0.000928	0.0505	525
dps			6.06287	2.6	0.787	3.31	0.000946	0.0505	3280
osmC			6.02099	2.59	0.812	3.19	0.00141	0.0679	1420
rpsV			6.02099	2.59	0.821	3.16	0.0016	0.0719	799
yqjD			5.73582	2.52	0.714	3.53	0.000422	0.0304	1390
msyB			5.6962	2.51	0.757	3.32	0.000904	0.0505	1710
ydcW			5.54044	2.47	0.718	3.43	0.000593	0.0365	440
ybhN			5.50217	2.46	0.776	3.17	0.00154	0.0711	570
yciR			5.35171	2.42	0.758	3.19	0.00143	0.068	2450
ydhS			5.24157	2.39	0.752	3.17	0.00151	0.0711	506
yfcG			5.16941	2.37	0.772	3.07	0.00215	0.0852	130
ybgA			5.1337	2.36	0.769	3.07	0.00214	0.0852	278
ybeL			5.09824	2.35	0.76	3.09	0.00201	0.0834	1410
UTI89_C0339	UTI89_C0339		4.99332	2.32	0.767	3.02	0.00252	0.0944	80.3
yhiD			4.95883	2.31	0.711	3.25	0.00115	0.0574	2470
appB			4.82323	2.27	0.711	3.19	0.00141	0.0679	221
betT			4.75683	2.25	0.692	3.25	0.00115	0.0574	744
yjdI			4.75683	2.25	0.712	3.16	0.00158	0.0718	305
putA			4.62675	2.21	0.634	3.48	0.000493	0.0325	2280
yjjU			4.19887	2.07	0.663	3.11	0.00185	0.0801	346
betB			4.02782	2.01	0.649	3.09	0.002	0.0834	953
betA			3.86375	1.95	0.638	3.05	0.00227	0.0873	1640
entD			0.257028	-1.96	0.639	-3.06	0.00218	0.0858	2070
rpmC			0.228458	-2.13	0.707	-3.02	0.00253	0.0944	8810
feoA			0.203063	-2.3	0.76	-3.03	0.00242	0.0924	598
fepA			0.185565	-2.43	0.633	-3.84	0.000122	0.0127	10700
nrdD			0.180491	-2.47	0.756	-3.27	0.00109	0.0562	2720
yhgG			0.163799	-2.61	0.742	-3.52	0.000424	0.0304	278
ylcC			0.162668	-2.62	0.727	-3.6	0.000318	0.0263	467
basS			0.162668	-2.62	0.668	-3.91	9.05e-05	0.0106	1450
ompF			0.15822	-2.66	0.852	-3.12	0.00182	0.0801	82800
UTI89_C0574	UTI89_C0574		0.15822	-2.66	0.68	-3.91	9.29e-05	0.0106	220
napC			0.156041	-2.68	0.764	-3.51	0.000445	0.0314	444
nirC			0.156041	-2.68	0.893	-3	0.00267	0.0985	438
yfiD			0.147624	-2.76	0.626	-4.41	1.02e-05	0.00282	4070
nikE			0.138696	-2.85	0.864	-3.3	0.00097	0.0512	171
napG			0.135842	-2.88	0.835	-3.45	0.000563	0.0351	128
nikD			0.132127	-2.92	0.836	-3.49	0.000484	0.0325	301
UTI89_C1281	UTI89_C1281		0.132127	-2.92	0.939	-3.11	0.00187	0.0801	37.1
cusC			0.127627	-2.97	0.702	-4.22	2.4e-05	0.00479	367
napF			0.119908	-3.06	0.993	-3.08	0.00205	0.084	364
ais			0.108067	-3.21	0.755	-4.25	2.14e-05	0.00446	1100
nirD			0.0967228	-3.37	0.902	-3.74	0.000183	0.0183	107
napB			0.0967228	-3.37	0.848	-3.98	6.97e-05	0.0093	201
nikA			0.0921418	-3.44	0.957	-3.6	0.000322	0.0263	1150
fdnG			0.0921418	-3.44	0.791	-4.35	1.34e-05	0.00293	383
napA			0.0890031	-3.49	0.867	-4.02	5.77e-05	0.00815	2270
napH			0.0865693	-3.53	0.805	-4.38	1.18e-05	0.00282	499
nikC			0.0818996	-3.61	0.911	-3.96	7.5e-05	0.00974	427
yhbU			0.0791098	-3.66	0.832	-4.4	1.07e-05	0.00282	321
napD			0.0785633	-3.67	0.911	-4.03	5.68e-05	0.00815	221
yjdB			0.0748424	-3.74	0.711	-5.26	1.43e-07	0.00021	2810
flgB			0.0638133	-3.97	1.29	-3.08	0.00207	0.0841	1040
basR			0.040386	-4.63	0.753	-6.15	7.82e-10	3.76e-06	1260
T=15
gene	Locus ID	Function	FoldChange	log2FoldChange	lfcSE	stat	pvalue	padj	baseMean
basS			0.129408	-2.95	0.69	-4.27	1.95e-05	0.0249	1060
ais			0.108819	-3.2	0.698	-4.58	4.55e-06	0.00774	739
yjdB			0.0780207	-3.68	0.687	-5.36	8.12e-08	0.000207	1630
basR			0.0061722	-7.34	0.817	-8.98	2.67e-19	1.36e-15	824
T=60
gene	Locus ID	Function	FoldChange	log2FoldChange	lfcSE	stat	pvalue	padj	baseMean
yrbL			7.78124	2.96	0.512	5.78	7.26e-09	2.98e-06	704
UTI89_C1139			3.20428	1.68	0.497	3.37	0.000744	0.0798	1080
argT			0.351111	-1.51	0.462	-3.28	0.00103	0.0988	1560
leuD			0.348686	-1.52	0.466	-3.27	0.00107	0.0998	971
leuB			0.316439	-1.66	0.473	-3.51	0.000456	0.0535	1070
ilvE			0.309927	-1.69	0.494	-3.42	0.000622	0.0691	1810
leuC			0.30566	-1.71	0.474	-3.62	0.000297	0.037	2240
yedE			0.30566	-1.71	0.512	-3.34	0.000852	0.0851	632
yedF			0.269807	-1.89	0.562	-3.36	0.000768	0.0798	157
ilvM			0.269807	-1.89	0.543	-3.49	0.000484	0.0552	378
ilvC			0.267943	-1.9	0.565	-3.36	0.000777	0.0798	1940
hisJ			0.260616	-1.94	0.534	-3.63	0.000283	0.0363	2710
amtB			0.255253	-1.97	0.455	-4.32	1.55e-05	0.00335	6830
nac			0.251739	-1.99	0.458	-4.35	1.35e-05	0.00324	2290
glnK			0.25	-2	0.482	-4.14	3.48e-05	0.00572	3860
yhdX			0.248273	-2.01	0.479	-4.21	2.59e-05	0.00474	1370
ygjG			0.248273	-2.01	0.495	-4.07	4.75e-05	0.00698	1340
ygiW			0.244855	-2.03	0.508	-4.01	6.14e-05	0.0087	2690
yfaO			0.243164	-2.04	0.484	-4.2	2.63e-05	0.00474	529
yhdY			0.239816	-2.06	0.491	-4.2	2.69e-05	0.00474	1220
yeaG			0.234881	-2.09	0.465	-4.5	6.65e-06	0.00171	5710
yeaH			0.230047	-2.12	0.506	-4.19	2.77e-05	0.00474	1440
yhdW			0.225313	-2.15	0.474	-4.52	6.06e-06	0.00166	4850
napD			0.222211	-2.17	0.601	-3.61	0.000307	0.0371	171
yhdZ			0.222211	-2.17	0.529	-4.1	4.11e-05	0.00625	1040
hisQ			0.220676	-2.18	0.529	-4.13	3.69e-05	0.00584	1790
ygiV			0.220676	-2.18	0.502	-4.34	1.42e-05	0.00324	710
hisM			0.205898	-2.28	0.541	-4.22	2.44e-05	0.00474	1510
hisP			0.190782	-2.39	0.524	-4.57	4.99e-06	0.00146	1090
argG			0.161544	-2.63	0.79	-3.33	0.00087	0.0851	16200
ygiX			0.156041	-2.68	0.55	-4.88	1.04e-06	0.000343	257
glpA			0.156041	-2.68	0.706	-3.79	0.000149	0.0204	134
napF			0.138696	-2.85	0.584	-4.88	1.08e-06	0.000343	197
UTI89_C3142			0.135842	-2.88	0.788	-3.66	0.000256	0.0339	160
yfbE			0.0953912	-3.39	0.513	-6.61	3.86e-11	1.76e-08	6200
yibD			0.0842021	-3.57	0.701	-5.1	3.42e-07	0.000128	3120
arnT			0.0774817	-3.69	0.522	-7.07	1.52e-12	8.92e-10	3070
UTI89_C2536			0.075363	-3.73	0.531	-7.02	2.2e-12	1.13e-09	1820
basS			0.0748424	-3.74	0.491	-7.62	2.57e-14	1.76e-11	2030
ais			0.0620683	-4.01	0.497	-8.07	6.88e-16	7.07e-13	1280
yfbH			0.0532897	-4.23	0.512	-8.26	1.42e-16	1.95e-13	3320
yfbG			0.0529216	-4.24	0.537	-7.9	2.8e-15	2.3e-12	7510
yjdB			0.0423939	-4.56	0.463	-9.84	7.91e-23	1.63e-19	3400
basR			0.00319493	-8.29	0.589	-14.1	5.45e-45	2.24e-41	1990

## Sheet: DataSet 2 DqseCDpmrAvsWT
T=0
gene	Locus ID	Function	FoldChange	log2FoldChange	lfcSE	stat	pvalue	padj	baseMean
ygiV			158.683	7.31	0.664	11	3.23e-28	4.88e-25	18800
ygiW			112.206	6.81	0.582	11.7	1.29e-31	3.89e-28	37700
UTI89_C3447	UTI89_C3447		111.43	6.8	0.634	10.7	7.45e-27	7.5e-24	16800
yjiK			89.8845	6.49	0.612	10.6	3.34e-26	2.52e-23	8470
UTI89_C3452	UTI89_C3452		62.6829	5.97	0.61	9.79	1.24e-22	7.49e-20	1080
ygiX			47.1766	5.56	0.758	7.33	2.23e-13	9.63e-11	3420
gene:EBG00001165773			45.5696	5.51	0.875	6.29	3.08e-10	7.15e-08	188
gene:UTI89_C1785	gene:UTI89_C1785		39.1245	5.29	1.06	4.98	6.48e-07	0.000115	372
ydcA			30.6965	4.94	0.657	7.52	5.63e-14	2.84e-11	1530
ybtU			26.9087	4.75	1.02	4.67	3.04e-06	0.000459	559
ybjG			24.4201	4.61	0.652	7.07	1.56e-12	5.87e-10	3700
hok			24.4201	4.61	0.658	6.99	2.67e-12	8.97e-10	503
yibD			20.393	4.35	0.809	5.37	7.7e-08	1.55e-05	5640
yjiJ			19.5622	4.29	0.623	6.88	5.99e-12	1.81e-09	1150
cybB			18.507	4.21	0.624	6.74	1.57e-11	4.32e-09	4470
ybtP			13.6422	3.77	1.02	3.69	0.000225	0.0151	3980
ybtX			13.2691	3.73	1.05	3.54	0.000402	0.0229	1940
UTI89_C3453	UTI89_C3453		12.996	3.7	0.584	6.34	2.34e-10	5.89e-08	960
UTI89_C1103	UTI89_C1103		11.7127	3.55	0.762	4.66	3.21e-06	0.000461	365
ybtS			11.0043	3.46	0.915	3.78	0.000157	0.0127	3780
UTI89_C1784	UTI89_C1784		10.7779	3.43	1.02	3.37	0.000765	0.0326	166
UTI89_C2180	UTI89_C2180		10.6295	3.41	1.05	3.24	0.00119	0.0399	3730
ybtT			10.0561	3.33	0.969	3.44	0.000592	0.0298	573
UTI89_C2400	UTI89_C2400		9.38268	3.23	0.852	3.79	0.000152	0.0127	236
ydgE			9.06307	3.18	0.853	3.73	0.00019	0.014	854
yehW			8.45614	3.08	0.762	4.04	5.31e-05	0.00553	1360
UTI89_C3454	UTI89_C3454		7.94474	2.99	0.603	4.95	7.36e-07	0.000124	791
phoE			7.83536	2.97	0.714	4.15	3.3e-05	0.00399	805
irp2			7.6211	2.93	0.926	3.16	0.00156	0.0501	9660
irp1			7.4127	2.89	0.898	3.22	0.0013	0.0426	6350
UTI89_C1786	UTI89_C1786		6.9163	2.79	0.83	3.36	0.000788	0.0331	2220
rpmE2			6.86852	2.78	0.834	3.34	0.000852	0.0342	189
kefB			6.6807	2.74	0.745	3.68	0.000232	0.0151	4700
yodA			6.6807	2.74	0.895	3.06	0.00221	0.0633	1150
deoR			6.63456	2.73	0.615	4.43	9.29e-06	0.00122	1420
pspA			6.19026	2.63	0.778	3.38	0.000724	0.0318	14000
nadB			6.1475	2.62	0.915	2.86	0.00418	0.0989	10100
otsB			6.06287	2.6	0.71	3.67	0.000243	0.0153	212
yheR			6.06287	2.6	0.771	3.37	0.000763	0.0326	783
arnT			5.9794	2.58	0.678	3.8	0.000144	0.0124	4380
yqeF			5.9794	2.58	0.707	3.65	0.000258	0.0159	346
rstA			5.85634	2.55	0.646	3.95	7.91e-05	0.00747	652
ybaS			5.38893	2.43	0.782	3.11	0.00186	0.0555	316
yiaG			5.38893	2.43	0.606	4.01	6.13e-05	0.00613	389
qseC			5.31474	2.41	0.652	3.7	0.000218	0.0149	494
ybaT			5.27803	2.4	0.792	3.03	0.00245	0.0681	337
cpxP			5.20537	2.38	0.756	3.15	0.00162	0.0511	4730
pspC			5.16941	2.37	0.832	2.85	0.00431	0.0989	390
ygjG			5.16941	2.37	0.697	3.4	0.000673	0.0313	369
yfbH			5.06303	2.34	0.625	3.75	0.000176	0.0133	3950
UTI89_C0749	UTI89_C0749		4.99332	2.32	0.805	2.88	0.00394	0.096	1970
yibQ			4.92458	2.3	0.701	3.28	0.00102	0.0372	3980
UTI89_C0750	UTI89_C0750		4.85678	2.28	0.728	3.14	0.0017	0.0524	348
xasA			4.65893	2.22	0.727	3.06	0.00222	0.0633	740
osmY			4.56305	2.19	0.641	3.41	0.00064	0.0307	632
pmrD			4.56305	2.19	0.656	3.34	0.000839	0.0342	302
UTI89_P043	UTI89_P043		4.56305	2.19	0.768	2.85	0.00439	0.0989	3260
ydcI			4.53154	2.18	0.721	3.03	0.00246	0.0681	1700
yheV			4.50023	2.17	0.687	3.16	0.00158	0.0504	1160
yfbG			4.43828	2.15	0.653	3.29	0.00101	0.0372	8290
yfbJ			4.25748	2.09	0.625	3.35	0.000822	0.034	627
ydcJ			4.16986	2.06	0.723	2.86	0.0043	0.0989	663
pspD			4.14106	2.05	0.72	2.85	0.00444	0.0993	599
pphA			4.14106	2.05	0.653	3.15	0.00165	0.0515	310
betI			4.08405	2.03	0.622	3.26	0.0011	0.0384	419
yhiU			4.08405	2.03	0.685	2.96	0.00312	0.082	361
betT			3.89062	1.96	0.601	3.25	0.00114	0.0391	554
holE			3.81055	1.93	0.616	3.13	0.00175	0.0533	224
UTI89_C2536	UTI89_C2536		3.63008	1.86	0.655	2.84	0.00447	0.0993	2540
betB			3.53081	1.82	0.586	3.11	0.00188	0.0558	763
ycgB			3.4822	1.8	0.612	2.93	0.00336	0.0866	575
poxB			3.43426	1.78	0.608	2.92	0.00348	0.087	306
tktB			3.38698	1.76	0.616	2.85	0.00436	0.0989	582
betA			3.20428	1.68	0.575	2.91	0.00357	0.0884	1260
fhuA			0.323088	-1.63	0.57	-2.86	0.0042	0.0989	10700
UTI89_P013	UTI89_P013		0.316439	-1.66	0.58	-2.86	0.00427	0.0989	4140
chuY			0.283221	-1.82	0.622	-2.92	0.00345	0.0869	2280
sdaB			0.262429	-1.93	0.649	-2.97	0.00301	0.0804	624
fepA			0.257028	-1.96	0.595	-3.3	0.000977	0.0364	10800
UTI89_P012	UTI89_P012		0.251739	-1.99	0.577	-3.44	0.000578	0.0296	4250
UTI89_P011	UTI89_P011		0.248273	-2.01	0.589	-3.42	0.000636	0.0307	8440
yfiD			0.239816	-2.06	0.592	-3.49	0.000488	0.0259	3720
glmS			0.225313	-2.15	0.661	-3.25	0.00116	0.0392	22400
UTI89_C2635	UTI89_C2635		0.223756	-2.16	0.652	-3.31	0.00092	0.0352	6620
nikA			0.208772	-2.26	0.789	-2.87	0.00415	0.0989	1040
UTI89_C2272	UTI89_C2272		0.203063	-2.3	0.694	-3.31	0.000921	0.0352	251
ompF			0.194791	-2.36	0.78	-3.02	0.00251	0.0688	72800
napC			0.188156	-2.41	0.71	-3.39	0.00071	0.0318	391
fruA			0.185565	-2.43	0.828	-2.93	0.00338	0.0866	2530
yjcZ			0.179244	-2.48	0.858	-2.89	0.00386	0.0949	1020
frdA			0.166086	-2.59	0.779	-3.33	0.00086	0.0342	3780
nikD			0.164938	-2.6	0.808	-3.22	0.00127	0.0423	264
yjjI			0.164938	-2.6	0.874	-2.97	0.00293	0.0791	625
motA			0.15932	-2.65	0.896	-2.96	0.00309	0.0818	2260
flgL			0.157127	-2.67	0.913	-2.93	0.00342	0.0869	2830
fliT			0.151774	-2.72	0.949	-2.87	0.00413	0.0989	915
flgH			0.150726	-2.73	0.956	-2.85	0.00434	0.0989	490
motB			0.144586	-2.79	0.896	-3.11	0.00184	0.0555	2190
frdC			0.140632	-2.83	0.85	-3.32	0.000884	0.0347	479
fdnG			0.139661	-2.84	0.662	-4.29	1.78e-05	0.00224	343
UTI89_C5059	UTI89_C5059		0.137738	-2.86	0.929	-3.08	0.00207	0.0607	1830
nrdD			0.133046	-2.91	0.785	-3.7	0.000214	0.0149	2280
fliO			0.131215	-2.93	0.997	-2.94	0.00331	0.0862	423
fliM			0.129408	-2.95	0.978	-3.02	0.00256	0.0698	713
napF			0.123279	-3.02	0.895	-3.38	0.000725	0.0318	314
flgG			0.121582	-3.04	0.989	-3.08	0.00209	0.0608	1010
frdB			0.120742	-3.05	0.83	-3.68	0.000234	0.0151	1010
fliZ			0.120742	-3.05	1.01	-3.03	0.00241	0.068	1180
fliG			0.112656	-3.15	0.98	-3.21	0.00133	0.0432	551
cheW			0.108067	-3.21	0.981	-3.27	0.00106	0.0378	2470
UTI89_C2268	UTI89_C2268		0.107321	-3.22	0.939	-3.42	0.000616	0.0305	1430
nikC			0.102238	-3.29	0.808	-4.07	4.69e-05	0.00506	372
napD			0.101532	-3.3	0.863	-3.82	0.000133	0.0122	193
cheA			0.10083	-3.31	0.955	-3.47	0.000523	0.0273	3130
flgF			0.0987552	-3.34	1.02	-3.28	0.00104	0.0373	1270
flgK			0.0973956	-3.36	0.958	-3.51	0.000454	0.0254	3970
napB			0.0960547	-3.38	0.823	-4.1	4.08e-05	0.00459	173
fliA			0.0953912	-3.39	1	-3.38	0.000724	0.0318	1880
yhbU			0.0927827	-3.43	0.765	-4.49	7.18e-06	0.000986	280
tsr			0.0908733	-3.46	0.964	-3.59	0.000328	0.0191	8970
flgE			0.0896222	-3.48	1.07	-3.26	0.00111	0.0384	2920
cheZ			0.0859714	-3.54	0.971	-3.65	0.000264	0.0159	1870
flgD			0.0842021	-3.57	1.08	-3.31	0.000942	0.0356	1320
tar			0.0836205	-3.58	1.02	-3.5	0.000472	0.0255	2170
fliJ			0.0836205	-3.58	1.02	-3.5	0.00047	0.0255	228
napH			0.0830429	-3.59	0.684	-5.25	1.51e-07	2.86e-05	428
napA			0.0807721	-3.63	0.748	-4.85	1.23e-06	0.000196	1940
fliS			0.0807721	-3.63	1.01	-3.61	0.000305	0.0181	1150
flgC			0.07966	-3.65	1.07	-3.41	0.000656	0.031	327
cheY			0.076415	-3.71	0.975	-3.8	0.000142	0.0124	3280
fliD			0.0748424	-3.74	1.01	-3.71	0.000205	0.0148	5410
cheB			0.0717936	-3.8	1.01	-3.77	0.00016	0.0127	3110
fliC			0.060371	-4.05	0.988	-4.1	4.1e-05	0.00459	41300
cheR			0.0518325	-4.27	1.14	-3.75	0.000176	0.0133	950
yhjH			0.0490365	-4.35	1.09	-4	6.28e-05	0.00613	2200
basR			0.0438889	-4.51	0.726	-6.21	5.34e-10	1.15e-07	1090
T=15
gene	Locus ID	Function	FoldChange	log2FoldChange	lfcSE	stat	pvalue	padj	baseMean
yjiK			51.2685	5.68	0.693	8.19	2.61e-16	9.15e-13	12500
gene:EBG00001165773			43.7133	5.45	0.968	5.63	1.79e-08	5.72e-06	205
UTI89_C3452	UTI89_C3452		43.4113	5.44	0.714	7.62	2.53e-14	2.96e-11	1170
UTI89_C3447	UTI89_C3447		39.1245	5.29	0.686	7.72	1.2e-14	2.11e-11	11600
ygiV			29.6508	4.89	0.709	6.89	5.53e-12	3.88e-09	17400
ygiW			27.6652	4.79	0.659	7.26	3.92e-13	3.44e-10	53800
cybB			26.9087	4.75	0.704	6.75	1.46e-11	7.32e-09	7390
ydcA			25.8125	4.69	0.695	6.76	1.42e-11	7.32e-09	1900
hok			22.4711	4.49	0.713	6.29	3.2e-10	1.4e-07	645
ygiX			19.6983	4.3	0.694	6.2	5.57e-10	2.17e-07	4180
ybjG			11.1579	3.48	0.664	5.24	1.65e-07	4.82e-05	3260
UTI89_C2400	UTI89_C2400		9.78112	3.29	0.818	4.02	5.75e-05	0.0096	180
UTI89_C3453	UTI89_C3453		9.51366	3.25	0.689	4.71	2.43e-06	0.000656	645
phoE			8.75435	3.13	0.826	3.79	0.000154	0.0203	966
yehW			8.69388	3.12	0.798	3.91	9.34e-05	0.0145	1040
UTI89_C1103	UTI89_C1103		8.57419	3.1	0.71	4.37	1.25e-05	0.00259	442
yibD			8.39773	3.07	0.671	4.57	4.88e-06	0.00122	8450
phnJ			8.11168	3.02	0.826	3.65	0.000257	0.0297	108
yheR			8.11168	3.02	0.912	3.32	0.000915	0.0803	1580
yjiJ			7.94474	2.99	0.678	4.4	1.06e-05	0.00249	623
kefB			6.86852	2.78	0.843	3.29	0.000986	0.0824	8050
UTI89_C3454	UTI89_C3454		6.49802	2.7	0.734	3.68	0.000234	0.0284	658
yjdB			6.1475	2.62	0.671	3.9	9.52e-05	0.0145	10400
metL			6.10504	2.61	0.789	3.3	0.000953	0.0815	4900
UTI89_C2180	UTI89_C2180		5.73582	2.52	0.782	3.22	0.00128	0.0939	152
deoR			4.53154	2.18	0.671	3.25	0.00116	0.0927	1220
UTI89_C2272	UTI89_C2272		0.188156	-2.41	0.755	-3.19	0.00141	0.0984	404
ynaF			0.144586	-2.79	0.871	-3.21	0.00134	0.0956	603
fruA			0.108067	-3.21	0.997	-3.22	0.00127	0.0939	4030
yjjW			0.0967228	-3.37	0.938	-3.6	0.000323	0.0343	406
UTI89_C2444	UTI89_C2444		0.0940779	-3.41	1.06	-3.23	0.00125	0.0939	1810
cheB			0.0940779	-3.41	1.02	-3.34	0.000836	0.0752	2780
cheZ			0.0934281	-3.42	1.06	-3.24	0.00121	0.0939	1580
flgL			0.0890031	-3.49	1.1	-3.19	0.00143	0.0984	3820
yjcZ			0.0853775	-3.55	1.03	-3.44	0.000587	0.0572	1480
cheA			0.0847878	-3.56	1.06	-3.37	0.00074	0.0693	3030
nrfD			0.0847878	-3.56	0.862	-4.13	3.56e-05	0.00657	147
fliZ			0.0818996	-3.61	1.11	-3.25	0.00114	0.0927	1060
fliD			0.0780207	-3.68	1.09	-3.37	0.00075	0.0693	5810
flgK			0.0769465	-3.7	1.06	-3.48	0.0005	0.0501	4860
frdB			0.0698304	-3.84	1.02	-3.77	0.000162	0.0203	2480
yhjH			0.0629347	-3.99	1.09	-3.65	0.000263	0.0297	2040
pepE			0.0616395	-4.02	0.933	-4.31	1.65e-05	0.00322	318
fliC			0.060371	-4.05	1.12	-3.62	0.000295	0.0324	36800
frdC			0.0575117	-4.12	1.07	-3.87	0.000109	0.0155	1150
tar			0.0555527	-4.17	1.17	-3.56	0.000373	0.0385	3240
basR			0.0532897	-4.23	0.716	-5.9	3.63e-09	1.27e-06	791
nirD			0.0441942	-4.5	1.19	-3.78	0.000156	0.0203	453
UTI89_C3311	UTI89_C3311		0.0409498	-4.61	1.19	-3.87	0.000111	0.0155	237
cheR			0.036906	-4.76	1.17	-4.06	4.82e-05	0.00845	1120
ydhY			0.0248605	-5.33	1.22	-4.37	1.24e-05	0.00259	1270
T=60
gene	Locus ID	Function	FoldChange	log2FoldChange	lfcSE	stat	pvalue	padj	baseMean
gene	baseMean	log2FoldChange	lfcSE	2.96	0.622	4.76	1.9e-06	0.000256	181
UTI89_C3693				-2.96	0.449	-6.6	4.07e-11	1.6e-08	1980
nac				-2.35	0.637	-3.69	0.000227	0.017	1120
yhdY				4.84	0.828	5.84	5.09e-09	1.26e-06	74.4
phnF				-1.73	0.525	-3.29	0.000995	0.0625	1060
cbl				4.05	0.441	9.19	4.04e-20	3.17e-17	7760
cybB				2.3	0.469	4.9	9.68e-07	0.000142	594
UTI89_C3453				-3.09	0.491	-6.29	3.12e-10	1.05e-07	3270
glnK				-2.32	0.546	-4.25	2.18e-05	0.00209	4450
yhdW				2.89	0.489	5.92	3.26e-09	8.53e-07	4390
ybjG				-2.08	0.461	-4.52	6.21e-06	0.000715	2080
glnL				2.29	0.535	4.28	1.91e-05	0.00187	739
yecH				2.51	0.769	3.26	0.0011	0.0654	9020
nadB				2.53	0.486	5.2	1.95e-07	3.67e-05	7680
metL				-2.62	0.781	-3.35	0.0008	0.0516	5280
argC				-2.47	0.77	-3.21	0.00131	0.0754	523
UTI89_C1351				-2.14	0.66	-3.24	0.00121	0.0705	359
yjcZ				2.02	0.537	3.77	0.000162	0.0127	193
UTI89_C3691				4.27	0.767	5.57	2.51e-08	5.9e-06	378
phnD				-2.21	0.455	-4.86	1.16e-06	0.000165	1010
gltL				3.48	0.556	6.25	4.01e-10	1.18e-07	1630
phoE				-2.35	0.586	-4.01	6.16e-05	0.00537	44800
glnA				3.16	0.518	6.1	1.04e-09	2.88e-07	708
yqeF				2.93	0.606	4.84	1.3e-06	0.00018	14400
yibD				2.54	0.582	4.37	1.22e-05	0.00125	125
gene:UTI89_C3692				-2.41	0.576	-4.19	2.83e-05	0.00261	1230
yhdX				4.58	0.451	10.2	3.14e-24	2.95e-21	5020
ygiX				3.49	0.883	3.95	7.94e-05	0.00644	39.9
agaB				2.38	0.469	5.09	3.67e-07	5.96e-05	10900
kefB				-2.26	0.501	-4.51	6.44e-06	0.000722	1690
hisQ				2.67	0.634	4.21	2.55e-05	0.0024	106
phnN				-2.33	0.497	-4.69	2.67e-06	0.000331	1050
hisP				-3.09	0.69	-4.48	7.38e-06	0.000784	129
glpA				4.12	0.453	9.11	8.55e-20	5.75e-17	1530
ydcA				-1.72	0.526	-3.26	0.0011	0.0654	598
yjiY				1.88	0.575	3.27	0.00106	0.0648	312
UTI89_C4025				4	0.634	6.31	2.83e-10	1.03e-07	9010
UTI89_C3447				2.79	0.765	3.65	0.000261	0.0189	13100
nadA				2.89	0.534	5.42	6e-08	1.35e-05	282
UTI89_C4526				-1.84	0.56	-3.29	0.000991	0.0625	1810
UTI89_P010				2.21	0.49	4.52	6.23e-06	0.000715	6290
metB				-2.42	0.509	-4.74	2.1e-06	0.000275	1150
gltJ				-2.58	0.499	-5.18	2.28e-07	4.12e-05	474
gene:EBG00001165734				5.05	0.587	8.6	7.96e-18	4.68e-15	18900
ygiV				-2.05	0.444	-4.62	3.79e-06	0.000458	2540
glnG				2.01	0.463	4.34	1.44e-05	0.00144	15300
yjdB				1.98	0.536	3.7	0.000217	0.0165	175
UTI89_C0815				-2.41	0.764	-3.15	0.00161	0.0891	381
insAcp3				-2.52	0.467	-5.39	7.02e-08	1.5e-05	1250
gltK				3.19	0.675	4.72	2.31e-06	0.000294	97.2
phnL				2.08	0.608	3.42	0.000628	0.0416	125
fucA				5.52	0.463	11.9	9.33e-33	2.19e-29	86700
ygiW				6.27	0.444	14.1	2.06e-45	9.7e-42	16400
yjiK				1.67	0.496	3.36	0.00078	0.051	480
UTI89_C3454				3.19	0.509	6.27	3.55e-10	1.12e-07	699
UTI89_C1103				3.89	0.483	8.05	8.55e-16	4.47e-13	474
hok				-2.66	0.728	-3.66	0.000256	0.0188	62.9
UTI89_C3312				2.83	0.631	4.49	7.07e-06	0.000774	176
phnI				3.47	0.856	4.05	5.1e-05	0.00453	50
phnG				5.59	0.472	11.8	2.62e-32	4.11e-29	1320
UTI89_C3452				2.47	0.479	5.17	2.38e-07	4.14e-05	4340
yheV				-2.25	0.566	-3.98	6.88e-05	0.00578	200
napF				3.43	0.952	3.6	0.000316	0.0219	26.6
phnH				3.13	0.613	5.1	3.36e-07	5.65e-05	207
phnM				-1.85	0.5	-3.71	0.000208	0.016	562
UTI89_C3419				4.51	0.634	7.12	1.06e-12	4.54e-10	163
phnJ				-2.39	0.735	-3.25	0.00117	0.0687	1480
UTI89_C2444				2.65	0.524	5.05	4.31e-07	6.76e-05	2640
yheR				1.83	0.46	3.98	7.03e-05	0.0058	1210
yhiU				2.55	0.714	3.57	0.000357	0.0243	49.2
phnE				-1.96	0.543	-3.62	0.000299	0.021	2620
hisJ				-2.47	0.774	-3.19	0.00144	0.0806	8790
argB				2.64	0.729	3.62	0.000295	0.021	49.7
ygiL				-5.02	0.492	-10.2	1.88e-24	2.21e-21	1960
basR				-1.96	0.613	-3.21	0.00134	0.0761	9940
UTI89_C2635				3.6	0.689	5.22	1.76e-07	3.45e-05	80.6
phnK				-2.56	0.482	-5.31	1.11e-07	2.28e-05	6020
amtB				1.67	0.488	3.42	0.000626	0.0416	960
yehW				-2.14	0.535	-4	6.47e-05	0.00553	3010
UTI89_C0652				1.84	0.59	3.12	0.0018	0.0988	105
yghQ				-1.79	0.459	-3.89	0.000101	0.00808	13700
ybeJ				-2.64	0.804	-3.28	0.00102	0.0634	495
UTI89_C3100				2.5	0.496	5.03	4.84e-07	7.34e-05	1120
yjiJ				4.43	0.571	7.75	9.05e-15	4.26e-12	187
gene:EBG00001165773				1.85	0.455	4.07	4.75e-05	0.0043	1500
deoR				-2.26	0.505	-4.48	7.5e-06	0.000784	1440
hisM

## Sheet: DataSet 3 DqseBvsWT
T=0
gene	Locus ID	Function	FoldChange	log2FoldChange	lfcSE	stat	pvalue	padj	baseMean
narW	UTI89_C1684	Respiratory nitrate reductase delta chain (EC 1.7.99.4)	16.2234	4.02	1.05	3.82	0.000132	0.225	421
gabP	UTI89_C3018	gamma-aminobutyrate (GABA) permease	15.8895	3.99	1.03	3.87	0.00011	0.225	348
UTI89_C2268	UTI89_C2268	Clamp-binding protein paralog	0.115824	-3.11	0.748	-4.17	3.11e-05	0.159	1620
T=15
gene	Locus ID	Function	FoldChange	log2FoldChange	lfcSE	stat	pvalue	padj	baseMean
UTI89_C2268	UTI89_C2268	Clamp-binding protein paralog	0.101532	-3.3	0.796	-4.15	3.37e-05	0.0572	2740
hycB	UTI89_C3087	Formate hydrogenlyase subunit 2	0.0567199	-4.14	1.04	-3.98	6.8e-05	0.0867	60
UTI89_C1784	UTI89_C1784	Acid shock protein precursor	0.032352	-4.95	1.07	-4.64	3.48e-06	0.0177	339
ydhY	UTI89_C1866	Uncharacterized ferredoxin-like protein YdhY	0.0252076	-5.31	1.19	-4.47	7.86e-06	0.0201	1480
T=60
gene	Locus ID	Function	FoldChange	log2FoldChange	lfcSE	stat	pvalue	padj	baseMean
gene:EBG00001165756		Non-coding RNA on Chromosome: 3,644,584-3,644,692 forward strand.	11.2356	3.49	0.629	5.55	2.87e-08	0.000101	652
gene:EBG00001165786		StyR44 non-coding RNA Chromosome: 4,323,730-4,323,838 reverse strand.	10.5561	3.4	0.656	5.17	2.29e-07	0.000324	670
gene:EBG00001165951		StyR-44 non-coding RNA Chromosome: 230,396-230,495 reverse strand	9.84916	3.3	0.648	5.08	3.68e-07	0.000324	485
gene:EBG00001165735		StyR-44 non-coding RNA Chromosome: 4,204,456-4,204,564 reverse strand.	7.94474	2.99	0.701	4.27	1.96e-05	0.00988	321
gene:EBG00001165724		StyR-44 non-coding RNA Chromosome: 2,873,470-2,873,578 forward strand	7.4127	2.89	0.698	4.14	3.51e-05	0.0155	317
gene:EBG00001165874		StyR-44 non-coding RNA Chromosome: 4,458,147-4,458,255 reverse strand	6.32033	2.66	0.741	3.58	0.000339	0.0994	315
cadB	UTI89_C4729	Lysine/cadaverine antiporter membrane protein CadB	4.85678	2.28	0.64	3.56	0.000367	0.0994	1090
UTI89_C2270	UTI89_C2270	Patatin phospholipase	0.223756	-2.16	0.603	-3.58	0.000348	0.0994	856
ygiX	UTI89_C3450	QseB - Negative control. Gene is missing	0.185565	-2.43	0.55	-4.42	1.01e-05	0.00591	248
UTI89_C2269	UTI89_C2269	Uncharacterized protein YjcZ paralog (chemotaxis protein)	0.173139	-2.53	0.558	-4.53	5.78e-06	0.00407	787
UTI89_C1351	UTI89_C1351	Hypothetical small protein	0.157127	-2.67	0.732	-3.65	0.000258	0.0994	505
UTI89_C3100	UTI89_C3100	Hypothetical protein 8K	0.138696	-2.85	0.799	-3.56	0.000366	0.0994	476
UTI89_C2268	UTI89_C2268	Clamp-binding protein paralog	0.131215	-2.93	0.572	-5.12	3.1e-07	0.000324	2790

## Sheet: DataSet 4 DpmrAvsWT
T=0
gene	Locus ID	Function	FoldChange	log2FoldChange	lfcSE	stat	pvalue	padj	baseMean
hycE	UTI89_C3084	Formate hydrogenlyase subunit 5	34.7755	5.12	0.827	6.19	6.09e-10	1.03e-06	656
hycA	UTI89_C3088	Formate hydrogenlyase regulatory protein	32.4467	5.02	1.2	4.18	2.94e-05	0.0214	465
gene:UTI89_C1785	UTI89_C1785	Putative acid shock protein	25.9921	4.7	1.09	4.32	1.53e-05	0.013	235
hycG	UTI89_C3082	Formate hydrogenlyase subunit 7	14.0257	3.81	0.921	4.13	3.59e-05	0.0229	227
hycD	UTI89_C3085	Formate hydrogenlyase subunit 4	13.6422	3.77	0.993	3.8	0.000146	0.0746	120
hycC	UTI89_C3086	Formate hydrogenlyase subunit 3	11.4716	3.52	0.915	3.85	0.00012	0.0679	187
osmE	UTI89_C1933	Osmotically-inducible lipoprotein E	6.9163	2.79	0.749	3.72	0.000196	0.0909	146
basS (pmrB)	UTI89_C4706	PmrB	0.115824	-3.11	0.628	-4.95	7.5e-07	0.000764	1140
yjdB	UTI89_C4708	Phosphoethanolamine transferase EptA	0.0642571	-3.96	0.698	-5.67	1.41e-08	1.8e-05	2280
ais	UTI89_C2534	Lipopolysaccharide core heptose(II)-phosphate phosphatase @ Polymyxin resistance protein PmrG	0.0514744	-4.28	0.679	-6.31	2.88e-10	7.33e-07	870
basR (pmrA)	UTI89_C4707	PmrA - Control. Gene is missing	0.00929068	-6.75	0.715	-9.44	3.57e-21	1.82e-17	1000
T=15
gene	Locus ID	Function	FoldChange	log2FoldChange	lfcSE	stat	pvalue	padj	baseMean
arnT	UTI89_C2539	Undecaprenyl phosphate-alpha-4-amino-4-deoxy-L-arabinose arabinosyl transferase (EC 2.4.2.43) @ Melittin resistance protein PqaB @ Polymyxin resistance protein PmrK	0.225313	-2.15	0.573	-3.75	0.000175	0.03	958
yfbH	UTI89_C2538	4-deoxy-4-formamido-L-arabinose-phosphoundecaprenol deformylase ArnD (EC 3.5.1.n3)	0.19751	-2.34	0.558	-4.2	2.71e-05	0.00549	955
yfbG	UTI89_C2537	UDP-4-amino-4-deoxy-L-arabinose formyltransferase (EC 2.1.2.13) / UDP-glucuronic acid oxidase (UDP-4-keto-hexauronic acid decarboxylating) (EC 1.1.1.305)	0.196146	-2.35	0.555	-4.23	2.31e-05	0.00542	2240
UTI89_C2536	UTI89_C2537	Undecaprenyl-phosphate 4-deoxy-4-formamido-L-arabinose transferase (EC 2.4.2.53)	0.184284	-2.44	0.577	-4.22	2.44e-05	0.00542	773
yfbE	UTI89_C2535	UDP-4-amino-4-deoxy-L-arabinose--oxoglutarate aminotransferase (EC 2.6.1.87)	0.181747	-2.46	0.57	-4.32	1.6e-05	0.00444	2710
yjjW	UTI89_C5149	Uncharacterized radical SAM protein YjjW	0.136787	-2.87	0.822	-3.48	0.000493	0.0578	382
nirB	UTI89_C3869	Nitrite reductase [NAD(P)H] large subunit (EC 1.7.1.4)	0.131215	-2.93	0.908	-3.23	0.00123	0.0971	11900
narH	UTI89_C1422	Respiratory nitrate reductase beta chain (EC 1.7.99.4)	0.130308	-2.94	0.805	-3.65	0.000259	0.0385	744
UTI89_C1863	UTI89_C1863	Uncharacterized ferredoxin-like protein YdhX	0.129408	-2.95	0.9	-3.28	0.00105	0.09	732
yjcZ	UTI89_C4704	Uncharacterized protein YjcZ	0.121582	-3.04	0.911	-3.33	0.000864	0.0825	1410
cheA	UTI89_C2091	Signal transduction histidine kinase CheA (EC 2.7.3.-)	0.119908	-3.06	0.951	-3.21	0.00131	0.0971	2960
yibD	UTI89_C4160	Uncharacterized glycosyltransferase YibD	0.115824	-3.11	0.668	-4.66	3.14e-06	0.00117	814
cheR	UTI89_C2088	Chemotaxis protein methyltransferase CheR (EC 2.1.1.80)	0.114229	-3.13	0.964	-3.24	0.00119	0.0971	1120
fliZ	UTI89_C2122	Regulator of sigma S factor FliZ	0.111878	-3.16	0.946	-3.34	0.00083	0.0825	979
ydhW	UTI89_C1864	Uncharacterized protein YdhW	0.109576	-3.19	0.925	-3.44	0.000572	0.0637	1010
fliD	UTI89_C2125	Flagellar cap protein	0.108067	-3.21	0.996	-3.22	0.00129	0.0971	5620
fliA	UTI89_C2123	RNA polymerase sigma factor for flagellar operon	0.104386	-3.26	0.982	-3.32	0.0009	0.0825	2000
motB	UTI89_C2092	Flagellar motor protein	0.103665	-3.27	0.968	-3.38	0.000716	0.0759	2020
flgL	UTI89_C1208	Flagellar hook-associated protein FlgL	0.102238	-3.29	0.994	-3.31	0.000926	0.0825	3580
motA	UTI89_C2093	Flagellar motor rotation protein MotA	0.0947323	-3.4	0.964	-3.52	0.000425	0.0526	1900
basS	UTI89_C4706	PmrB	0.0934281	-3.42	0.582	-5.87	4.37e-09	1.95e-06	876
flgK	UTI89_C2107	Flagellar hook-associated protein FlgK	0.0896222	-3.48	0.976	-3.56	0.000368	0.0482	4590
yjdB	UTI89_C4708	Phosphoethanolamine transferase EptA	0.0813339	-3.62	0.558	-6.49	8.73e-11	6.48e-08	1400
tar	UTI89_C2089	Methyl-accepting chemotaxis protein II (aspartate chemoreceptor protein)	0.07966	-3.65	1.02	-3.59	0.000328	0.0457	3020
ydhV	UTI89_C1865	Uncharacterized molybdopterin-containing oxidoreductase YdhV, similar to aldehyde:ferredoxin oxidoreductase	0.0712977	-3.81	0.999	-3.81	0.000137	0.0254	3180
yhjH	UTI89_C4057	c-di-GMP phosphodiesterase (EC 3.1.4.52) => PdeH	0.0708052	-3.82	1.04	-3.69	0.000222	0.0353	1980
ais	UTI89_C2534	Lipopolysaccharide core heptose(II)-phosphate phosphatase @ Polymyxin resistance protein PmrG	0.0616395	-4.02	0.648	-6.21	5.38e-10	3e-07	608
nirD	UTI89_C3870	Nitrite reductase [NAD(P)H] small subunit (EC 1.7.1.4)	0.0297699	-5.07	1.17	-4.35	1.39e-05	0.00442	418
basR	UTI89_C4707	PmrA - Control. Gene is missing	0.0134151	-6.22	0.623	-9.99	1.69e-23	3.76e-20	707
ydhY	UTI89_C1866	Uncharacterized ferredoxin-like protein YdhY	0.0103087	-6.6	0.905	-7.3	2.98e-13	3.31e-10	1180
T=60
gene	Locus ID	Function	FoldChange	log2FoldChange	lfcSE	stat	pvalue	padj	baseMean
hycB	UTI89_C3087	Formate hydrogenlyase subunit 2	19.2929	4.27	0.969	4.41	1.04e-05	0.00347	154
yrbL	UTI89_C3643	Uncharacterized protein YrbL	7.11074	2.83	0.547	5.17	2.29e-07	8.36e-05	572
gene:EBG00001165887	Chromosome:4605786-4605957	Region downstream of basS; STnc630 (Rfam Gene Name) Small non-coding RNA	0.193446	-2.37	0.66	-3.6	0.000321	0.0992	107
yfbE	UTI89_C2535	UDP-4-amino-4-deoxy-L-arabinose--oxoglutarate aminotransferase (EC 2.6.1.87)	0.0973956	-3.36	0.552	-6.09	1.14e-09	5.09e-07	5550
arnT	UTI89_C2539	Undecaprenyl phosphate-alpha-4-amino-4-deoxy-L-arabinose arabinosyl transferase (EC 2.4.2.43) @ Melittin resistance protein PqaB @ Polymyxin resistance protein PmrK	0.0902456	-3.47	0.524	-6.63	3.46e-11	1.74e-08	2780
basS	UTI89_C4706	PmrB	0.0813339	-3.62	0.52	-6.96	3.38e-12	2.71e-09	1820
arnC UTI89_C2536	UTI89_C2536	Undecaprenyl-phosphate 4-deoxy-4-formamido-L-arabinose transferase	0.0802141	-3.64	0.542	-6.72	1.79e-11	1.02e-08	1630
yfbG	UTI89_C2537	UDP-4-amino-4-deoxy-L-arabinose formyltransferase (EC 2.1.2.13) / UDP-glucuronic acid oxidase (UDP-4-keto-hexauronic acid decarboxylating) (EC 1.1.1.305)	0.0683934	-3.87	0.542	-7.14	9.12e-13	9.14e-10	6810
yfbH	UTI89_C2538	4-deoxy-4-formamido-L-arabinose-phosphoundecaprenol deformylase ArnD (EC 3.5.1.n3)	0.0633725	-3.98	0.575	-6.92	4.51e-12	3.02e-09	2990
yibD	UTI89_C4160	Uncharacterized glycosyltransferase YibD	0.0493776	-4.34	0.833	-5.22	1.83e-07	7.33e-05	2750
yjdB	UTI89_C4708	Phosphoethanolamine transferase EptA	0.0454366	-4.46	0.525	-8.5	1.84e-17	2.77e-14	3040
ais	UTI89_C2534	Lipopolysaccharide core heptose(II)-phosphate phosphatase @ Polymyxin resistance protein PmrG	0.0289559	-5.11	0.601	-8.49	2.07e-17	2.77e-14	1110
basR	UTI89_C4707	PmrA - Control. Gene is missing	0.00497875	-7.65	0.617	-12.4	2.61e-35	1.05e-31	1780
